# Supplementary material for: Comparison of commercial nanoliquid chromatography columns for fast, targeted mass spectrometry-based proteomics
Source: Future Sci OA. 2016 Mar 16;2(2):FSO119. doi: 10.4155/fsoa-2016-0014 (PMC5137844; doi:10.4155/fsoa-2016-0014)
Supplement: Supplementary file 2 [file fsoa-02-119-s2.xlsx]

## Sheet: Accucore 120 min gradient
Accession	Description	Score	Coverage	# Proteins	# Unique Peptides	# Peptides	# PSMs	# AAs	MW [kDa]	calc. pI
Q09666	Neuroblast differentiation-associated protein AHNAK OS=Homo sapiens GN=AHNAK PE=1 SV=2 - [AHNK_HUMAN]	547.86	0.5718	3	81	176	243	5890	628.7	6.15
P05787	Keratin, type II cytoskeletal 8 OS=Homo sapiens GN=KRT8 PE=1 SV=7 - [K2C8_HUMAN]	467.54	0.8075	48	31	55	147	483	53.7	5.59
P06733	Alpha-enolase OS=Homo sapiens GN=ENO1 PE=1 SV=2 - [ENOA_HUMAN]	388.24	0.7465	6	21	37	102	434	47.1	7.39
P07900	Heat shock protein HSP 90-alpha OS=Homo sapiens GN=HSP90AA1 PE=1 SV=5 - [HS90A_HUMAN]	385.27	0.5109	9	15	47	123	732	84.6	5.02
P35579	Myosin-9 OS=Homo sapiens GN=MYH9 PE=1 SV=4 - [MYH9_HUMAN]	381.22	0.4653	36	44	87	118	1960	226.4	5.6
P11142	Heat shock cognate 71 kDa protein OS=Homo sapiens GN=HSPA8 PE=1 SV=1 - [HSP7C_HUMAN]	372.93	0.6378	19	25	53	111	646	70.9	5.52
B4E335	Actin, beta OS=Homo sapiens GN=ACTB PE=2 SV=1 - [B4E335_HUMAN]	349.24	0.735	20	5	27	98	351	39.2	5.59
P08238	Heat shock protein HSP 90-beta OS=Homo sapiens GN=HSP90AB1 PE=1 SV=4 - [HS90B_HUMAN]	332.83	0.5359	11	9	44	115	724	83.2	5.03
Q5HY54	Filamin A, alpha OS=Homo sapiens GN=FLNA PE=2 SV=1 - [Q5HY54_HUMAN]	286.82	0.3506	8	36	74	94	2607	276.4	6.05
P10809	60 kDa heat shock protein, mitochondrial OS=Homo sapiens GN=HSPD1 PE=1 SV=2 - [CH60_HUMAN]	284.66	0.6667	9	22	41	79	573	61	5.87
P11021	78 kDa glucose-regulated protein OS=Homo sapiens GN=HSPA5 PE=1 SV=2 - [GRP78_HUMAN]	282.51	0.6437	2	27	45	84	654	72.3	5.16
P05783	Keratin, type I cytoskeletal 18 OS=Homo sapiens GN=KRT18 PE=1 SV=2 - [K1C18_HUMAN]	275.34	0.6116	2	14	37	82	430	48	5.45
P38646	Stress-70 protein, mitochondrial OS=Homo sapiens GN=HSPA9 PE=1 SV=2 - [GRP75_HUMAN]	260.26	0.623	7	27	44	68	679	73.6	6.16
F8VW92	Tubulin, beta class I OS=Homo sapiens GN=TUBB PE=3 SV=1 - [F8VW92_HUMAN]	254.67	0.5402	22	2	19	71	435	48.5	5.2
P13639	Elongation factor 2 OS=Homo sapiens GN=EEF2 PE=1 SV=4 - [EF2_HUMAN]	228.22	0.4674	5	18	43	80	858	95.3	6.83
P68371	Tubulin beta-4B chain OS=Homo sapiens GN=TUBB4B PE=1 SV=1 - [TBB4B_HUMAN]	226.44	0.4899	17	2	18	61	445	49.8	4.89
Q15149	Plectin OS=Homo sapiens GN=PLEC PE=1 SV=3 - [PLEC_HUMAN]	214.84	0.2158	4	30	95	103	4684	531.5	5.96
P08107	Heat shock 70 kDa protein 1A/1B OS=Homo sapiens GN=HSPA1A PE=1 SV=5 - [HSP71_HUMAN]	212.06	0.5507	11	18	35	62	641	70	5.66
P14618	Pyruvate kinase isozymes M1/M2 OS=Homo sapiens GN=PKM2 PE=1 SV=4 - [KPYM_HUMAN]	209.01	0.6535	7	18	31	61	531	57.9	7.84
P04406	Glyceraldehyde-3-phosphate dehydrogenase OS=Homo sapiens GN=GAPDH PE=1 SV=3 - [G3P_HUMAN]	203.85	0.7403	5	12	21	52	335	36	8.46
P19338	Nucleolin OS=Homo sapiens GN=NCL PE=1 SV=3 - [NUCL_HUMAN]	201.16	0.4859	3	13	41	68	710	76.6	4.7
P06748	Nucleophosmin OS=Homo sapiens GN=NPM1 PE=1 SV=2 - [NPM_HUMAN]	197	0.602	4	9	21	61	294	32.6	4.78
O43707	Alpha-actinin-4 OS=Homo sapiens GN=ACTN4 PE=1 SV=2 - [ACTN4_HUMAN]	193.95	0.4918	9	14	41	62	911	104.8	5.44
P60174	Triosephosphate isomerase OS=Homo sapiens GN=TPI1 PE=1 SV=3 - [TPIS_HUMAN]	193.23	0.7622	2	17	20	48	286	30.8	5.92
P02545	Prelamin-A/C OS=Homo sapiens GN=LMNA PE=1 SV=1 - [LMNA_HUMAN]	179.45	0.6084	8	25	46	60	664	74.1	7.02
Q14204	Cytoplasmic dynein 1 heavy chain 1 OS=Homo sapiens GN=DYNC1H1 PE=1 SV=5 - [DYHC1_HUMAN]	177.66	0.1879	2	23	82	88	4646	532.1	6.4
Q13813	Spectrin alpha chain, brain OS=Homo sapiens GN=SPTAN1 PE=1 SV=3 - [SPTA2_HUMAN]	170.67	0.2925	5	27	58	66	2472	284.4	5.35
P68104	Elongation factor 1-alpha 1 OS=Homo sapiens GN=EEF1A1 PE=1 SV=1 - [EF1A1_HUMAN]	169.34	0.5368	8	11	23	50	462	50.1	9.01
Q6S8J3	POTE ankyrin domain family member E OS=Homo sapiens GN=POTEE PE=1 SV=3 - [POTEE_HUMAN]	166.56	0.1619	7	1	15	46	1075	121.3	6.2
Q8WZ42	Titin OS=Homo sapiens GN=TTN PE=1 SV=3 - [TITIN_HUMAN]	166.26	0.0727	6	1	206	233	34350	3813.8	6.34
Q13885	Tubulin beta-2A chain OS=Homo sapiens GN=TUBB2A PE=1 SV=1 - [TBB2A_HUMAN]	163.59	0.436	9	1	15	47	445	49.9	4.89
Q9BQE3	Tubulin alpha-1C chain OS=Homo sapiens GN=TUBA1C PE=1 SV=1 - [TBA1C_HUMAN]	162.78	0.4677	18	5	19	51	449	49.9	5.1
P07355	Annexin A2 OS=Homo sapiens GN=ANXA2 PE=1 SV=2 - [ANXA2_HUMAN]	162.31	0.6401	25	14	25	48	339	38.6	7.75
Q9Y490	Talin-1 OS=Homo sapiens GN=TLN1 PE=1 SV=3 - [TLN1_HUMAN]	160.47	0.2712	4	29	55	61	2541	269.6	6.07
P04075	Fructose-bisphosphate aldolase A OS=Homo sapiens GN=ALDOA PE=1 SV=2 - [ALDOA_HUMAN]	159.48	0.717	2	11	28	48	364	39.4	8.09
B3KQT9	Protein disulfide isomerase family A, member 3 OS=Homo sapiens GN=PDIA3 PE=2 SV=1 - [B3KQT9_HUMAN]	156.28	0.6375	4	17	32	53	480	54.1	7.21
B7Z7A9	Phosphoglycerate kinase OS=Homo sapiens GN=PGK1 PE=2 SV=1 - [B7Z7A9_HUMAN]	154.79	0.7429	6	16	31	47	389	41.4	7.33
Q01082	Spectrin beta chain, brain 1 OS=Homo sapiens GN=SPTBN1 PE=1 SV=2 - [SPTB2_HUMAN]	152.43	0.2432	6	27	48	52	2364	274.4	5.57
P31948	Stress-induced-phosphoprotein 1 OS=Homo sapiens GN=STIP1 PE=1 SV=1 - [STIP1_HUMAN]	152.04	0.6575	6	17	42	56	543	62.6	6.8
P42704	Leucine-rich PPR motif-containing protein, mitochondrial OS=Homo sapiens GN=LRPPRC PE=1 SV=3 - [LPPRC_HUMAN]	151.99	0.368	4	16	47	66	1394	157.8	6.13
Q13509	Tubulin beta-3 chain OS=Homo sapiens GN=TUBB3 PE=1 SV=2 - [TBB3_HUMAN]	146.16	0.3044	12	1	12	39	450	50.4	4.93
G5E9B2	Chaperonin containing TCP1, subunit 8 (Theta), isoform CRA_a OS=Homo sapiens GN=CCT8 PE=3 SV=1 - [G5E9B2_HUMAN]	145.38	0.5777	4	19	32	51	547	59.4	5.78
P78527	DNA-dependent protein kinase catalytic subunit OS=Homo sapiens GN=PRKDC PE=1 SV=3 - [PRKDC_HUMAN]	143.92	0.1662	2	20	55	63	4128	468.8	7.12
P15311	Ezrin OS=Homo sapiens GN=EZR PE=1 SV=4 - [EZRI_HUMAN]	141.56	0.5085	3	10	40	57	586	69.4	6.27
P78371	T-complex protein 1 subunit beta OS=Homo sapiens GN=CCT2 PE=1 SV=4 - [TCPB_HUMAN]	139.18	0.5551	4	13	26	39	535	57.5	6.46
B2ZZ83	Filamin B OS=Homo sapiens GN=FLNB PE=2 SV=1 - [B2ZZ83_HUMAN]	138.14	0.2503	5	20	54	59	2633	281.5	5.71
P14625	Endoplasmin OS=Homo sapiens GN=HSP90B1 PE=1 SV=1 - [ENPL_HUMAN]	136.89	0.3985	5	13	36	49	803	92.4	4.84
P34932	Heat shock 70 kDa protein 4 OS=Homo sapiens GN=HSPA4 PE=1 SV=4 - [HSP74_HUMAN]	136.72	0.4631	3	15	39	55	840	94.3	5.19
P55072	Transitional endoplasmic reticulum ATPase OS=Homo sapiens GN=VCP PE=1 SV=4 - [TERA_HUMAN]	133.13	0.3462	1	12	25	41	806	89.3	5.26
P13667	Protein disulfide-isomerase A4 OS=Homo sapiens GN=PDIA4 PE=1 SV=2 - [PDIA4_HUMAN]	132.88	0.5457	1	19	34	42	645	72.9	5.07
P29401	Transketolase OS=Homo sapiens GN=TKT PE=1 SV=3 - [TKT_HUMAN]	132.61	0.4077	7	12	24	39	623	67.8	7.66
Q00610	Clathrin heavy chain 1 OS=Homo sapiens GN=CLTC PE=1 SV=5 - [CLH1_HUMAN]	128.76	0.2531	1	13	35	45	1675	191.5	5.69
P09211	Glutathione S-transferase P OS=Homo sapiens GN=GSTP1 PE=1 SV=2 - [GSTP1_HUMAN]	128.54	0.6524	2	10	12	28	210	23.3	5.64
P07237	Protein disulfide-isomerase OS=Homo sapiens GN=P4HB PE=1 SV=3 - [PDIA1_HUMAN]	128.41	0.5945	5	14	34	50	508	57.1	4.87
P12814	Alpha-actinin-1 OS=Homo sapiens GN=ACTN1 PE=1 SV=2 - [ACTN1_HUMAN]	126.66	0.4081	14	10	31	42	892	103	5.41
P18206	Vinculin OS=Homo sapiens GN=VCL PE=1 SV=4 - [VINC_HUMAN]	125.39	0.4321	6	15	49	59	1134	123.7	5.66
P06576	ATP synthase subunit beta, mitochondrial OS=Homo sapiens GN=ATP5B PE=1 SV=3 - [ATPB_HUMAN]	124.83	0.5293	7	16	24	40	529	56.5	5.4
P08727	Keratin, type I cytoskeletal 19 OS=Homo sapiens GN=KRT19 PE=1 SV=4 - [K1C19_HUMAN]	124.06	0.5675	11	11	23	39	400	44.1	5.14
P62937	Peptidyl-prolyl cis-trans isomerase A OS=Homo sapiens GN=PPIA PE=1 SV=2 - [PPIA_HUMAN]	122.84	0.8667	9	9	16	40	165	18	7.81
P63104	14-3-3 protein zeta/delta OS=Homo sapiens GN=YWHAZ PE=1 SV=1 - [1433Z_HUMAN]	122.2	0.5551	11	11	17	31	245	27.7	4.79
P40926	Malate dehydrogenase, mitochondrial OS=Homo sapiens GN=MDH2 PE=1 SV=3 - [MDHM_HUMAN]	119.81	0.6686	3	12	22	41	338	35.5	8.68
P22626	Heterogeneous nuclear ribonucleoproteins A2/B1 OS=Homo sapiens GN=HNRNPA2B1 PE=1 SV=2 - [ROA2_HUMAN]	119.54	0.5722	1	12	25	45	353	37.4	8.95
P17987	T-complex protein 1 subunit alpha OS=Homo sapiens GN=TCP1 PE=1 SV=1 - [TCPA_HUMAN]	119.39	0.5054	11	14	26	40	556	60.3	6.11
A8MUB1	Tubulin, alpha 1 (Testis specific), isoform CRA_a OS=Homo sapiens GN=TUBA4A PE=2 SV=1 - [A8MUB1_HUMAN]	118.26	0.3949	10	5	15	38	433	48.3	5.01
P22314	Ubiquitin-like modifier-activating enzyme 1 OS=Homo sapiens GN=UBA1 PE=1 SV=3 - [UBA1_HUMAN]	117.92	0.3535	9	14	30	37	1058	117.8	5.76
P62979	Ubiquitin-40S ribosomal protein S27a OS=Homo sapiens GN=RPS27A PE=1 SV=2 - [RS27A_HUMAN]	115.86	0.5577	19	6	13	47	156	18	9.64
Q06830	Peroxiredoxin-1 OS=Homo sapiens GN=PRDX1 PE=1 SV=1 - [PRDX1_HUMAN]	115.47	0.8342	1	10	22	39	199	22.1	8.13
E9PAQ6	Uncharacterized protein OS=Homo sapiens GN=CCT3 PE=3 SV=1 - [E9PAQ6_HUMAN]	115.28	0.6121	9	15	30	37	544	60.4	6.49
P50991	T-complex protein 1 subunit delta OS=Homo sapiens GN=CCT4 PE=1 SV=4 - [TCPD_HUMAN]	114.67	0.5362	4	13	23	37	539	57.9	7.83
P52272	Heterogeneous nuclear ribonucleoprotein M OS=Homo sapiens GN=HNRNPM PE=1 SV=3 - [HNRPM_HUMAN]	114.58	0.5411	3	10	43	53	730	77.5	8.7
Q14980	Nuclear mitotic apparatus protein 1 OS=Homo sapiens GN=NUMA1 PE=1 SV=2 - [NUMA1_HUMAN]	113.75	0.2865	13	16	51	59	2115	238.1	5.78
P33778	Histone H2B type 1-B OS=Homo sapiens GN=HIST1H2BB PE=1 SV=2 - [H2B1B_HUMAN]	110.05	0.7302	8	1	14	49	126	13.9	10.32
P20700	Lamin-B1 OS=Homo sapiens GN=LMNB1 PE=1 SV=2 - [LMNB1_HUMAN]	110	0.4437	2	19	30	37	586	66.4	5.16
P23528	Cofilin-1 OS=Homo sapiens GN=CFL1 PE=1 SV=3 - [COF1_HUMAN]	109.74	0.7048	7	6	17	33	166	18.5	8.09
P07814	Bifunctional glutamate/proline--tRNA ligase OS=Homo sapiens GN=EPRS PE=1 SV=5 - [SYEP_HUMAN]	109.68	0.2811	3	15	39	50	1512	170.5	7.33
Q99879	Histone H2B type 1-M OS=Homo sapiens GN=HIST1H2BM PE=1 SV=3 - [H2B1M_HUMAN]	108.27	0.6984	12	1	14	50	126	14	10.32
P62258	14-3-3 protein epsilon OS=Homo sapiens GN=YWHAE PE=1 SV=1 - [1433E_HUMAN]	107.59	0.6353	1	11	21	34	255	29.2	4.74
P21796	Voltage-dependent anion-selective channel protein 1 OS=Homo sapiens GN=VDAC1 PE=1 SV=2 - [VDAC1_HUMAN]	104.77	0.7173	3	9	17	28	283	30.8	8.54
P27797	Calreticulin OS=Homo sapiens GN=CALR PE=1 SV=1 - [CALR_HUMAN]	104.73	0.3453	2	7	13	32	417	48.1	4.44
P31947	14-3-3 protein sigma OS=Homo sapiens GN=SFN PE=1 SV=1 - [1433S_HUMAN]	104.54	0.6573	1	9	19	35	248	27.8	4.74
P31939	Bifunctional purine biosynthesis protein PURH OS=Homo sapiens GN=ATIC PE=1 SV=3 - [PUR9_HUMAN]	104.28	0.5084	5	15	20	30	592	64.6	6.71
P62805	Histone H4 OS=Homo sapiens GN=HIST1H4A PE=1 SV=2 - [H4_HUMAN]	101.58	0.7864	1	5	12	33	103	11.4	11.36
O60506	Heterogeneous nuclear ribonucleoprotein Q OS=Homo sapiens GN=SYNCRIP PE=1 SV=2 - [HNRPQ_HUMAN]	100.99	0.3949	2	7	24	38	623	69.6	8.59
P49327	Fatty acid synthase OS=Homo sapiens GN=FASN PE=1 SV=3 - [FAS_HUMAN]	100.96	0.1756	2	12	34	36	2511	273.3	6.44
P07737	Profilin-1 OS=Homo sapiens GN=PFN1 PE=1 SV=2 - [PROF1_HUMAN]	99.96	0.7571	1	8	13	30	140	15	8.27
P09874	Poly [ADP-ribose] polymerase 1 OS=Homo sapiens GN=PARP1 PE=1 SV=4 - [PARP1_HUMAN]	99.03	0.3363	2	15	33	37	1014	113	8.88
P46940	Ras GTPase-activating-like protein IQGAP1 OS=Homo sapiens GN=IQGAP1 PE=1 SV=1 - [IQGA1_HUMAN]	98.12	0.2535	4	15	30	35	1657	189.1	6.48
Q07065	Cytoskeleton-associated protein 4 OS=Homo sapiens GN=CKAP4 PE=1 SV=2 - [CKAP4_HUMAN]	97.36	0.5515	1	15	28	35	602	66	5.92
E9PCY7	Heterogeneous nuclear ribonucleoprotein H1 (H) OS=Homo sapiens GN=HNRNPH1 PE=4 SV=1 - [E9PCY7_HUMAN]	97.23	0.4079	25	3	18	33	429	47.1	6.34
P67936	Tropomyosin alpha-4 chain OS=Homo sapiens GN=TPM4 PE=1 SV=3 - [TPM4_HUMAN]	96.04	0.746	2	5	23	37	248	28.5	4.69
P40227	T-complex protein 1 subunit zeta OS=Homo sapiens GN=CCT6A PE=1 SV=3 - [TCPZ_HUMAN]	95.63	0.548	6	9	23	33	531	58	6.68
P15924	Desmoplakin OS=Homo sapiens GN=DSP PE=1 SV=3 - [DESP_HUMAN]	94.16	0.2194	1	7	60	65	2871	331.6	6.81
P48643	T-complex protein 1 subunit epsilon OS=Homo sapiens GN=CCT5 PE=1 SV=1 - [TCPE_HUMAN]	92.98	0.5268	6	10	28	38	541	59.6	5.66
Q96KK5	Histone H2A type 1-H OS=Homo sapiens GN=HIST1H2AH PE=1 SV=3 - [H2A1H_HUMAN]	92.24	0.5	13	2	10	24	128	13.9	10.89
Q12906	Interleukin enhancer-binding factor 3 OS=Homo sapiens GN=ILF3 PE=1 SV=3 - [ILF3_HUMAN]	92.22	0.2696	5	10	20	30	894	95.3	8.76
P61978	Heterogeneous nuclear ribonucleoprotein K OS=Homo sapiens GN=HNRNPK PE=1 SV=1 - [HNRPK_HUMAN]	92.2	0.5248	5	12	20	28	463	50.9	5.54
P25705	ATP synthase subunit alpha, mitochondrial OS=Homo sapiens GN=ATP5A1 PE=1 SV=1 - [ATPA_HUMAN]	91.28	0.3707	2	10	20	32	553	59.7	9.13
P07195	L-lactate dehydrogenase B chain OS=Homo sapiens GN=LDHB PE=1 SV=2 - [LDHB_HUMAN]	90.71	0.5	4	8	18	30	334	36.6	6.05
E7EVA0	Microtubule-associated protein OS=Homo sapiens GN=MAP4 PE=4 SV=1 - [E7EVA0_HUMAN]	89.85	0.1855	10	12	33	35	2297	245.3	6.23
P04083	Annexin A1 OS=Homo sapiens GN=ANXA1 PE=1 SV=2 - [ANXA1_HUMAN]	88.21	0.5723	3	10	17	27	346	38.7	7.02
P09429	High mobility group protein B1 OS=Homo sapiens GN=HMGB1 PE=1 SV=3 - [HMGB1_HUMAN]	86.76	0.5116	6	6	17	36	215	24.9	5.74
Q9H0U4	Ras-related protein Rab-1B OS=Homo sapiens GN=RAB1B PE=1 SV=1 - [RAB1B_HUMAN]	86.56	0.6716	61	2	13	28	201	22.2	5.73
Q86UP2	Kinectin OS=Homo sapiens GN=KTN1 PE=1 SV=1 - [KTN1_HUMAN]	85.88	0.2992	8	11	31	38	1357	156.2	5.64
Q14974	Importin subunit beta-1 OS=Homo sapiens GN=KPNB1 PE=1 SV=2 - [IMB1_HUMAN]	85.09	0.2169	3	11	15	26	876	97.1	4.78
P46013	Antigen KI-67 OS=Homo sapiens GN=MKI67 PE=1 SV=2 - [KI67_HUMAN]	84.16	0.1886	2	9	52	55	3256	358.5	9.45
P00338	L-lactate dehydrogenase A chain OS=Homo sapiens GN=LDHA PE=1 SV=2 - [LDHA_HUMAN]	84.12	0.5482	16	10	23	35	332	36.7	8.27
Q9NR30	Nucleolar RNA helicase 2 OS=Homo sapiens GN=DDX21 PE=1 SV=5 - [DDX21_HUMAN]	83.6	0.3308	4	10	23	32	783	87.3	9.28
P55060	Exportin-2 OS=Homo sapiens GN=CSE1L PE=1 SV=3 - [XPO2_HUMAN]	83.14	0.1792	7	6	15	34	971	110.3	5.77
B8ZZC9	Chaperonin-containing TCP1, subunit 7 (eta) OS=Homo sapiens GN=CCT7 PE=3 SV=1 - [B8ZZC9_HUMAN]	81.62	0.4331	9	11	18	28	501	54.7	7.64
P14866	Heterogeneous nuclear ribonucleoprotein L OS=Homo sapiens GN=HNRNPL PE=1 SV=2 - [HNRPL_HUMAN]	81	0.3667	4	11	20	29	589	64.1	8.22
Q9UQ80	Proliferation-associated protein 2G4 OS=Homo sapiens GN=PA2G4 PE=1 SV=3 - [PA2G4_HUMAN]	80.22	0.5838	8	10	23	29	394	43.8	6.55
H0Y7A7	Calmodulin 2 (phosphorylase kinase, delta) (Fragment) OS=Homo sapiens GN=CALM2 PE=4 SV=1 - [H0Y7A7_HUMAN]	78.67	0.4385	9	8	11	19	187	20.7	4.36
P26599	Polypyrimidine tract-binding protein 1 OS=Homo sapiens GN=PTBP1 PE=1 SV=1 - [PTBP1_HUMAN]	78.52	0.4162	7	9	16	21	531	57.2	9.17
Q5VU66	Tropomyosin 3 OS=Homo sapiens GN=TPM3 PE=2 SV=1 - [Q5VU66_HUMAN]	78.05	0.6371	19	3	22	38	248	28.9	4.75
P62820	Ras-related protein Rab-1A OS=Homo sapiens GN=RAB1A PE=1 SV=3 - [RAB1A_HUMAN]	77.67	0.7122	62	4	15	26	205	22.7	6.21
P61981	14-3-3 protein gamma OS=Homo sapiens GN=YWHAG PE=1 SV=2 - [1433G_HUMAN]	77.1	0.583	3	7	17	30	247	28.3	4.89
P12270	Nucleoprotein TPR OS=Homo sapiens GN=TPR PE=1 SV=3 - [TPR_HUMAN]	76.48	0.1629	2	11	32	35	2363	267.1	5.02
P23284	Peptidyl-prolyl cis-trans isomerase B OS=Homo sapiens GN=PPIB PE=1 SV=2 - [PPIB_HUMAN]	76.44	0.5463	1	8	13	23	216	23.7	9.41
P30084	Enoyl-CoA hydratase, mitochondrial OS=Homo sapiens GN=ECHS1 PE=1 SV=4 - [ECHM_HUMAN]	76.05	0.5793	1	7	13	22	290	31.4	8.07
P04843	Dolichyl-diphosphooligosaccharide--protein glycosyltransferase subunit 1 OS=Homo sapiens GN=RPN1 PE=1 SV=1 - [RPN1_HUMAN]	75.86	0.3081	5	10	20	28	607	68.5	6.38
Q92499	ATP-dependent RNA helicase DDX1 OS=Homo sapiens GN=DDX1 PE=1 SV=2 - [DDX1_HUMAN]	75.7	0.3919	3	10	26	30	740	82.4	7.23
F5H3A1	ATPase, Na+/K+-transporting, alpha 1 polypeptide OS=Homo sapiens GN=ATP1A1 PE=3 SV=1 - [F5H3A1_HUMAN]	75.02	0.219	20	13	19	26	1023	112.9	5.49
P27348	14-3-3 protein theta OS=Homo sapiens GN=YWHAQ PE=1 SV=1 - [1433T_HUMAN]	75	0.4816	3	5	12	22	245	27.7	4.78
B4E2G8	Uncharacterized protein OS=Homo sapiens GN=CTNNA1 PE=2 SV=1 - [B4E2G8_HUMAN]	74.74	0.4052	23	9	27	32	891	98.3	6.38
P06744	Glucose-6-phosphate isomerase OS=Homo sapiens GN=GPI PE=1 SV=4 - [G6PI_HUMAN]	74.73	0.3405	2	8	17	26	558	63.1	8.32
Q02790	Peptidyl-prolyl cis-trans isomerase FKBP4 OS=Homo sapiens GN=FKBP4 PE=1 SV=3 - [FKBP4_HUMAN]	74.54	0.4924	3	10	21	26	459	51.8	5.43
Q92598	Heat shock protein 105 kDa OS=Homo sapiens GN=HSPH1 PE=1 SV=1 - [HS105_HUMAN]	73.31	0.3275	4	10	25	30	858	96.8	5.39
P12956	X-ray repair cross-complementing protein 6 OS=Homo sapiens GN=XRCC6 PE=1 SV=2 - [XRCC6_HUMAN]	72.7	0.2923	5	6	18	30	609	69.8	6.64
P11940	Polyadenylate-binding protein 1 OS=Homo sapiens GN=PABPC1 PE=1 SV=2 - [PABP1_HUMAN]	72.38	0.4638	22	4	29	33	636	70.6	9.5
D9YZV2	Tropomyosin 1 (Alpha) isoform 5 OS=Homo sapiens GN=TPM1 PE=3 SV=1 - [D9YZV2_HUMAN]	72.31	0.6303	19	2	24	33	284	32.8	4.77
P13010	X-ray repair cross-complementing protein 5 OS=Homo sapiens GN=XRCC5 PE=1 SV=3 - [XRCC5_HUMAN]	71.28	0.3566	1	9	25	35	732	82.7	5.81
P60842	Eukaryotic initiation factor 4A-I OS=Homo sapiens GN=EIF4A1 PE=1 SV=1 - [IF4A1_HUMAN]	70.51	0.4926	9	10	17	23	406	46.1	5.48
E2QRB9	Thioredoxin reductase 1 OS=Homo sapiens GN=TXNRD1 PE=3 SV=1 - [E2QRB9_HUMAN]	70.43	0.4806	11	8	21	26	541	59.5	7.36
Q8WUM4	Programmed cell death 6-interacting protein OS=Homo sapiens GN=PDCD6IP PE=1 SV=1 - [PDC6I_HUMAN]	70.29	0.2753	6	9	20	23	868	96	6.52
P35232	Prohibitin OS=Homo sapiens GN=PHB PE=1 SV=1 - [PHB_HUMAN]	70.06	0.5147	7	9	15	23	272	29.8	5.76
P63244	Guanine nucleotide-binding protein subunit beta-2-like 1 OS=Homo sapiens GN=GNB2L1 PE=1 SV=3 - [GBLP_HUMAN]	69.72	0.571	18	6	15	21	317	35.1	7.69
P04844	Dolichyl-diphosphooligosaccharide--protein glycosyltransferase subunit 2 OS=Homo sapiens GN=RPN2 PE=1 SV=3 - [RPN2_HUMAN]	69.38	0.3011	5	7	13	19	631	69.2	5.69
F5H098	Malate dehydrogenase OS=Homo sapiens GN=MDH1 PE=3 SV=1 - [F5H098_HUMAN]	69.32	0.4688	8	7	18	25	352	38.6	7.71
P52597	Heterogeneous nuclear ribonucleoprotein F OS=Homo sapiens GN=HNRNPF PE=1 SV=3 - [HNRPF_HUMAN]	69.19	0.4458	5	6	15	21	415	45.6	5.58
P10412	Histone H1.4 OS=Homo sapiens GN=HIST1H1E PE=1 SV=2 - [H14_HUMAN]	68.96	0.5525	5	7	22	34	219	21.9	11.03
P31946	14-3-3 protein beta/alpha OS=Homo sapiens GN=YWHAB PE=1 SV=3 - [1433B_HUMAN]	68.85	0.5976	3	4	12	19	246	28.1	4.83
B4DLR8	Uncharacterized protein OS=Homo sapiens GN=NQO1 PE=2 SV=1 - [B4DLR8_HUMAN]	68.79	0.4208	3	5	12	19	202	22.8	8.5
O43390	Heterogeneous nuclear ribonucleoprotein R OS=Homo sapiens GN=HNRNPR PE=1 SV=1 - [HNRPR_HUMAN]	68.48	0.2338	4	7	17	24	633	70.9	8.13
G3V2B8	Methylenetetrahydrofolate dehydrogenase (NADP+-dependent) 1, methenyltetrahydrofolate cyclohydrolase, formyltetrahydrofolate synthetase OS=Homo sapiens GN=MTHFD1 PE=3 SV=1 - [G3V2B8_HUMAN]	67.93	0.2481	4	12	24	26	935	101.5	7.3
B3KX72	Uncharacterized protein OS=Homo sapiens GN=HNRNPU PE=2 SV=1 - [B3KX72_HUMAN]	67.07	0.364	3	10	24	30	750	83	8.79
P22234	Multifunctional protein ADE2 OS=Homo sapiens GN=PAICS PE=1 SV=3 - [PUR6_HUMAN]	67.03	0.4188	3	6	18	27	425	47	7.23
E9PRY8	Eukaryotic translation elongation factor 1 delta (guanine nucleotide exchange protein) OS=Homo sapiens GN=EEF1D PE=3 SV=1 - [E9PRY8_HUMAN]	66.92	0.2669	20	9	17	22	697	76.5	7.05
O75083	WD repeat-containing protein 1 OS=Homo sapiens GN=WDR1 PE=1 SV=4 - [WDR1_HUMAN]	66.65	0.368	4	7	20	25	606	66.2	6.65
Q99460	26S proteasome non-ATPase regulatory subunit 1 OS=Homo sapiens GN=PSMD1 PE=1 SV=2 - [PSMD1_HUMAN]	66.02	0.3085	3	8	23	26	953	105.8	5.39
P04792	Heat shock protein beta-1 OS=Homo sapiens GN=HSPB1 PE=1 SV=2 - [HSPB1_HUMAN]	65.99	0.5707	4	6	10	18	205	22.8	6.4
P16949	Stathmin OS=Homo sapiens GN=STMN1 PE=1 SV=3 - [STMN1_HUMAN]	65.64	0.6242	6	7	15	25	149	17.3	5.97
P49588	Alanine--tRNA ligase, cytoplasmic OS=Homo sapiens GN=AARS PE=1 SV=2 - [SYAC_HUMAN]	65.39	0.2242	2	8	20	25	968	106.7	5.53
Q99497	Protein DJ-1 OS=Homo sapiens GN=PARK7 PE=1 SV=2 - [PARK7_HUMAN]	65.1	0.6667	1	8	12	18	189	19.9	6.79
P24752	Acetyl-CoA acetyltransferase, mitochondrial OS=Homo sapiens GN=ACAT1 PE=1 SV=1 - [THIL_HUMAN]	64.97	0.5035	5	10	16	19	427	45.2	8.85
Q92616	Translational activator GCN1 OS=Homo sapiens GN=GCN1L1 PE=1 SV=6 - [GCN1L_HUMAN]	64.94	0.1273	1	6	26	32	2671	292.6	7.47
E7ENH9	ATP citrate lyase OS=Homo sapiens GN=ACLY PE=4 SV=2 - [E7ENH9_HUMAN]	64.69	0.219	3	9	22	25	1155	126.1	8.18
P45880	Voltage-dependent anion-selective channel protein 2 OS=Homo sapiens GN=VDAC2 PE=1 SV=2 - [VDAC2_HUMAN]	64.57	0.5442	5	8	13	17	294	31.5	7.56
B5MCQ5	Protein disulfide isomerase family A, member 6 OS=Homo sapiens GN=PDIA6 PE=3 SV=1 - [B5MCQ5_HUMAN]	64.41	0.3648	4	8	16	22	488	53.2	5.53
P61247	40S ribosomal protein S3a OS=Homo sapiens GN=RPS3A PE=1 SV=2 - [RS3A_HUMAN]	63.96	0.553	13	5	18	26	264	29.9	9.73
O00299	Chloride intracellular channel protein 1 OS=Homo sapiens GN=CLIC1 PE=1 SV=4 - [CLIC1_HUMAN]	63.61	0.4647	1	5	7	14	241	26.9	5.17
P49411	Elongation factor Tu, mitochondrial OS=Homo sapiens GN=TUFM PE=1 SV=2 - [EFTU_HUMAN]	63.53	0.4248	1	9	15	21	452	49.5	7.61
Q6P2Q9	Pre-mRNA-processing-splicing factor 8 OS=Homo sapiens GN=PRPF8 PE=1 SV=2 - [PRP8_HUMAN]	63.18	0.1336	2	10	25	27	2335	273.4	8.84
F8VXY0	Heterogeneous nuclear ribonucleoprotein A1 OS=Homo sapiens GN=HNRNPA1 PE=4 SV=1 - [F8VXY0_HUMAN]	62.66	0.4441	11	8	14	24	304	32.7	9.44
C9JFL5	Actin, gamma 2, smooth muscle, enteric (Fragment) OS=Homo sapiens GN=ACTG2 PE=3 SV=1 - [C9JFL5_HUMAN]	62.43	0.5586	8	2	9	24	145	16.3	6.27
Q8WVC2	40S ribosomal protein S21 OS=Homo sapiens GN=RPS21 PE=2 SV=1 - [Q8WVC2_HUMAN]	62.36	0.7901	5	6	9	16	81	8.8	8.5
E7ERS9	Uncharacterized protein OS=Homo sapiens GN=CTNNB1 PE=4 SV=1 - [E7ERS9_HUMAN]	61.59	0.3396	7	6	17	20	739	80.8	6.05
P60900	Proteasome subunit alpha type-6 OS=Homo sapiens GN=PSMA6 PE=1 SV=1 - [PSA6_HUMAN]	61.34	0.5366	8	10	15	19	246	27.4	6.76
O75643	U5 small nuclear ribonucleoprotein 200 kDa helicase OS=Homo sapiens GN=SNRNP200 PE=1 SV=2 - [U520_HUMAN]	61.27	0.1311	6	9	23	25	2136	244.4	6.06
O43175	D-3-phosphoglycerate dehydrogenase OS=Homo sapiens GN=PHGDH PE=1 SV=4 - [SERA_HUMAN]	61.01	0.2608	3	9	12	18	533	56.6	6.71
P35580	Myosin-10 OS=Homo sapiens GN=MYH10 PE=1 SV=3 - [MYH10_HUMAN]	60.34	0.1852	35	2	33	39	1976	228.9	5.54
P49792	E3 SUMO-protein ligase RanBP2 OS=Homo sapiens GN=RANBP2 PE=1 SV=2 - [RBP2_HUMAN]	59.64	0.1393	14	7	37	38	3224	358	6.2
P12004	Proliferating cell nuclear antigen OS=Homo sapiens GN=PCNA PE=1 SV=1 - [PCNA_HUMAN]	59.4	0.5556	1	5	14	21	261	28.8	4.69
Q03252	Lamin-B2 OS=Homo sapiens GN=LMNB2 PE=1 SV=3 - [LMNB2_HUMAN]	59.3	0.34	1	8	21	26	600	67.6	5.35
P42166	Lamina-associated polypeptide 2, isoform alpha OS=Homo sapiens GN=TMPO PE=1 SV=2 - [LAP2A_HUMAN]	58.89	0.2983	1	3	16	20	694	75.4	7.66
P40939	Trifunctional enzyme subunit alpha, mitochondrial OS=Homo sapiens GN=HADHA PE=1 SV=2 - [ECHA_HUMAN]	58.87	0.3434	3	8	19	22	763	82.9	9.04
P49321	Nuclear autoantigenic sperm protein OS=Homo sapiens GN=NASP PE=1 SV=2 - [NASP_HUMAN]	58.56	0.3528	10	8	25	27	788	85.2	4.3
Q13310	Polyadenylate-binding protein 4 OS=Homo sapiens GN=PABPC4 PE=1 SV=1 - [PABP4_HUMAN]	58.4	0.3447	9	1	22	26	644	70.7	9.26
P18669	Phosphoglycerate mutase 1 OS=Homo sapiens GN=PGAM1 PE=1 SV=2 - [PGAM1_HUMAN]	58.36	0.4291	5	6	8	18	254	28.8	7.18
Q9P2E9	Ribosome-binding protein 1 OS=Homo sapiens GN=RRBP1 PE=1 SV=4 - [RRBP1_HUMAN]	58.31	0.2957	3	6	24	27	1410	152.4	8.6
Q08211	ATP-dependent RNA helicase A OS=Homo sapiens GN=DHX9 PE=1 SV=4 - [DHX9_HUMAN]	58.23	0.226	2	6	20	25	1270	140.9	6.84
G3V4W0	Heterogeneous nuclear ribonucleoprotein C (C1/C2) (Fragment) OS=Homo sapiens GN=HNRNPC PE=4 SV=1 - [G3V4W0_HUMAN]	57.83	0.5649	20	7	21	24	262	28.9	8.4
E7EWI9	Heterogeneous nuclear ribonucleoprotein A3 OS=Homo sapiens GN=HNRNPA3 PE=4 SV=1 - [E7EWI9_HUMAN]	57.56	0.3975	3	8	14	20	322	34.1	8.32
Q01469	Fatty acid-binding protein, epidermal OS=Homo sapiens GN=FABP5 PE=1 SV=3 - [FABP5_HUMAN]	57.47	0.7481	2	5	10	16	135	15.2	7.01
Q15075	Early endosome antigen 1 OS=Homo sapiens GN=EEA1 PE=1 SV=2 - [EEA1_HUMAN]	57.22	0.1878	1	8	29	31	1411	162.4	5.68
P10599	Thioredoxin OS=Homo sapiens GN=TXN PE=1 SV=3 - [THIO_HUMAN]	57	0.5238	2	3	7	23	105	11.7	4.92
Q04917	14-3-3 protein eta OS=Homo sapiens GN=YWHAH PE=1 SV=4 - [1433F_HUMAN]	56.21	0.5854	4	6	15	20	246	28.2	4.84
P55795	Heterogeneous nuclear ribonucleoprotein H2 OS=Homo sapiens GN=HNRNPH2 PE=1 SV=1 - [HNRH2_HUMAN]	55.61	0.2984	2	2	15	20	449	49.2	6.3
F5H6Z3	Adenylyl cyclase-associated protein OS=Homo sapiens GN=CAP1 PE=3 SV=1 - [F5H6Z3_HUMAN]	55.38	0.3606	11	5	15	22	452	49.3	8.21
Q14683	Structural maintenance of chromosomes protein 1A OS=Homo sapiens GN=SMC1A PE=1 SV=2 - [SMC1A_HUMAN]	55.33	0.2028	4	4	22	26	1233	143.1	7.64
P54577	Tyrosine--tRNA ligase, cytoplasmic OS=Homo sapiens GN=YARS PE=1 SV=4 - [SYYC_HUMAN]	55.24	0.3826	1	8	20	25	528	59.1	7.05
P33176	Kinesin-1 heavy chain OS=Homo sapiens GN=KIF5B PE=1 SV=1 - [KINH_HUMAN]	54.74	0.2222	5	9	18	19	963	109.6	6.51
Q9UQE7	Structural maintenance of chromosomes protein 3 OS=Homo sapiens GN=SMC3 PE=1 SV=2 - [SMC3_HUMAN]	54.7	0.2358	1	6	33	39	1217	141.5	7.18
O60664	Perilipin-3 OS=Homo sapiens GN=PLIN3 PE=1 SV=3 - [PLIN3_HUMAN]	54.58	0.3041	1	9	10	14	434	47	5.44
P17980	26S protease regulatory subunit 6A OS=Homo sapiens GN=PSMC3 PE=1 SV=3 - [PRS6A_HUMAN]	54.55	0.5513	8	8	17	21	439	49.2	5.24
P46777	60S ribosomal protein L5 OS=Homo sapiens GN=RPL5 PE=1 SV=3 - [RL5_HUMAN]	54.43	0.4579	3	8	17	22	297	34.3	9.72
Q9UPN3	Microtubule-actin cross-linking factor 1, isoforms 1/2/3/5 OS=Homo sapiens GN=MACF1 PE=1 SV=4 - [MACF1_HUMAN]	54.36	0.0901	5	1	56	57	7388	837.8	5.39
P22102	Trifunctional purine biosynthetic protein adenosine-3 OS=Homo sapiens GN=GART PE=1 SV=1 - [PUR2_HUMAN]	53.92	0.2277	7	9	18	19	1010	107.7	6.7
P16615	Sarcoplasmic/endoplasmic reticulum calcium ATPase 2 OS=Homo sapiens GN=ATP2A2 PE=1 SV=1 - [AT2A2_HUMAN]	53.51	0.2226	6	10	17	20	1042	114.7	5.34
P62701	40S ribosomal protein S4, X isoform OS=Homo sapiens GN=RPS4X PE=1 SV=2 - [RS4X_HUMAN]	53.42	0.4221	3	5	11	18	263	29.6	10.15
Q15181	Inorganic pyrophosphatase OS=Homo sapiens GN=PPA1 PE=1 SV=2 - [IPYR_HUMAN]	52.76	0.5017	2	6	13	16	289	32.6	5.86
Q9Y5B9	FACT complex subunit SPT16 OS=Homo sapiens GN=SUPT16H PE=1 SV=1 - [SP16H_HUMAN]	52.28	0.2378	2	9	28	30	1047	119.8	5.66
D6QS48	Calumenin OS=Homo sapiens GN=CALU PE=2 SV=1 - [D6QS48_HUMAN]	52.03	0.3715	9	8	11	14	323	38.1	4.58
P23246	Splicing factor, proline- and glutamine-rich OS=Homo sapiens GN=SFPQ PE=1 SV=2 - [SFPQ_HUMAN]	51.98	0.232	1	6	15	20	707	76.1	9.44
P39023	60S ribosomal protein L3 OS=Homo sapiens GN=RPL3 PE=1 SV=2 - [RL3_HUMAN]	51.97	0.3672	5	4	17	24	403	46.1	10.18
P00441	Superoxide dismutase [Cu-Zn] OS=Homo sapiens GN=SOD1 PE=1 SV=2 - [SODC_HUMAN]	51.9	0.4351	2	4	9	17	154	15.9	6.13
A6NJA2	Ubiquitin carboxyl-terminal hydrolase OS=Homo sapiens GN=USP14 PE=3 SV=1 - [A6NJA2_HUMAN]	51.88	0.5163	3	9	19	21	459	52.4	5.78
B9A067	Inner membrane protein, mitochondrial OS=Homo sapiens GN=IMMT PE=4 SV=2 - [B9A067_HUMAN]	51.52	0.346	8	9	21	23	711	78.9	7.06
E9PKG1	Protein arginine methyltransferase 1 OS=Homo sapiens GN=PRMT1 PE=4 SV=1 - [E9PKG1_HUMAN]	51.3	0.3323	6	6	9	14	325	37.7	6.15
P13804	Electron transfer flavoprotein subunit alpha, mitochondrial OS=Homo sapiens GN=ETFA PE=1 SV=1 - [ETFA_HUMAN]	50.3	0.4474	7	8	12	16	333	35.1	8.38
P35998	26S protease regulatory subunit 7 OS=Homo sapiens GN=PSMC2 PE=1 SV=3 - [PRS7_HUMAN]	50.26	0.4203	3	7	19	23	433	48.6	5.95
P30622	CAP-Gly domain-containing linker protein 1 OS=Homo sapiens GN=CLIP1 PE=1 SV=2 - [CLIP1_HUMAN]	50.25	0.178	7	6	23	27	1438	162.1	5.36
O00231	26S proteasome non-ATPase regulatory subunit 11 OS=Homo sapiens GN=PSMD11 PE=1 SV=3 - [PSD11_HUMAN]	48.93	0.346	1	6	13	17	422	47.4	6.48
E7EX73	Eukaryotic translation initiation factor 4 gamma, 1 OS=Homo sapiens GN=EIF4G1 PE=4 SV=1 - [E7EX73_HUMAN]	48.84	0.1351	17	7	19	23	1436	158.5	5.21
Q96AG4	Leucine-rich repeat-containing protein 59 OS=Homo sapiens GN=LRRC59 PE=1 SV=1 - [LRC59_HUMAN]	48.66	0.3746	1	6	13	19	307	34.9	9.57
P12429	Annexin A3 OS=Homo sapiens GN=ANXA3 PE=1 SV=3 - [ANXA3_HUMAN]	48.41	0.4056	5	6	12	17	323	36.4	5.92
Q15233	Non-POU domain-containing octamer-binding protein OS=Homo sapiens GN=NONO PE=1 SV=4 - [NONO_HUMAN]	48.08	0.2675	5	5	14	18	471	54.2	8.95
P62906	60S ribosomal protein L10a OS=Homo sapiens GN=RPL10A PE=1 SV=2 - [RL10A_HUMAN]	48.02	0.4839	1	6	12	17	217	24.8	9.94
Q9UJZ1	Stomatin-like protein 2 OS=Homo sapiens GN=STOML2 PE=1 SV=1 - [STML2_HUMAN]	47.78	0.3904	3	7	11	13	356	38.5	7.39
Q12905	Interleukin enhancer-binding factor 2 OS=Homo sapiens GN=ILF2 PE=1 SV=2 - [ILF2_HUMAN]	47.71	0.3641	1	6	9	12	390	43	5.26
P67809	Nuclease-sensitive element-binding protein 1 OS=Homo sapiens GN=YBX1 PE=1 SV=3 - [YBOX1_HUMAN]	47.24	0.3457	5	3	9	13	324	35.9	9.88
E9PDF6	Myosin IB OS=Homo sapiens GN=MYO1B PE=4 SV=1 - [E9PDF6_HUMAN]	47.22	0.2105	40	6	23	23	1107	128.4	9.31
F8WAI1	Immunoglobulin-like and fibronectin type III domain-containing 1 OS=Homo sapiens GN=IGFN1 PE=4 SV=1 - [F8WAI1_HUMAN]	47.11	0.2171	1	1	45	51	3708	383.6	5.99
E9PAV3	Nascent polypeptide-associated complex alpha subunit OS=Homo sapiens GN=NACA PE=4 SV=1 - [E9PAV3_HUMAN]	47.08	0.1343	8	5	16	22	2078	205.3	9.58
H0Y4A6	Valyl-tRNA synthetase (Fragment) OS=Homo sapiens GN=VARS PE=3 SV=1 - [H0Y4A6_HUMAN]	46.86	0.1953	6	8	19	21	1183	131.9	7.49
Q96H99	Cortactin OS=Homo sapiens GN=CTTN PE=2 SV=1 - [Q96H99_HUMAN]	46.68	0.423	6	5	21	24	513	57.4	5.33
P42167	Lamina-associated polypeptide 2, isoforms beta/gamma OS=Homo sapiens GN=TMPO PE=1 SV=2 - [LAP2B_HUMAN]	46.36	0.3194	3	1	14	18	454	50.6	9.38
Q92945	Far upstream element-binding protein 2 OS=Homo sapiens GN=KHSRP PE=1 SV=4 - [FUBP2_HUMAN]	46.26	0.2911	2	6	18	21	711	73.1	7.3
Q32MZ4	Leucine-rich repeat flightless-interacting protein 1 OS=Homo sapiens GN=LRRFIP1 PE=1 SV=2 - [LRRF1_HUMAN]	46.18	0.198	7	8	14	15	808	89.2	4.65
F5H4Z5	Hypoxia up-regulated 1 OS=Homo sapiens GN=HYOU1 PE=3 SV=1 - [F5H4Z5_HUMAN]	46.13	0.2122	5	5	15	19	980	109.5	6.05
P46782	40S ribosomal protein S5 OS=Homo sapiens GN=RPS5 PE=1 SV=4 - [RS5_HUMAN]	45.93	0.4608	1	3	8	14	204	22.9	9.72
A8K318	Protein kinase C substrate 80K-H OS=Homo sapiens GN=PRKCSH PE=2 SV=1 - [A8K318_HUMAN]	45.67	0.219	3	7	18	22	525	59.1	4.42
Q86UY0	TXNDC5 protein OS=Homo sapiens GN=TXNDC5 PE=2 SV=1 - [Q86UY0_HUMAN]	45.6	0.3417	3	6	9	13	360	40.3	5.83
Q86VP6	Cullin-associated NEDD8-dissociated protein 1 OS=Homo sapiens GN=CAND1 PE=1 SV=2 - [CAND1_HUMAN]	45.56	0.187	6	7	21	24	1230	136.3	5.78
P30740	Leukocyte elastase inhibitor OS=Homo sapiens GN=SERPINB1 PE=1 SV=1 - [ILEU_HUMAN]	45.4	0.343	3	7	12	17	379	42.7	6.28
P55265	Double-stranded RNA-specific adenosine deaminase OS=Homo sapiens GN=ADAR PE=1 SV=4 - [DSRAD_HUMAN]	45.35	0.1892	3	5	18	22	1226	136	8.65
Q5T4S7	E3 ubiquitin-protein ligase UBR4 OS=Homo sapiens GN=UBR4 PE=1 SV=1 - [UBR4_HUMAN]	45.33	0.0695	3	3	32	32	5183	573.5	6.04
P55145	Mesencephalic astrocyte-derived neurotrophic factor OS=Homo sapiens GN=MANF PE=1 SV=3 - [MANF_HUMAN]	44.64	0.4505	1	6	11	16	182	20.7	8.69
P53618	Coatomer subunit beta OS=Homo sapiens GN=COPB1 PE=1 SV=3 - [COPB_HUMAN]	44.61	0.191	2	6	14	16	953	107.1	6.05
O00410	Importin-5 OS=Homo sapiens GN=IPO5 PE=1 SV=4 - [IPO5_HUMAN]	44.45	0.186	16	6	13	19	1097	123.5	4.94
B4DP54	Tubulin, beta 6 class V OS=Homo sapiens GN=TUBB6 PE=2 SV=1 - [B4DP54_HUMAN]	44.42	0.2081	5	3	7	15	418	46.7	4.89
P05387	60S acidic ribosomal protein P2 OS=Homo sapiens GN=RPLP2 PE=1 SV=1 - [RLA2_HUMAN]	44.17	0.4696	3	3	5	12	115	11.7	4.54
Q9HB71	Calcyclin-binding protein OS=Homo sapiens GN=CACYBP PE=1 SV=2 - [CYBP_HUMAN]	43.95	0.5439	3	4	13	18	228	26.2	8.25
P54136	Arginine--tRNA ligase, cytoplasmic OS=Homo sapiens GN=RARS PE=1 SV=2 - [SYRC_HUMAN]	43.91	0.2409	5	6	14	14	660	75.3	6.68
P41250	Glycine--tRNA ligase OS=Homo sapiens GN=GARS PE=1 SV=3 - [SYG_HUMAN]	43.87	0.2882	1	4	19	23	739	83.1	7.03
O76094	Signal recognition particle 72 kDa protein OS=Homo sapiens GN=SRP72 PE=1 SV=3 - [SRP72_HUMAN]	43.82	0.228	4	7	14	15	671	74.6	9.26
P23921	Ribonucleoside-diphosphate reductase large subunit OS=Homo sapiens GN=RRM1 PE=1 SV=1 - [RIR1_HUMAN]	43.81	0.1944	7	7	14	16	792	90	7.15
P30086	Phosphatidylethanolamine-binding protein 1 OS=Homo sapiens GN=PEBP1 PE=1 SV=3 - [PEBP1_HUMAN]	43.78	0.4385	2	5	7	11	187	21	7.53
P35241	Radixin OS=Homo sapiens GN=RDX PE=1 SV=1 - [RADI_HUMAN]	43.55	0.3105	6	1	22	27	583	68.5	6.37
H0Y4R1	IMP (inosine 5'-monophosphate) dehydrogenase 2 (Fragment) OS=Homo sapiens GN=IMPDH2 PE=3 SV=1 - [H0Y4R1_HUMAN]	43.47	0.3723	4	7	15	20	470	51	8.18
P36578	60S ribosomal protein L4 OS=Homo sapiens GN=RPL4 PE=1 SV=5 - [RL4_HUMAN]	43.41	0.4778	4	6	20	23	427	47.7	11.06
P17844	Probable ATP-dependent RNA helicase DDX5 OS=Homo sapiens GN=DDX5 PE=1 SV=1 - [DDX5_HUMAN]	43.36	0.2801	2	4	17	20	614	69.1	8.92
P37837	Transaldolase OS=Homo sapiens GN=TALDO1 PE=1 SV=2 - [TALDO_HUMAN]	43.26	0.3769	2	4	16	19	337	37.5	6.81
Q16543	Hsp90 co-chaperone Cdc37 OS=Homo sapiens GN=CDC37 PE=1 SV=1 - [CDC37_HUMAN]	43.25	0.463	1	5	19	21	378	44.4	5.25
Q9Y265	RuvB-like 1 OS=Homo sapiens GN=RUVBL1 PE=1 SV=1 - [RUVB1_HUMAN]	43.24	0.3289	2	9	11	13	456	50.2	6.42
F5GZS6	Solute carrier family 3 (activators of dibasic and neutral amino acid transport), member 2 OS=Homo sapiens GN=SLC3A2 PE=4 SV=1 - [F5GZS6_HUMAN]	43.19	0.2487	9	7	10	12	599	64.8	5.1
Q9Y230	RuvB-like 2 OS=Homo sapiens GN=RUVBL2 PE=1 SV=3 - [RUVB2_HUMAN]	43.13	0.3499	2	6	14	16	463	51.1	5.64
O76021	Ribosomal L1 domain-containing protein 1 OS=Homo sapiens GN=RSL1D1 PE=1 SV=3 - [RL1D1_HUMAN]	43.02	0.398	2	6	18	23	490	54.9	10.13
Q00341	Vigilin OS=Homo sapiens GN=HDLBP PE=1 SV=2 - [VIGLN_HUMAN]	42.87	0.1396	10	4	19	21	1268	141.4	6.87
P52907	F-actin-capping protein subunit alpha-1 OS=Homo sapiens GN=CAPZA1 PE=1 SV=3 - [CAZA1_HUMAN]	42.8	0.5559	1	7	10	13	286	32.9	5.69
P39687	Acidic leucine-rich nuclear phosphoprotein 32 family member A OS=Homo sapiens GN=ANP32A PE=1 SV=1 - [AN32A_HUMAN]	42.65	0.3213	3	3	10	17	249	28.6	4.09
Q9UHX1	Poly(U)-binding-splicing factor PUF60 OS=Homo sapiens GN=PUF60 PE=1 SV=1 - [PUF60_HUMAN]	42.63	0.2433	7	8	9	11	559	59.8	5.29
P26639	Threonine--tRNA ligase, cytoplasmic OS=Homo sapiens GN=TARS PE=1 SV=3 - [SYTC_HUMAN]	42.53	0.2241	10	5	12	14	723	83.4	6.67
P14923	Junction plakoglobin OS=Homo sapiens GN=JUP PE=1 SV=3 - [PLAK_HUMAN]	42.31	0.2161	6	5	13	16	745	81.7	6.14
Q01813	6-phosphofructokinase type C OS=Homo sapiens GN=PFKP PE=1 SV=2 - [K6PP_HUMAN]	42.3	0.199	9	7	14	15	784	85.5	7.55
Q13442	28 kDa heat- and acid-stable phosphoprotein OS=Homo sapiens GN=PDAP1 PE=1 SV=1 - [HAP28_HUMAN]	42.27	0.5691	2	5	13	15	181	20.6	8.87
Q14152	Eukaryotic translation initiation factor 3 subunit A OS=Homo sapiens GN=EIF3A PE=1 SV=1 - [EIF3A_HUMAN]	42.18	0.2004	2	3	25	28	1382	166.5	6.79
Q07021	Complement component 1 Q subcomponent-binding protein, mitochondrial OS=Homo sapiens GN=C1QBP PE=1 SV=1 - [C1QBP_HUMAN]	41.93	0.1986	1	4	5	10	282	31.3	4.84
Q9Y2W1	Thyroid hormone receptor-associated protein 3 OS=Homo sapiens GN=THRAP3 PE=1 SV=2 - [TR150_HUMAN]	41.86	0.2251	2	6	19	20	955	108.6	10.15
P26583	High mobility group protein B2 OS=Homo sapiens GN=HMGB2 PE=1 SV=2 - [HMGB2_HUMAN]	41.68	0.4258	2	4	15	23	209	24	7.81
P15880	40S ribosomal protein S2 OS=Homo sapiens GN=RPS2 PE=1 SV=2 - [RS2_HUMAN]	41.5	0.6451	5	6	20	23	293	31.3	10.24
B8ZZW7	Prothymosin, alpha OS=Homo sapiens GN=PTMA PE=4 SV=1 - [B8ZZW7_HUMAN]	41.36	0.2279	6	3	4	10	136	14.7	4.09
Q9UQ35	Serine/arginine repetitive matrix protein 2 OS=Homo sapiens GN=SRRM2 PE=1 SV=2 - [SRRM2_HUMAN]	41.09	0.1192	2	3	25	30	2752	299.4	12.06
F5GYR8	USO1 vesicle-docking protein homolog (yeast) OS=Homo sapiens GN=USO1 PE=4 SV=1 - [F5GYR8_HUMAN]	41.05	0.1607	5	7	15	15	971	108.5	5.01
P25786	Proteasome subunit alpha type-1 OS=Homo sapiens GN=PSMA1 PE=1 SV=1 - [PSA1_HUMAN]	40.98	0.4106	3	6	10	14	263	29.5	6.61
Q13263	Transcription intermediary factor 1-beta OS=Homo sapiens GN=TRIM28 PE=1 SV=5 - [TIF1B_HUMAN]	40.94	0.1605	1	4	15	17	835	88.5	5.77
P43490	Nicotinamide phosphoribosyltransferase OS=Homo sapiens GN=NAMPT PE=1 SV=1 - [NAMPT_HUMAN]	40.86	0.3727	3	4	14	15	491	55.5	7.15
O00232	26S proteasome non-ATPase regulatory subunit 12 OS=Homo sapiens GN=PSMD12 PE=1 SV=3 - [PSD12_HUMAN]	40.58	0.364	2	3	15	17	456	52.9	7.65
P30040	Endoplasmic reticulum resident protein 29 OS=Homo sapiens GN=ERP29 PE=1 SV=4 - [ERP29_HUMAN]	40.52	0.4253	3	5	13	16	261	29	7.31
Q9Y266	Nuclear migration protein nudC OS=Homo sapiens GN=NUDC PE=1 SV=1 - [NUDC_HUMAN]	40.44	0.4169	1	6	15	17	331	38.2	5.38
O75347	Tubulin-specific chaperone A OS=Homo sapiens GN=TBCA PE=1 SV=3 - [TBCA_HUMAN]	40.39	0.6204	6	5	10	15	108	12.8	5.29
F8W1A4	Adenylate kinase 2 OS=Homo sapiens GN=AK2 PE=3 SV=1 - [F8W1A4_HUMAN]	40.18	0.4526	6	3	9	14	232	25.6	7.83
B4E3S0	Coronin, actin binding protein, 1C OS=Homo sapiens GN=CORO1C PE=2 SV=1 - [B4E3S0_HUMAN]	40.04	0.4011	4	5	17	18	369	41.6	6.73
Q7Z406	Myosin-14 OS=Homo sapiens GN=MYH14 PE=1 SV=2 - [MYH14_HUMAN]	39.93	0.1153	37	2	23	25	1995	227.7	5.6
P50454	Serpin H1 OS=Homo sapiens GN=SERPINH1 PE=1 SV=2 - [SERPH_HUMAN]	39.86	0.3397	13	5	11	16	418	46.4	8.69
E9PDK5	Annexin OS=Homo sapiens GN=ANXA11 PE=3 SV=1 - [E9PDK5_HUMAN]	39.71	0.3252	5	5	13	14	412	45.7	8.46
O60841	Eukaryotic translation initiation factor 5B OS=Homo sapiens GN=EIF5B PE=1 SV=4 - [IF2P_HUMAN]	39.66	0.1459	1	5	17	20	1220	138.7	5.49
P28066	Proteasome subunit alpha type-5 OS=Homo sapiens GN=PSMA5 PE=1 SV=3 - [PSA5_HUMAN]	39.64	0.3195	2	6	7	11	241	26.4	4.79
Q92973	Transportin-1 OS=Homo sapiens GN=TNPO1 PE=1 SV=2 - [TNPO1_HUMAN]	39.56	0.1514	3	4	10	14	898	102.3	4.98
P61221	ATP-binding cassette sub-family E member 1 OS=Homo sapiens GN=ABCE1 PE=1 SV=1 - [ABCE1_HUMAN]	39.54	0.2304	4	6	14	16	599	67.3	8.34
P0CG38	POTE ankyrin domain family member I OS=Homo sapiens GN=POTEI PE=3 SV=1 - [POTEI_HUMAN]	39.44	0.106	3	1	12	17	1075	121.2	6.21
Q13428	Treacle protein OS=Homo sapiens GN=TCOF1 PE=1 SV=3 - [TCOF_HUMAN]	39.41	0.1539	4	5	22	24	1488	152	9.04
Q14847	LIM and SH3 domain protein 1 OS=Homo sapiens GN=LASP1 PE=1 SV=2 - [LASP1_HUMAN]	39.39	0.4061	6	8	12	15	261	29.7	7.05
O75367	Core histone macro-H2A.1 OS=Homo sapiens GN=H2AFY PE=1 SV=4 - [H2AY_HUMAN]	39.38	0.2876	3	4	9	13	372	39.6	9.79
O14818	Proteasome subunit alpha type-7 OS=Homo sapiens GN=PSMA7 PE=1 SV=1 - [PSA7_HUMAN]	39.18	0.4677	7	6	10	16	248	27.9	8.46
Q16555	Dihydropyrimidinase-related protein 2 OS=Homo sapiens GN=DPYSL2 PE=1 SV=1 - [DPYL2_HUMAN]	39.01	0.2448	9	7	12	14	572	62.3	6.38
Q96PK6	RNA-binding protein 14 OS=Homo sapiens GN=RBM14 PE=1 SV=2 - [RBM14_HUMAN]	39	0.2093	6	5	14	17	669	69.4	9.67
P09104	Gamma-enolase OS=Homo sapiens GN=ENO2 PE=1 SV=3 - [ENOG_HUMAN]	38.79	0.4747	10	2	16	19	434	47.2	5.03
Q99798	Aconitate hydratase, mitochondrial OS=Homo sapiens GN=ACO2 PE=1 SV=2 - [ACON_HUMAN]	38.66	0.2013	5	7	12	16	780	85.4	7.61
P12236	ADP/ATP translocase 3 OS=Homo sapiens GN=SLC25A6 PE=1 SV=4 - [ADT3_HUMAN]	38.66	0.3389	2	3	12	18	298	32.8	9.74
Q12931	Heat shock protein 75 kDa, mitochondrial OS=Homo sapiens GN=TRAP1 PE=1 SV=3 - [TRAP1_HUMAN]	38.64	0.3409	2	5	15	15	704	80.1	8.21
B4DDN4	Uncharacterized protein OS=Homo sapiens GN=EIF3C PE=2 SV=1 - [B4DDN4_HUMAN]	38.61	0.1843	12	5	12	14	792	91.6	6.74
Q9Y3I0	tRNA-splicing ligase RtcB homolog OS=Homo sapiens GN=C22orf28 PE=1 SV=1 - [RTCB_HUMAN]	38.57	0.2673	4	4	13	15	505	55.2	7.23
P61604	10 kDa heat shock protein, mitochondrial OS=Homo sapiens GN=HSPE1 PE=1 SV=2 - [CH10_HUMAN]	38.41	0.7843	3	3	11	18	102	10.9	8.92
P62081	40S ribosomal protein S7 OS=Homo sapiens GN=RPS7 PE=1 SV=1 - [RS7_HUMAN]	38.28	0.5103	2	3	14	19	194	22.1	10.1
E9PD66	Uncharacterized protein OS=Homo sapiens GN=HUWE1 PE=4 SV=1 - [E9PD66_HUMAN]	38.24	0.0791	8	5	31	34	4360	480.2	5.24
Q86V81	THO complex subunit 4 OS=Homo sapiens GN=ALYREF PE=1 SV=3 - [THOC4_HUMAN]	38.24	0.2218	2	4	6	12	257	26.9	11.15
B4DR70	Uncharacterized protein OS=Homo sapiens GN=FUS PE=2 SV=1 - [B4DR70_HUMAN]	38.2	0.1608	4	4	8	11	429	44.8	9
O43399	Tumor protein D54 OS=Homo sapiens GN=TPD52L2 PE=1 SV=2 - [TPD54_HUMAN]	38.18	0.5728	4	5	10	12	206	22.2	5.36
A0MZ66	Shootin-1 OS=Homo sapiens GN=KIAA1598 PE=1 SV=4 - [SHOT1_HUMAN]	38.06	0.206	2	6	12	16	631	71.6	5.33
Q1KMD3	Heterogeneous nuclear ribonucleoprotein U-like protein 2 OS=Homo sapiens GN=HNRNPUL2 PE=1 SV=1 - [HNRL2_HUMAN]	37.97	0.2169	1	4	16	19	747	85.1	4.91
Q13162	Peroxiredoxin-4 OS=Homo sapiens GN=PRDX4 PE=1 SV=1 - [PRDX4_HUMAN]	37.64	0.3653	3	4	10	13	271	30.5	6.29
B4DP17	CCHC-type zinc finger, nucleic acid binding protein OS=Homo sapiens GN=CNBP PE=2 SV=1 - [B4DP17_HUMAN]	37.55	0.4563	5	4	8	12	160	17.7	7.71
E9PLK3	Aminopeptidase puromycin-sensitive OS=Homo sapiens GN=NPEPPS PE=4 SV=1 - [E9PLK3_HUMAN]	37.54	0.2142	14	5	16	17	915	102.9	5.6
P54886	Delta-1-pyrroline-5-carboxylate synthase OS=Homo sapiens GN=ALDH18A1 PE=1 SV=2 - [P5CS_HUMAN]	37.47	0.1572	1	6	10	12	795	87.2	7.12
P09972	Fructose-bisphosphate aldolase C OS=Homo sapiens GN=ALDOC PE=1 SV=2 - [ALDOC_HUMAN]	37.43	0.3297	5	2	11	14	364	39.4	6.87
P62753	40S ribosomal protein S6 OS=Homo sapiens GN=RPS6 PE=1 SV=1 - [RS6_HUMAN]	37.42	0.3012	3	4	10	13	249	28.7	10.84
P32119	Peroxiredoxin-2 OS=Homo sapiens GN=PRDX2 PE=1 SV=5 - [PRDX2_HUMAN]	37.4	0.5556	3	6	11	16	198	21.9	5.97
P50395	Rab GDP dissociation inhibitor beta OS=Homo sapiens GN=GDI2 PE=1 SV=2 - [GDIB_HUMAN]	37.39	0.2652	8	4	11	15	445	50.6	6.47
P27824	Calnexin OS=Homo sapiens GN=CANX PE=1 SV=2 - [CALX_HUMAN]	37.38	0.1909	8	3	16	20	592	67.5	4.6
P41091	Eukaryotic translation initiation factor 2 subunit 3 OS=Homo sapiens GN=EIF2S3 PE=1 SV=3 - [IF2G_HUMAN]	37.27	0.3369	3	7	12	14	472	51.1	8.4
Q9Y277	Voltage-dependent anion-selective channel protein 3 OS=Homo sapiens GN=VDAC3 PE=1 SV=1 - [VDAC3_HUMAN]	37.18	0.3958	7	5	11	13	283	30.6	8.66
E7ETK0	40S ribosomal protein S24 OS=Homo sapiens GN=RPS24 PE=3 SV=1 - [E7ETK0_HUMAN]	37.14	0.4046	3	2	8	12	131	15.2	10.89
P60903	Protein S100-A10 OS=Homo sapiens GN=S100A10 PE=1 SV=2 - [S10AA_HUMAN]	37.07	0.4639	1	1	4	15	97	11.2	7.37
P62263	40S ribosomal protein S14 OS=Homo sapiens GN=RPS14 PE=1 SV=3 - [RS14_HUMAN]	37.04	0.5232	3	6	8	12	151	16.3	10.05
Q8NC51	Plasminogen activator inhibitor 1 RNA-binding protein OS=Homo sapiens GN=SERBP1 PE=1 SV=2 - [PAIRB_HUMAN]	37.04	0.2941	1	3	12	16	408	44.9	8.65
Q16531	DNA damage-binding protein 1 OS=Homo sapiens GN=DDB1 PE=1 SV=1 - [DDB1_HUMAN]	37.03	0.1219	13	4	14	15	1140	126.9	5.26
Q59F66	DEAD (Asp-Glu-Ala-Asp) box polypeptide 17 (Fragment) OS=Homo sapiens GN=DDX17 PE=2 SV=1 - [Q59F66_HUMAN]	37	0.1818	5	5	15	15	737	81	7.93
P26368	Splicing factor U2AF 65 kDa subunit OS=Homo sapiens GN=U2AF2 PE=1 SV=4 - [U2AF2_HUMAN]	36.95	0.3495	1	4	13	17	475	53.5	9.09
A6NM69	Sterol carrier protein 2 OS=Homo sapiens GN=SCP2 PE=4 SV=2 - [A6NM69_HUMAN]	36.87	0.2167	6	2	9	13	503	54.4	6.68
O00151	PDZ and LIM domain protein 1 OS=Homo sapiens GN=PDLIM1 PE=1 SV=4 - [PDLI1_HUMAN]	36.79	0.5106	1	5	11	11	329	36	7.02
Q15459	Splicing factor 3A subunit 1 OS=Homo sapiens GN=SF3A1 PE=1 SV=1 - [SF3A1_HUMAN]	36.63	0.1778	3	4	12	15	793	88.8	5.22
Q14789	Golgin subfamily B member 1 OS=Homo sapiens GN=GOLGB1 PE=1 SV=2 - [GOGB1_HUMAN]	36.56	0.1092	2	1	33	35	3259	375.8	5
P62316	Small nuclear ribonucleoprotein Sm D2 OS=Homo sapiens GN=SNRPD2 PE=1 SV=1 - [SMD2_HUMAN]	36.54	0.4746	1	3	6	11	118	13.5	9.91
Q96CG1	ETF1 protein OS=Homo sapiens GN=ETF1 PE=2 SV=1 - [Q96CG1_HUMAN]	36.4	0.4059	4	5	13	13	404	45.4	5.57
P18583	Protein SON OS=Homo sapiens GN=SON PE=1 SV=4 - [SON_HUMAN]	36.27	0.1022	1	3	19	23	2426	263.7	5.64
E7EW20	Myosin VI OS=Homo sapiens GN=MYO6 PE=4 SV=1 - [E7EW20_HUMAN]	36.25	0.154	2	4	17	19	1286	148.7	8.56
E9PCI9	Farnesyl diphosphate synthase OS=Homo sapiens GN=FDPS PE=3 SV=1 - [E9PCI9_HUMAN]	36.17	0.2266	2	5	7	10	353	40.5	5.17
Q15393	Splicing factor 3B subunit 3 OS=Homo sapiens GN=SF3B3 PE=1 SV=4 - [SF3B3_HUMAN]	36.08	0.1274	1	4	11	15	1217	135.5	5.26
P43686	26S protease regulatory subunit 6B OS=Homo sapiens GN=PSMC4 PE=1 SV=2 - [PRS6B_HUMAN]	36.03	0.2847	1	6	8	9	418	47.3	5.21
P11766	Alcohol dehydrogenase class-3 OS=Homo sapiens GN=ADH5 PE=1 SV=4 - [ADHX_HUMAN]	35.66	0.3342	5	4	10	12	374	39.7	7.49
E7ESM6	Staphylococcal nuclease and tudor domain-containing 1 OS=Homo sapiens GN=SND1 PE=4 SV=2 - [E7ESM6_HUMAN]	35.57	0.2167	2	5	15	16	900	101.1	7.17
F8VYE8	Serine/threonine-protein phosphatase OS=Homo sapiens GN=PPP1CC PE=3 SV=1 - [F8VYE8_HUMAN]	35.51	0.2204	14	4	5	9	304	34.9	5.26
Q8TCS8	Polyribonucleotide nucleotidyltransferase 1, mitochondrial OS=Homo sapiens GN=PNPT1 PE=1 SV=2 - [PNPT1_HUMAN]	35.44	0.2069	1	4	15	17	783	85.9	7.77
O95433	Activator of 90 kDa heat shock protein ATPase homolog 1 OS=Homo sapiens GN=AHSA1 PE=1 SV=1 - [AHSA1_HUMAN]	35.43	0.3846	8	7	9	12	338	38.3	5.53
Q99623	Prohibitin-2 OS=Homo sapiens GN=PHB2 PE=1 SV=2 - [PHB2_HUMAN]	35.22	0.4013	6	4	13	16	299	33.3	9.83
Q99996	A-kinase anchor protein 9 OS=Homo sapiens GN=AKAP9 PE=1 SV=3 - [AKAP9_HUMAN]	35.2	0.1125	2	1	35	39	3911	453.4	4.98
Q08945	FACT complex subunit SSRP1 OS=Homo sapiens GN=SSRP1 PE=1 SV=1 - [SSRP1_HUMAN]	35.11	0.2073	1	4	16	19	709	81	6.87
P49591	Serine--tRNA ligase, cytoplasmic OS=Homo sapiens GN=SARS PE=1 SV=3 - [SYSC_HUMAN]	35.1	0.2977	2	4	10	14	514	58.7	6.43
O94760	N(G),N(G)-dimethylarginine dimethylaminohydrolase 1 OS=Homo sapiens GN=DDAH1 PE=1 SV=3 - [DDAH1_HUMAN]	34.97	0.2982	4	6	9	12	285	31.1	5.81
P32969	60S ribosomal protein L9 OS=Homo sapiens GN=RPL9 PE=1 SV=1 - [RL9_HUMAN]	34.94	0.5573	6	4	9	12	192	21.8	9.95
P11388	DNA topoisomerase 2-alpha OS=Homo sapiens GN=TOP2A PE=1 SV=3 - [TOP2A_HUMAN]	34.9	0.1528	3	3	22	23	1531	174.3	8.72
Q7Z451	Adaptor-related protein complex 2, beta 1 subunit OS=Homo sapiens GN=AP2B1 PE=2 SV=1 - [Q7Z451_HUMAN]	34.89	0.1693	6	6	13	15	880	98.1	5.24
B4DR63	Proteasome (prosome, macropain) 26S subunit, ATPase, 1 OS=Homo sapiens GN=PSMC1 PE=2 SV=1 - [B4DR63_HUMAN]	34.88	0.4114	4	4	12	14	367	41.1	5.01
P07954	Fumarate hydratase, mitochondrial OS=Homo sapiens GN=FH PE=1 SV=3 - [FUMH_HUMAN]	34.76	0.2549	1	4	10	12	510	54.6	8.76
Q92878	DNA repair protein RAD50 OS=Homo sapiens GN=RAD50 PE=1 SV=1 - [RAD50_HUMAN]	34.72	0.1684	2	1	20	23	1312	153.8	6.89
P02786	Transferrin receptor protein 1 OS=Homo sapiens GN=TFRC PE=1 SV=2 - [TFR1_HUMAN]	34.7	0.1921	4	6	12	14	760	84.8	6.61
Q9NYF8	Bcl-2-associated transcription factor 1 OS=Homo sapiens GN=BCLAF1 PE=1 SV=2 - [BCLF1_HUMAN]	34.64	0.1967	8	2	15	24	920	106.1	9.98
P38117	Electron transfer flavoprotein subunit beta OS=Homo sapiens GN=ETFB PE=1 SV=3 - [ETFB_HUMAN]	34.61	0.4863	1	5	10	11	255	27.8	8.1
Q15293	Reticulocalbin-1 OS=Homo sapiens GN=RCN1 PE=1 SV=1 - [RCN1_HUMAN]	34.38	0.2447	4	3	10	14	331	38.9	5
P00390	Glutathione reductase, mitochondrial OS=Homo sapiens GN=GSR PE=1 SV=2 - [GSHR_HUMAN]	34.34	0.2605	6	5	10	12	522	56.2	8.5
P41252	Isoleucine--tRNA ligase, cytoplasmic OS=Homo sapiens GN=IARS PE=1 SV=2 - [SYIC_HUMAN]	34.21	0.1228	9	6	11	13	1262	144.4	6.15
P55010	Eukaryotic translation initiation factor 5 OS=Homo sapiens GN=EIF5 PE=1 SV=2 - [IF5_HUMAN]	34.17	0.2367	7	4	10	13	431	49.2	5.58
P25398	40S ribosomal protein S12 OS=Homo sapiens GN=RPS12 PE=1 SV=3 - [RS12_HUMAN]	33.97	0.5758	1	2	7	11	132	14.5	7.21
Q7Z2Y8	Interferon-induced very large GTPase 1 OS=Homo sapiens GN=GVINP1 PE=2 SV=2 - [GVIN1_HUMAN]	33.93	0.1065	1	1	23	25	2422	278.9	6.55
P62424	60S ribosomal protein L7a OS=Homo sapiens GN=RPL7A PE=1 SV=2 - [RL7A_HUMAN]	33.9	0.2406	3	5	8	11	266	30	10.61
P24534	Elongation factor 1-beta OS=Homo sapiens GN=EEF1B2 PE=1 SV=3 - [EF1B_HUMAN]	33.82	0.4711	4	4	8	11	225	24.7	4.67
E7EPK1	Septin 7 OS=Homo sapiens GN=SEPT7 PE=3 SV=1 - [E7EPK1_HUMAN]	33.76	0.3234	11	5	15	17	436	50.5	8.63
O95757	Heat shock 70 kDa protein 4L OS=Homo sapiens GN=HSPA4L PE=1 SV=3 - [HS74L_HUMAN]	33.7	0.23	4	2	14	16	839	94.5	5.88
P36871	Phosphoglucomutase-1 OS=Homo sapiens GN=PGM1 PE=1 SV=3 - [PGM1_HUMAN]	33.7	0.2509	3	2	11	15	562	61.4	6.76
P24539	ATP synthase subunit b, mitochondrial OS=Homo sapiens GN=ATP5F1 PE=1 SV=2 - [AT5F1_HUMAN]	33.62	0.418	2	2	9	11	256	28.9	9.36
O75874	Isocitrate dehydrogenase [NADP] cytoplasmic OS=Homo sapiens GN=IDH1 PE=1 SV=2 - [IDHC_HUMAN]	33.59	0.3671	4	5	14	15	414	46.6	7.01
B7Z6Z4	Uncharacterized protein OS=Homo sapiens GN=MYL6 PE=2 SV=1 - [B7Z6Z4_HUMAN]	33.49	0.3824	13	6	10	12	238	26.7	5.08
P16401	Histone H1.5 OS=Homo sapiens GN=HIST1H1B PE=1 SV=3 - [H15_HUMAN]	33.42	0.4912	1	5	15	20	226	22.6	10.92
Q14978	Nucleolar and coiled-body phosphoprotein 1 OS=Homo sapiens GN=NOLC1 PE=1 SV=2 - [NOLC1_HUMAN]	33.31	0.2103	1	3	15	20	699	73.6	9.47
Q99733	Nucleosome assembly protein 1-like 4 OS=Homo sapiens GN=NAP1L4 PE=1 SV=1 - [NP1L4_HUMAN]	33.3	0.2533	15	3	8	12	375	42.8	4.69
B4DV79	Eukaryotic translation initiation factor 3, subunit B OS=Homo sapiens GN=EIF3B PE=2 SV=1 - [B4DV79_HUMAN]	33.27	0.1667	4	4	12	14	738	85.1	5.26
Q9Y224	UPF0568 protein C14orf166 OS=Homo sapiens GN=C14orf166 PE=1 SV=1 - [CN166_HUMAN]	33.22	0.3197	4	3	6	10	244	28.1	6.65
P31930	Cytochrome b-c1 complex subunit 1, mitochondrial OS=Homo sapiens GN=UQCRC1 PE=1 SV=3 - [QCR1_HUMAN]	33.2	0.2208	1	4	9	11	480	52.6	6.37
Q9Y281	Cofilin-2 OS=Homo sapiens GN=CFL2 PE=1 SV=1 - [COF2_HUMAN]	32.79	0.5602	2	2	10	13	166	18.7	7.88
Q9NZM1	Myoferlin OS=Homo sapiens GN=MYOF PE=1 SV=1 - [MYOF_HUMAN]	32.79	0.1058	3	1	19	22	2061	234.6	6.18
E7ET98	KH domain-containing, RNA-binding, signal transduction-associated 1 OS=Homo sapiens GN=KHDRBS1 PE=4 SV=2 - [E7ET98_HUMAN]	32.77	0.2434	4	4	11	14	419	45.9	7.58
O75947	ATP synthase subunit d, mitochondrial OS=Homo sapiens GN=ATP5H PE=1 SV=3 - [ATP5H_HUMAN]	32.73	0.4907	2	5	7	10	161	18.5	5.3
P30044	Peroxiredoxin-5, mitochondrial OS=Homo sapiens GN=PRDX5 PE=1 SV=4 - [PRDX5_HUMAN]	32.7	0.3738	3	4	7	10	214	22.1	8.7
P61201	COP9 signalosome complex subunit 2 OS=Homo sapiens GN=COPS2 PE=1 SV=1 - [CSN2_HUMAN]	32.55	0.3386	4	5	12	14	443	51.6	5.53
B5MCA4	Epithelial cell adhesion molecule OS=Homo sapiens GN=EPCAM PE=4 SV=1 - [B5MCA4_HUMAN]	32.54	0.4094	3	5	13	15	342	37.9	8.47
F8VWB4	Protein phosphatase 1, regulatory subunit 12A OS=Homo sapiens GN=PPP1R12A PE=4 SV=1 - [F8VWB4_HUMAN]	32.37	0.2312	13	5	19	20	943	105.6	5.38
P11387	DNA topoisomerase 1 OS=Homo sapiens GN=TOP1 PE=1 SV=2 - [TOP1_HUMAN]	32.3	0.1908	1	5	15	17	765	90.7	9.31
P20618	Proteasome subunit beta type-1 OS=Homo sapiens GN=PSMB1 PE=1 SV=2 - [PSB1_HUMAN]	32.25	0.473	2	5	9	12	241	26.5	8.13
C9JZR2	Uncharacterized protein OS=Homo sapiens GN=CTNND1 PE=4 SV=2 - [C9JZR2_HUMAN]	32.24	0.2058	7	7	16	18	938	104.8	6.87
Q06210	Glucosamine--fructose-6-phosphate aminotransferase [isomerizing] 1 OS=Homo sapiens GN=GFPT1 PE=1 SV=3 - [GFPT1_HUMAN]	32.14	0.1974	2	6	12	13	699	78.8	7.11
P16104	Histone H2A.x OS=Homo sapiens GN=H2AFX PE=1 SV=2 - [H2AX_HUMAN]	32.06	0.3776	3	1	8	11	143	15.1	10.74
P50502	Hsc70-interacting protein OS=Homo sapiens GN=ST13 PE=1 SV=2 - [F10A1_HUMAN]	32.01	0.2276	6	4	8	10	369	41.3	5.27
Q9UHD8	Septin-9 OS=Homo sapiens GN=SEPT9 PE=1 SV=2 - [SEPT9_HUMAN]	31.93	0.1945	2	2	12	13	586	65.4	8.97
P61106	Ras-related protein Rab-14 OS=Homo sapiens GN=RAB14 PE=1 SV=4 - [RAB14_HUMAN]	31.72	0.2372	45	4	5	10	215	23.9	6.21
Q02880	DNA topoisomerase 2-beta OS=Homo sapiens GN=TOP2B PE=1 SV=3 - [TOP2B_HUMAN]	31.71	0.1519	2	2	21	22	1626	183.2	8
O75131	Copine-3 OS=Homo sapiens GN=CPNE3 PE=1 SV=1 - [CPNE3_HUMAN]	31.63	0.2421	7	5	9	9	537	60.1	5.85
A8MW68	Uncharacterized protein OS=Homo sapiens GN=CAPZA2 PE=4 SV=1 - [A8MW68_HUMAN]	31.58	0.4161	6	6	7	7	286	33	6.95
O75533	Splicing factor 3B subunit 1 OS=Homo sapiens GN=SF3B1 PE=1 SV=3 - [SF3B1_HUMAN]	31.28	0.1863	1	4	17	21	1304	145.7	7.09
P60228	Eukaryotic translation initiation factor 3 subunit E OS=Homo sapiens GN=EIF3E PE=1 SV=1 - [EIF3E_HUMAN]	31.2	0.2292	6	6	8	11	445	52.2	6.04
Q9BUJ2	Heterogeneous nuclear ribonucleoprotein U-like protein 1 OS=Homo sapiens GN=HNRNPUL1 PE=1 SV=2 - [HNRL1_HUMAN]	31.13	0.1647	2	3	13	16	856	95.7	6.92
P45974	Ubiquitin carboxyl-terminal hydrolase 5 OS=Homo sapiens GN=USP5 PE=1 SV=2 - [UBP5_HUMAN]	31.05	0.1643	1	3	12	13	858	95.7	5.03
Q96KP4	Cytosolic non-specific dipeptidase OS=Homo sapiens GN=CNDP2 PE=1 SV=2 - [CNDP2_HUMAN]	30.97	0.2674	1	6	11	11	475	52.8	5.97
Q9UHB6	LIM domain and actin-binding protein 1 OS=Homo sapiens GN=LIMA1 PE=1 SV=1 - [LIMA1_HUMAN]	30.78	0.2767	6	4	19	24	759	85.2	6.84
P23396	40S ribosomal protein S3 OS=Homo sapiens GN=RPS3 PE=1 SV=2 - [RS3_HUMAN]	30.77	0.4897	11	4	11	13	243	26.7	9.66
F5H4I0	Dihydrolipoyl dehydrogenase OS=Homo sapiens GN=DLD PE=3 SV=1 - [F5H4I0_HUMAN]	30.73	0.268	7	5	10	12	459	48.9	7.49
B4DVY1	Eukaryotic translation initiation factor 3, subunit D OS=Homo sapiens GN=EIF3D PE=2 SV=1 - [B4DVY1_HUMAN]	30.65	0.2365	9	4	9	11	499	58.1	5.71
Q5TZA2	Rootletin OS=Homo sapiens GN=CROCC PE=1 SV=1 - [CROCC_HUMAN]	30.63	0.1269	2	1	20	22	2017	228.4	5.5
P29144	Tripeptidyl-peptidase 2 OS=Homo sapiens GN=TPP2 PE=1 SV=4 - [TPP2_HUMAN]	30.61	0.1241	2	3	13	14	1249	138.3	6.32
F8WCJ1	Eukaryotic translation initiation factor 5A2 OS=Homo sapiens GN=EIF5A2 PE=4 SV=1 - [F8WCJ1_HUMAN]	30.58	0.4286	6	3	5	8	105	11.7	9.14
Q9Y617	Phosphoserine aminotransferase OS=Homo sapiens GN=PSAT1 PE=1 SV=2 - [SERC_HUMAN]	30.56	0.3405	1	4	10	12	370	40.4	7.66
P62888	60S ribosomal protein L30 OS=Homo sapiens GN=RPL30 PE=1 SV=2 - [RL30_HUMAN]	30.42	0.6696	2	4	7	8	115	12.8	9.63
Q07157	Tight junction protein ZO-1 OS=Homo sapiens GN=TJP1 PE=1 SV=3 - [ZO1_HUMAN]	30.41	0.1024	5	6	15	16	1748	195.3	6.7
P58546	Myotrophin OS=Homo sapiens GN=MTPN PE=1 SV=2 - [MTPN_HUMAN]	30.38	0.4661	2	3	7	11	118	12.9	5.52
O76003	Glutaredoxin-3 OS=Homo sapiens GN=GLRX3 PE=1 SV=2 - [GLRX3_HUMAN]	30.21	0.3821	1	5	11	14	335	37.4	5.39
P18621	60S ribosomal protein L17 OS=Homo sapiens GN=RPL17 PE=1 SV=3 - [RL17_HUMAN]	30.15	0.3587	2	4	8	13	184	21.4	10.17
P14550	Alcohol dehydrogenase [NADP(+)] OS=Homo sapiens GN=AKR1A1 PE=1 SV=3 - [AK1A1_HUMAN]	30.14	0.3138	2	5	9	12	325	36.5	6.79
B8ZWD7	Diazepam binding inhibitor (GABA receptor modulator, acyl-CoA binding protein) OS=Homo sapiens GN=DBI PE=2 SV=1 - [B8ZWD7_HUMAN]	30.02	0.5426	3	2	6	9	129	14.4	9.42
Q14126	Desmoglein-2 OS=Homo sapiens GN=DSG2 PE=1 SV=2 - [DSG2_HUMAN]	30.02	0.1369	1	6	11	12	1118	122.2	5.24
P16989	DNA-binding protein A OS=Homo sapiens GN=CSDA PE=1 SV=4 - [DBPA_HUMAN]	30.02	0.1694	2	1	6	9	372	40.1	9.77
P26373	60S ribosomal protein L13 OS=Homo sapiens GN=RPL13 PE=1 SV=4 - [RL13_HUMAN]	30	0.4265	2	4	12	13	211	24.2	11.65
Q15365	Poly(rC)-binding protein 1 OS=Homo sapiens GN=PCBP1 PE=1 SV=2 - [PCBP1_HUMAN]	29.98	0.3006	2	3	9	11	356	37.5	7.09
P26232	Catenin alpha-2 OS=Homo sapiens GN=CTNNA2 PE=1 SV=5 - [CTNA2_HUMAN]	29.97	0.2141	1	1	14	19	953	105.2	5.71
P53621	Coatomer subunit alpha OS=Homo sapiens GN=COPA PE=1 SV=2 - [COPA_HUMAN]	29.93	0.107	1	4	11	12	1224	138.3	7.66
Q13045	Protein flightless-1 homolog OS=Homo sapiens GN=FLII PE=1 SV=2 - [FLII_HUMAN]	29.82	0.1127	3	5	14	15	1269	144.7	6.05
P14868	Aspartate--tRNA ligase, cytoplasmic OS=Homo sapiens GN=DARS PE=1 SV=2 - [SYDC_HUMAN]	29.74	0.2515	5	7	10	11	501	57.1	6.55
P46939	Utrophin OS=Homo sapiens GN=UTRN PE=1 SV=2 - [UTRO_HUMAN]	29.71	0.1052	2	1	32	35	3433	394.2	5.33
O00567	Nucleolar protein 56 OS=Homo sapiens GN=NOP56 PE=1 SV=4 - [NOP56_HUMAN]	29.53	0.1886	5	5	10	11	594	66	9.19
P30042	ES1 protein homolog, mitochondrial OS=Homo sapiens GN=C21orf33 PE=1 SV=3 - [ES1_HUMAN]	29.48	0.3881	2	2	9	10	268	28.2	8.27
F5H6K0	DEAH (Asp-Glu-Ala-His) box polypeptide 15 OS=Homo sapiens GN=DHX15 PE=4 SV=1 - [F5H6K0_HUMAN]	29.45	0.2054	2	6	14	16	784	89.4	7.46
P37802	Transgelin-2 OS=Homo sapiens GN=TAGLN2 PE=1 SV=3 - [TAGL2_HUMAN]	29.44	0.4523	1	4	8	10	199	22.4	8.25
Q96I24	Far upstream element-binding protein 3 OS=Homo sapiens GN=FUBP3 PE=1 SV=2 - [FUBP3_HUMAN]	29.4	0.2378	2	3	11	13	572	61.6	8.38
P18124	60S ribosomal protein L7 OS=Homo sapiens GN=RPL7 PE=1 SV=1 - [RL7_HUMAN]	29.38	0.4355	2	4	13	15	248	29.2	10.65
P38919	Eukaryotic initiation factor 4A-III OS=Homo sapiens GN=EIF4A3 PE=1 SV=4 - [IF4A3_HUMAN]	29.37	0.326	3	1	13	18	411	46.8	6.73
P43243	Matrin-3 OS=Homo sapiens GN=MATR3 PE=1 SV=2 - [MATR3_HUMAN]	29.33	0.2184	13	3	15	21	847	94.6	6.25
Q7L1Q6	Basic leucine zipper and W2 domain-containing protein 1 OS=Homo sapiens GN=BZW1 PE=1 SV=1 - [BZW1_HUMAN]	29.31	0.2005	9	2	9	10	419	48	5.92
P20042	Eukaryotic translation initiation factor 2 subunit 2 OS=Homo sapiens GN=EIF2S2 PE=1 SV=2 - [IF2B_HUMAN]	29.3	0.3213	1	4	10	11	333	38.4	5.8
B4E0X8	Far upstream element (FUSE) binding protein 1 OS=Homo sapiens GN=FUBP1 PE=2 SV=1 - [B4E0X8_HUMAN]	29.28	0.2353	6	3	14	14	629	66.2	7.56
B4DZI8	Coatomer protein complex, subunit beta 2 (Beta prime), isoform CRA_b OS=Homo sapiens GN=COPB2 PE=2 SV=1 - [B4DZI8_HUMAN]	29.21	0.138	7	4	9	12	877	99	5.16
F5H7U0	6-phosphogluconate dehydrogenase, decarboxylating OS=Homo sapiens GN=PGD PE=3 SV=1 - [F5H7U0_HUMAN]	29.21	0.2972	5	3	11	12	461	50.8	8.03
Q16658	Fascin OS=Homo sapiens GN=FSCN1 PE=1 SV=3 - [FSCN1_HUMAN]	29.13	0.2576	4	4	10	13	493	54.5	7.24
O95347	Structural maintenance of chromosomes protein 2 OS=Homo sapiens GN=SMC2 PE=1 SV=2 - [SMC2_HUMAN]	28.99	0.1779	3	3	21	23	1197	135.6	8.43
B4DEK4	Uncharacterized protein OS=Homo sapiens GN=SNX2 PE=2 SV=1 - [B4DEK4_HUMAN]	28.99	0.2562	3	5	10	11	402	46.1	7.24
O75400	Pre-mRNA-processing factor 40 homolog A OS=Homo sapiens GN=PRPF40A PE=1 SV=2 - [PR40A_HUMAN]	28.98	0.2288	5	2	18	21	957	108.7	7.56
P05141	ADP/ATP translocase 2 OS=Homo sapiens GN=SLC25A5 PE=1 SV=7 - [ADT2_HUMAN]	28.84	0.2584	1	2	8	12	298	32.8	9.69
P30050	60S ribosomal protein L12 OS=Homo sapiens GN=RPL12 PE=1 SV=1 - [RL12_HUMAN]	28.83	0.6364	1	2	11	14	165	17.8	9.42
O95202	LETM1 and EF-hand domain-containing protein 1, mitochondrial OS=Homo sapiens GN=LETM1 PE=1 SV=1 - [LETM1_HUMAN]	28.77	0.2043	1	3	12	14	739	83.3	6.7
E7ET15	U2 snRNP-associated SURP domain-containing OS=Homo sapiens GN=U2SURP PE=4 SV=1 - [E7ET15_HUMAN]	28.6	0.1566	4	1	17	20	1028	118.2	8.54
Q9BWD1	Acetyl-CoA acetyltransferase, cytosolic OS=Homo sapiens GN=ACAT2 PE=1 SV=2 - [THIC_HUMAN]	28.6	0.2997	2	5	11	14	397	41.3	6.92
Q9BT78	COP9 signalosome complex subunit 4 OS=Homo sapiens GN=COPS4 PE=1 SV=1 - [CSN4_HUMAN]	28.56	0.303	5	6	9	9	406	46.2	5.83
Q9NYL9	Tropomodulin-3 OS=Homo sapiens GN=TMOD3 PE=1 SV=1 - [TMOD3_HUMAN]	28.56	0.2926	4	3	8	10	352	39.6	5.19
P15170	Eukaryotic peptide chain release factor GTP-binding subunit ERF3A OS=Homo sapiens GN=GSPT1 PE=1 SV=1 - [ERF3A_HUMAN]	28.52	0.3066	1	4	15	18	499	55.7	5.62
O75534	Cold shock domain-containing protein E1 OS=Homo sapiens GN=CSDE1 PE=1 SV=2 - [CSDE1_HUMAN]	28.5	0.2268	4	3	14	15	798	88.8	6.25
O60437	Periplakin OS=Homo sapiens GN=PPL PE=1 SV=4 - [PEPL_HUMAN]	28.48	0.1481	1	3	26	26	1756	204.6	5.6
P23381	Tryptophan--tRNA ligase, cytoplasmic OS=Homo sapiens GN=WARS PE=1 SV=2 - [SYWC_HUMAN]	28.45	0.2675	4	4	10	11	471	53.1	6.23
P62826	GTP-binding nuclear protein Ran OS=Homo sapiens GN=RAN PE=1 SV=3 - [RAN_HUMAN]	28.38	0.3102	5	4	8	10	216	24.4	7.49
Q9NTK5	Obg-like ATPase 1 OS=Homo sapiens GN=OLA1 PE=1 SV=2 - [OLA1_HUMAN]	28.38	0.1843	2	4	8	10	396	44.7	7.81
B4DK30	Elongation factor Tu GTP binding domain containing 2 OS=Homo sapiens GN=EFTUD2 PE=2 SV=1 - [B4DK30_HUMAN]	28.34	0.1217	2	4	10	12	937	105.3	5.22
Q9Y2X3	Nucleolar protein 58 OS=Homo sapiens GN=NOP58 PE=1 SV=1 - [NOP58_HUMAN]	28.31	0.1871	1	6	9	10	529	59.5	8.92
P42285	Superkiller viralicidic activity 2-like 2 OS=Homo sapiens GN=SKIV2L2 PE=1 SV=3 - [SK2L2_HUMAN]	28.3	0.1564	3	2	13	14	1042	117.7	6.52
Q12765	Secernin-1 OS=Homo sapiens GN=SCRN1 PE=1 SV=2 - [SCRN1_HUMAN]	28.3	0.314	7	3	10	12	414	46.4	4.75
P32322	Pyrroline-5-carboxylate reductase 1, mitochondrial OS=Homo sapiens GN=PYCR1 PE=1 SV=2 - [P5CR1_HUMAN]	28.17	0.2539	4	4	7	8	319	33.3	7.61
Q13126	S-methyl-5'-thioadenosine phosphorylase OS=Homo sapiens GN=MTAP PE=1 SV=2 - [MTAP_HUMAN]	28.06	0.2933	3	3	6	8	283	31.2	7.18
P27635	60S ribosomal protein L10 OS=Homo sapiens GN=RPL10 PE=1 SV=4 - [RL10_HUMAN]	28.06	0.4019	4	3	8	9	214	24.6	10.08
P04899	Guanine nucleotide-binding protein G(i) subunit alpha-2 OS=Homo sapiens GN=GNAI2 PE=1 SV=3 - [GNAI2_HUMAN]	28.05	0.3549	11	5	10	12	355	40.4	5.54
P31949	Protein S100-A11 OS=Homo sapiens GN=S100A11 PE=1 SV=2 - [S10AB_HUMAN]	28.05	0.5238	1	3	6	11	105	11.7	7.12
Q9Y2Z0	Suppressor of G2 allele of SKP1 homolog OS=Homo sapiens GN=SUGT1 PE=1 SV=3 - [SUGT1_HUMAN]	28.05	0.337	2	4	11	16	365	41	5.16
F5H6Y1	Phenylalanyl-tRNA synthetase, beta subunit OS=Homo sapiens GN=FARSB PE=4 SV=1 - [F5H6Y1_HUMAN]	27.99	0.2327	2	4	11	13	490	54.8	7.5
F5HE57	Uncharacterized protein OS=Homo sapiens GN=HSD17B4 PE=3 SV=1 - [F5HE57_HUMAN]	27.89	0.2116	8	4	12	13	761	83	8.76
P22059	Oxysterol-binding protein 1 OS=Homo sapiens GN=OSBP PE=1 SV=1 - [OSBP1_HUMAN]	27.7	0.2292	2	3	15	16	807	89.4	7.3
P26641	Elongation factor 1-gamma OS=Homo sapiens GN=EEF1G PE=1 SV=3 - [EF1G_HUMAN]	27.7	0.2265	4	3	12	13	437	50.1	6.67
Q99959	Plakophilin-2 OS=Homo sapiens GN=PKP2 PE=1 SV=2 - [PKP2_HUMAN]	27.65	0.2304	2	2	18	21	881	97.4	9.33
Q15046	Lysine--tRNA ligase OS=Homo sapiens GN=KARS PE=1 SV=3 - [SYK_HUMAN]	27.5	0.1943	2	3	11	11	597	68	6.35
E9PBJ5	Succinate dehydrogenase complex, subunit A, flavoprotein (Fp) OS=Homo sapiens GN=SDHA PE=4 SV=1 - [E9PBJ5_HUMAN]	27.46	0.1721	4	4	8	8	616	67.3	8.12
C9JKD6	Uncharacterized protein OS=Homo sapiens GN=UGP2 PE=4 SV=1 - [C9JKD6_HUMAN]	27.41	0.189	7	2	8	11	508	56.9	7.88
B7Z7E9	Aspartate aminotransferase OS=Homo sapiens GN=GOT1 PE=2 SV=1 - [B7Z7E9_HUMAN]	27.4	0.3929	3	5	12	13	392	44.1	8.07
Q02878	60S ribosomal protein L6 OS=Homo sapiens GN=RPL6 PE=1 SV=3 - [RL6_HUMAN]	27.33	0.2708	5	2	12	17	288	32.7	10.58
P38159	RNA-binding motif protein, X chromosome OS=Homo sapiens GN=RBMX PE=1 SV=3 - [RBMX_HUMAN]	27.29	0.335	5	3	12	14	391	42.3	10.05
E5KLK1	Mitochondrial dynamin-like 120 kDa protein OS=Homo sapiens GN=OPA1 PE=3 SV=1 - [E5KLK1_HUMAN]	27.13	0.1634	5	4	12	13	961	111.8	7.99
F5H6N3	Clathrin, light chain A OS=Homo sapiens GN=CLTA PE=4 SV=1 - [F5H6N3_HUMAN]	27.12	0.3253	5	3	5	6	166	17.7	4.64
F8VPD4	Carbamoyl-phosphate synthetase 2, aspartate transcarbamylase, and dihydroorotase OS=Homo sapiens GN=CAD PE=3 SV=1 - [F8VPD4_HUMAN]	27.01	0.0833	2	3	17	17	2162	235.9	6.55
P55809	Succinyl-CoA:3-ketoacid-coenzyme A transferase 1, mitochondrial OS=Homo sapiens GN=OXCT1 PE=1 SV=1 - [SCOT1_HUMAN]	26.99	0.2096	5	3	10	11	520	56.1	7.46
Q14444	Caprin-1 OS=Homo sapiens GN=CAPRIN1 PE=1 SV=2 - [CAPR1_HUMAN]	26.89	0.1157	5	4	9	10	709	78.3	5.25
Q9NX63	Coiled-coil-helix-coiled-coil-helix domain-containing protein 3, mitochondrial OS=Homo sapiens GN=CHCHD3 PE=1 SV=1 - [CHCH3_HUMAN]	26.86	0.3789	4	2	10	10	227	26.1	8.28
P61158	Actin-related protein 3 OS=Homo sapiens GN=ACTR3 PE=1 SV=3 - [ARP3_HUMAN]	26.84	0.2249	4	3	9	11	418	47.3	5.88
P23526	Adenosylhomocysteinase OS=Homo sapiens GN=AHCY PE=1 SV=4 - [SAHH_HUMAN]	26.84	0.2824	2	3	12	13	432	47.7	6.34
E9PEJ4	Dihydrolipoamide S-acetyltransferase OS=Homo sapiens GN=DLAT PE=3 SV=1 - [E9PEJ4_HUMAN]	26.79	0.2066	5	3	10	13	542	57.6	8.95
O95831	Apoptosis-inducing factor 1, mitochondrial OS=Homo sapiens GN=AIFM1 PE=1 SV=1 - [AIFM1_HUMAN]	26.72	0.1289	3	4	8	12	613	66.9	8.95
F5H7G7	Protein phosphatase, Mg2+/Mn2+-dependent, 1G OS=Homo sapiens GN=PPM1G PE=3 SV=1 - [F5H7G7_HUMAN]	26.71	0.2268	3	4	10	11	529	57.3	4.34
F5H877	Serine peptidase inhibitor, Kunitz type 1 OS=Homo sapiens GN=SPINT1 PE=4 SV=1 - [F5H877_HUMAN]	26.67	0.2339	2	4	11	12	496	55.3	6.29
Q16630	Cleavage and polyadenylation specificity factor subunit 6 OS=Homo sapiens GN=CPSF6 PE=1 SV=2 - [CPSF6_HUMAN]	26.66	0.2287	3	4	10	10	551	59.2	7.15
P49756	RNA-binding protein 25 OS=Homo sapiens GN=RBM25 PE=1 SV=3 - [RBM25_HUMAN]	26.54	0.1115	1	2	11	12	843	100.1	6.32
B4DDF7	Uncharacterized protein OS=Homo sapiens GN=PPP2R1A PE=2 SV=1 - [B4DDF7_HUMAN]	26.4	0.1623	13	4	8	9	579	64.1	5.14
Q86X55	Histone-arginine methyltransferase CARM1 OS=Homo sapiens GN=CARM1 PE=1 SV=3 - [CARM1_HUMAN]	26.39	0.1497	1	4	7	9	608	65.8	6.73
Q14258	E3 ubiquitin/ISG15 ligase TRIM25 OS=Homo sapiens GN=TRIM25 PE=1 SV=2 - [TRI25_HUMAN]	26.37	0.227	1	4	11	11	630	70.9	8.09
P17931	Galectin-3 OS=Homo sapiens GN=LGALS3 PE=1 SV=5 - [LEG3_HUMAN]	26.37	0.288	2	3	8	14	250	26.1	8.56
C9J8S3	RAB7A, member RAS oncogene family OS=Homo sapiens GN=RAB7A PE=3 SV=1 - [C9J8S3_HUMAN]	26.35	0.6	5	3	10	12	160	18	8.29
Q99471	Prefoldin subunit 5 OS=Homo sapiens GN=PFDN5 PE=1 SV=2 - [PFD5_HUMAN]	26.3	0.4221	3	2	6	9	154	17.3	6.33
E9PH29	Peroxiredoxin 3 OS=Homo sapiens GN=PRDX3 PE=4 SV=1 - [E9PH29_HUMAN]	26.19	0.3866	2	2	9	10	238	25.8	7.46
Q9Y3F4	Serine-threonine kinase receptor-associated protein OS=Homo sapiens GN=STRAP PE=1 SV=1 - [STRAP_HUMAN]	26.18	0.2114	4	5	7	8	350	38.4	5.12
F8W720	Guanine monphosphate synthetase OS=Homo sapiens GN=GMPS PE=4 SV=1 - [F8W720_HUMAN]	26.15	0.2744	3	5	12	13	594	65.9	7.47
P34896	Serine hydroxymethyltransferase, cytosolic OS=Homo sapiens GN=SHMT1 PE=1 SV=1 - [GLYC_HUMAN]	26.05	0.2402	6	4	10	14	483	53	7.71
H0YN18	Proteasome (prosome, macropain) subunit, alpha type, 4 OS=Homo sapiens GN=PSMA4 PE=4 SV=1 - [H0YN18_HUMAN]	26.04	0.3043	9	2	9	11	230	26.3	8.32
Q9H2G2	STE20-like serine/threonine-protein kinase OS=Homo sapiens GN=SLK PE=1 SV=1 - [SLK_HUMAN]	25.84	0.1166	1	3	12	15	1235	142.6	5.15
Q9P258	Protein RCC2 OS=Homo sapiens GN=RCC2 PE=1 SV=2 - [RCC2_HUMAN]	25.8	0.2414	1	4	9	9	522	56	8.78
F8VU65	Ribosomal protein, large, P0 (Fragment) OS=Homo sapiens GN=RPLP0 PE=3 SV=1 - [F8VU65_HUMAN]	25.8	0.4534	12	4	13	14	247	27.2	9
G5E9D3	Calpastatin, isoform CRA_g OS=Homo sapiens GN=CAST PE=4 SV=1 - [G5E9D3_HUMAN]	25.78	0.176	18	3	11	13	750	80.2	5.15
F8W6Z6	Prosaposin OS=Homo sapiens GN=PSAP PE=4 SV=1 - [F8W6Z6_HUMAN]	25.69	0.203	5	1	9	13	527	58.4	5.14
P22695	Cytochrome b-c1 complex subunit 2, mitochondrial OS=Homo sapiens GN=UQCRC2 PE=1 SV=3 - [QCR2_HUMAN]	25.64	0.1744	1	4	9	10	453	48.4	8.63
B4DQI8	RAP1B, member of RAS oncogene family OS=Homo sapiens GN=RAP1B PE=2 SV=1 - [B4DQI8_HUMAN]	25.61	0.5697	14	2	8	9	165	18.8	8.53
B1ALY5	Polypyrimidine tract binding protein 3 OS=Homo sapiens GN=ROD1 PE=2 SV=1 - [B1ALY5_HUMAN]	25.61	0.1031	7	1	6	8	524	56.8	9.2
G8JLD5	Dynamin 1-like OS=Homo sapiens GN=DNM1L PE=3 SV=1 - [G8JLD5_HUMAN]	25.61	0.243	12	5	13	14	712	79.6	7.08
Q8NE71	ATP-binding cassette sub-family F member 1 OS=Homo sapiens GN=ABCF1 PE=1 SV=2 - [ABCF1_HUMAN]	25.45	0.1195	6	4	7	8	845	95.9	6.8
F5H1F8	Chloride intracellular channel 4 OS=Homo sapiens GN=CLIC4 PE=4 SV=1 - [F5H1F8_HUMAN]	25.4	0.2512	2	4	5	7	207	23.3	5.34
Q14008	Cytoskeleton-associated protein 5 OS=Homo sapiens GN=CKAP5 PE=1 SV=3 - [CKAP5_HUMAN]	25.38	0.1107	1	2	22	29	2032	225.4	7.8
P60866	40S ribosomal protein S20 OS=Homo sapiens GN=RPS20 PE=1 SV=1 - [RS20_HUMAN]	25.36	0.3866	5	4	7	9	119	13.4	9.94
D6RGI3	Septin 11 OS=Homo sapiens GN=SEPT11 PE=3 SV=1 - [D6RGI3_HUMAN]	25.34	0.2235	14	3	8	11	425	49	6.96
P11055	Myosin-3 OS=Homo sapiens GN=MYH3 PE=1 SV=3 - [MYH3_HUMAN]	25.31	0.1227	33	2	20	23	1940	223.8	5.81
P05114	Non-histone chromosomal protein HMG-14 OS=Homo sapiens GN=HMGN1 PE=1 SV=3 - [HMGN1_HUMAN]	25.29	0.72	6	5	10	11	100	10.7	9.6
O95394	Phosphoacetylglucosamine mutase OS=Homo sapiens GN=PGM3 PE=1 SV=1 - [AGM1_HUMAN]	25.22	0.1642	4	2	9	11	542	59.8	6.25
P49257	Protein ERGIC-53 OS=Homo sapiens GN=LMAN1 PE=1 SV=2 - [LMAN1_HUMAN]	25.14	0.1902	1	4	9	10	510	57.5	6.77
P62873	Guanine nucleotide-binding protein G(I)/G(S)/G(T) subunit beta-1 OS=Homo sapiens GN=GNB1 PE=1 SV=3 - [GBB1_HUMAN]	25.13	0.25	4	2	6	9	340	37.4	6
O75439	Mitochondrial-processing peptidase subunit beta OS=Homo sapiens GN=PMPCB PE=1 SV=2 - [MPPB_HUMAN]	25.08	0.2495	4	2	11	12	489	54.3	6.83
Q8TEQ6	Gem-associated protein 5 OS=Homo sapiens GN=GEMIN5 PE=1 SV=3 - [GEMI5_HUMAN]	25.08	0.1127	1	4	13	13	1508	168.5	6.62
E7EUM8	Dynein, axonemal, heavy chain 17 OS=Homo sapiens GN=DNAH17 PE=4 SV=1 - [E7EUM8_HUMAN]	25.04	0.0745	2	2	25	30	4457	508.5	5.72
F8W8Q7	Golgin A4 OS=Homo sapiens GN=GOLGA4 PE=4 SV=1 - [F8W8Q7_HUMAN]	25.01	0.1213	3	1	22	24	2243	262.2	5.4
P68431	Histone H3.1 OS=Homo sapiens GN=HIST1H3A PE=1 SV=2 - [H31_HUMAN]	24.95	0.3971	5	2	11	14	136	15.4	11.12
P48444	Coatomer subunit delta OS=Homo sapiens GN=ARCN1 PE=1 SV=1 - [COPD_HUMAN]	24.78	0.2466	4	3	10	13	511	57.2	6.21
P43034	Platelet-activating factor acetylhydrolase IB subunit alpha OS=Homo sapiens GN=PAFAH1B1 PE=1 SV=2 - [LIS1_HUMAN]	24.78	0.2341	4	4	9	11	410	46.6	7.37
P16152	Carbonyl reductase [NADPH] 1 OS=Homo sapiens GN=CBR1 PE=1 SV=3 - [CBR1_HUMAN]	24.75	0.3502	4	5	8	8	277	30.4	8.32
E9PB90	Hexokinase 2 OS=Homo sapiens GN=HK2 PE=3 SV=1 - [E9PB90_HUMAN]	24.75	0.1519	2	2	12	14	889	98.9	6.04
Q86VH2	Kinesin-like protein KIF27 OS=Homo sapiens GN=KIF27 PE=2 SV=1 - [KIF27_HUMAN]	24.67	0.1149	1	1	13	18	1401	160.2	7.28
P25787	Proteasome subunit alpha type-2 OS=Homo sapiens GN=PSMA2 PE=1 SV=2 - [PSA2_HUMAN]	24.57	0.2607	1	2	6	8	234	25.9	7.43
P52565	Rho GDP-dissociation inhibitor 1 OS=Homo sapiens GN=ARHGDIA PE=1 SV=3 - [GDIR1_HUMAN]	24.53	0.25	2	3	4	7	204	23.2	5.11
Q13185	Chromobox protein homolog 3 OS=Homo sapiens GN=CBX3 PE=1 SV=4 - [CBX3_HUMAN]	24.46	0.4153	6	6	8	8	183	20.8	5.33
B4DDD7	Uncharacterized protein OS=Homo sapiens GN=PDHB PE=2 SV=1 - [B4DDD7_HUMAN]	24.46	0.2815	4	4	8	9	341	37.5	6.44
P35237	Serpin B6 OS=Homo sapiens GN=SERPINB6 PE=1 SV=3 - [SPB6_HUMAN]	24.44	0.25	3	5	7	7	376	42.6	5.27
P49755	Transmembrane emp24 domain-containing protein 10 OS=Homo sapiens GN=TMED10 PE=1 SV=2 - [TMEDA_HUMAN]	24.44	0.3836	2	3	9	11	219	25	7.44
P62280	40S ribosomal protein S11 OS=Homo sapiens GN=RPS11 PE=1 SV=3 - [RS11_HUMAN]	24.4	0.5127	1	1	10	12	158	18.4	10.3
E7EVH7	Uncharacterized protein OS=Homo sapiens PE=4 SV=1 - [E7EVH7_HUMAN]	24.34	0.1721	14	5	12	13	732	83.6	7.31
P04080	Cystatin-B OS=Homo sapiens GN=CSTB PE=1 SV=2 - [CYTB_HUMAN]	24.32	0.7143	1	3	6	8	98	11.1	7.56
Q9H501	ESF1 homolog OS=Homo sapiens GN=ESF1 PE=1 SV=1 - [ESF1_HUMAN]	24.31	0.1739	1	1	13	16	851	98.7	5.11
P18085	ADP-ribosylation factor 4 OS=Homo sapiens GN=ARF4 PE=1 SV=3 - [ARF4_HUMAN]	24.3	0.4889	7	2	8	10	180	20.5	7.14
P0CW22	40S ribosomal protein S17-like OS=Homo sapiens GN=RPS17L PE=3 SV=1 - [RS17L_HUMAN]	24.3	0.3556	3	2	2	6	135	15.5	9.85
F5GZ16	Proteasome (prosome, macropain) 26S subunit, non-ATPase, 2 OS=Homo sapiens GN=PSMD2 PE=4 SV=1 - [F5GZ16_HUMAN]	24.2	0.0722	6	3	6	7	900	99.2	5.19
Q7L576	Cytoplasmic FMR1-interacting protein 1 OS=Homo sapiens GN=CYFIP1 PE=1 SV=1 - [CYFP1_HUMAN]	24.2	0.1197	11	3	12	13	1253	145.1	6.9
B4E241	Splicing factor, arginine/serine-rich 3, isoform CRA_a OS=Homo sapiens GN=SFRS3 PE=2 SV=1 - [B4E241_HUMAN]	24.16	0.2823	2	2	6	9	124	14.2	10.08
C9JW69	Regulator of chromosome condensation 1 (Fragment) OS=Homo sapiens GN=RCC1 PE=4 SV=1 - [C9JW69_HUMAN]	24.1	0.2124	7	4	6	8	372	39.6	8.37
A8MVQ3	Cysteinyl-tRNA synthetase, isoform CRA_b OS=Homo sapiens GN=CARS PE=2 SV=1 - [A8MVQ3_HUMAN]	24.07	0.1423	4	4	8	9	738	84.4	6.37
Q92688	Acidic leucine-rich nuclear phosphoprotein 32 family member B OS=Homo sapiens GN=ANP32B PE=1 SV=1 - [AN32B_HUMAN]	24.04	0.259	2	1	7	10	251	28.8	4.06
Q9UNH7	Sorting nexin-6 OS=Homo sapiens GN=SNX6 PE=1 SV=1 - [SNX6_HUMAN]	24.03	0.2882	3	2	10	13	406	46.6	6.16
P05386	60S acidic ribosomal protein P1 OS=Homo sapiens GN=RPLP1 PE=1 SV=1 - [RLA1_HUMAN]	24.03	0.2895	2	1	2	8	114	11.5	4.32
P11717	Cation-independent mannose-6-phosphate receptor OS=Homo sapiens GN=IGF2R PE=1 SV=3 - [MPRI_HUMAN]	24	0.0622	1	3	14	14	2491	274.2	5.94
Q9H9B4	Sideroflexin-1 OS=Homo sapiens GN=SFXN1 PE=1 SV=4 - [SFXN1_HUMAN]	23.91	0.2547	3	3	7	8	322	35.6	9.07
P62333	26S protease regulatory subunit 10B OS=Homo sapiens GN=PSMC6 PE=1 SV=1 - [PRS10_HUMAN]	23.89	0.3085	3	4	10	10	389	44.1	7.49
A5YVE9	Mitochondrial PDHA1 OS=Homo sapiens GN=PDHA1 PE=2 SV=1 - [A5YVE9_HUMAN]	23.87	0.2173	4	3	10	12	428	47.5	8.54
O94906	Pre-mRNA-processing factor 6 OS=Homo sapiens GN=PRPF6 PE=1 SV=1 - [PRP6_HUMAN]	23.85	0.1424	1	4	12	12	941	106.9	8.25
A6NHR9	Structural maintenance of chromosomes flexible hinge domain-containing protein 1 OS=Homo sapiens GN=SMCHD1 PE=1 SV=2 - [SMHD1_HUMAN]	23.82	0.0898	1	2	14	16	2005	226.2	7.3
F2Z2Y4	Pyridoxal (pyridoxine, vitamin B6) kinase OS=Homo sapiens GN=PDXK PE=4 SV=1 - [F2Z2Y4_HUMAN]	23.81	0.2426	3	3	6	7	272	30.6	6.65
O00425	Insulin-like growth factor 2 mRNA-binding protein 3 OS=Homo sapiens GN=IGF2BP3 PE=1 SV=2 - [IF2B3_HUMAN]	23.79	0.1727	2	4	8	12	579	63.7	8.87
P62714	Serine/threonine-protein phosphatase 2A catalytic subunit beta isoform OS=Homo sapiens GN=PPP2CB PE=1 SV=1 - [PP2AB_HUMAN]	23.72	0.2913	5	4	7	7	309	35.6	5.43
O60271	C-Jun-amino-terminal kinase-interacting protein 4 OS=Homo sapiens GN=SPAG9 PE=1 SV=4 - [JIP4_HUMAN]	23.65	0.1166	2	2	13	13	1321	146.1	5.15
P05455	Lupus La protein OS=Homo sapiens GN=SSB PE=1 SV=2 - [LA_HUMAN]	23.56	0.2966	5	3	12	13	408	46.8	7.12
Q14103	Heterogeneous nuclear ribonucleoprotein D0 OS=Homo sapiens GN=HNRNPD PE=1 SV=1 - [HNRPD_HUMAN]	23.51	0.2817	4	1	9	12	355	38.4	7.81
B0QYK1	Ewing sarcoma breakpoint region 1 OS=Homo sapiens GN=EWSR1 PE=4 SV=1 - [B0QYK1_HUMAN]	23.44	0.1567	6	2	7	10	600	62.5	9.39
E7EMY5	Glyoxalase domain-containing 4 OS=Homo sapiens GN=GLOD4 PE=4 SV=1 - [E7EMY5_HUMAN]	23.37	0.3034	3	3	13	14	501	54.7	8.7
P46776	60S ribosomal protein L27a OS=Homo sapiens GN=RPL27A PE=1 SV=2 - [RL27A_HUMAN]	23.34	0.4054	4	3	8	9	148	16.6	11
F8WA20	Glutamate dehydrogenase OS=Homo sapiens GN=GLUD1 PE=3 SV=1 - [F8WA20_HUMAN]	23.33	0.2252	7	4	10	11	515	55.9	8.84
Q96Q15	Serine/threonine-protein kinase SMG1 OS=Homo sapiens GN=SMG1 PE=1 SV=3 - [SMG1_HUMAN]	23.33	0.0483	2	1	15	19	3661	410.2	6.46
P05556	Integrin beta-1 OS=Homo sapiens GN=ITGB1 PE=1 SV=2 - [ITB1_HUMAN]	23.29	0.1629	1	2	10	10	798	88.4	5.39
P61163	Alpha-centractin OS=Homo sapiens GN=ACTR1A PE=1 SV=1 - [ACTZ_HUMAN]	23.28	0.2394	3	2	7	10	376	42.6	6.64
Q9BXP5	Serrate RNA effector molecule homolog OS=Homo sapiens GN=SRRT PE=1 SV=1 - [SRRT_HUMAN]	23.24	0.137	2	4	14	14	876	100.6	5.96
P13797	Plastin-3 OS=Homo sapiens GN=PLS3 PE=1 SV=4 - [PLST_HUMAN]	23.2	0.1635	9	3	7	9	630	70.8	5.6
F5H1L1	Uncharacterized protein OS=Homo sapiens GN=SAFB PE=4 SV=1 - [F5H1L1_HUMAN]	23.19	0.2463	10	3	17	21	812	91.1	7.24
Q15417	Calponin-3 OS=Homo sapiens GN=CNN3 PE=1 SV=1 - [CNN3_HUMAN]	23.19	0.3769	4	2	9	10	329	36.4	6.05
C9JXB8	Ribosomal protein L24 OS=Homo sapiens GN=RPL24 PE=4 SV=1 - [C9JXB8_HUMAN]	23.17	0.4298	3	3	7	9	121	14.4	11.31
Q15056	Eukaryotic translation initiation factor 4H OS=Homo sapiens GN=EIF4H PE=1 SV=5 - [IF4H_HUMAN]	23.15	0.2823	1	3	7	9	248	27.4	7.23
Q13435	Splicing factor 3B subunit 2 OS=Homo sapiens GN=SF3B2 PE=1 SV=2 - [SF3B2_HUMAN]	23.13	0.1698	7	3	11	11	895	100.2	5.67
P54727	UV excision repair protein RAD23 homolog B OS=Homo sapiens GN=RAD23B PE=1 SV=1 - [RD23B_HUMAN]	23.13	0.1394	4	2	7	9	409	43.1	4.84
F5GZI1	Uncharacterized protein OS=Homo sapiens GN=SMARCA5 PE=4 SV=1 - [F5GZI1_HUMAN]	23.13	0.1508	2	2	14	16	995	116.7	8.34
C9J2Y9	DNA-directed RNA polymerase OS=Homo sapiens GN=POLR2B PE=3 SV=2 - [C9J2Y9_HUMAN]	23.1	0.1157	3	2	10	14	1167	133	7.15
Q92614	Unconventional myosin-XVIIIa OS=Homo sapiens GN=MYO18A PE=1 SV=3 - [MY18A_HUMAN]	23.1	0.0925	4	1	19	21	2054	233	6.3
Q92804	TATA-binding protein-associated factor 2N OS=Homo sapiens GN=TAF15 PE=1 SV=1 - [RBP56_HUMAN]	23.07	0.1909	2	2	10	13	592	61.8	8.02
O00571	ATP-dependent RNA helicase DDX3X OS=Homo sapiens GN=DDX3X PE=1 SV=3 - [DDX3X_HUMAN]	22.99	0.1994	6	2	14	15	662	73.2	7.18
Q8N163	Protein KIAA1967 OS=Homo sapiens GN=KIAA1967 PE=1 SV=2 - [K1967_HUMAN]	22.93	0.1333	8	4	11	12	923	102.8	5.22
O95573	Long-chain-fatty-acid--CoA ligase 3 OS=Homo sapiens GN=ACSL3 PE=1 SV=3 - [ACSL3_HUMAN]	22.91	0.1694	1	3	10	10	720	80.4	8.38
Q9BWF3	RNA-binding protein 4 OS=Homo sapiens GN=RBM4 PE=1 SV=1 - [RBM4_HUMAN]	22.91	0.3571	7	3	11	11	364	40.3	7.08
Q9Y5X3	Sorting nexin-5 OS=Homo sapiens GN=SNX5 PE=1 SV=1 - [SNX5_HUMAN]	22.89	0.2426	4	3	8	9	404	46.8	6.76
B1AK87	Capping protein (Actin filament) muscle Z-line, beta OS=Homo sapiens GN=CAPZB PE=4 SV=1 - [B1AK87_HUMAN]	22.88	0.3846	6	2	11	13	260	29.3	6.92
P35613	Basigin OS=Homo sapiens GN=BSG PE=1 SV=2 - [BASI_HUMAN]	22.85	0.1844	3	2	6	10	385	42.2	5.66
F5H8K4	Proteasome (prosome, macropain) 26S subunit, non-ATPase, 3 OS=Homo sapiens GN=PSMD3 PE=4 SV=1 - [F5H8K4_HUMAN]	22.83	0.2169	3	2	11	13	521	59.7	8.6
P61081	NEDD8-conjugating enzyme Ubc12 OS=Homo sapiens GN=UBE2M PE=1 SV=1 - [UBC12_HUMAN]	22.83	0.4262	1	2	9	11	183	20.9	7.69
F5H0U7	Structural maintenance of chromosomes 4 OS=Homo sapiens GN=SMC4 PE=4 SV=1 - [F5H0U7_HUMAN]	22.81	0.1587	3	3	13	15	882	100.9	6.73
Q7Z6E9	E3 ubiquitin-protein ligase RBBP6 OS=Homo sapiens GN=RBBP6 PE=1 SV=1 - [RBBP6_HUMAN]	22.78	0.1055	1	2	16	17	1792	201.4	9.64
P61254	60S ribosomal protein L26 OS=Homo sapiens GN=RPL26 PE=1 SV=1 - [RL26_HUMAN]	22.66	0.4414	4	1	10	15	145	17.2	10.55
B7ZBG9	Eukaryotic translation initiation factor 6 OS=Homo sapiens GN=EIF6 PE=3 SV=1 - [B7ZBG9_HUMAN]	22.64	0.4779	5	3	5	10	226	23.7	5.17
P51610	Host cell factor 1 OS=Homo sapiens GN=HCFC1 PE=1 SV=2 - [HCFC1_HUMAN]	22.64	0.0698	2	2	10	11	2035	208.6	7.46
E9PJS4	Signal recognition particle receptor (docking protein) OS=Homo sapiens GN=SRPR PE=4 SV=1 - [E9PJS4_HUMAN]	22.62	0.177	2	3	10	14	610	66.5	9.04
P00491	Purine nucleoside phosphorylase OS=Homo sapiens GN=PNP PE=1 SV=2 - [PNPH_HUMAN]	22.58	0.4637	4	4	10	13	289	32.1	6.95
B5MCX3	Septin 2 OS=Homo sapiens GN=SEPT2 PE=3 SV=1 - [B5MCX3_HUMAN]	22.57	0.2835	10	2	10	12	321	36.9	6.18
O15144	Actin-related protein 2/3 complex subunit 2 OS=Homo sapiens GN=ARPC2 PE=1 SV=1 - [ARPC2_HUMAN]	22.56	0.22	4	3	7	9	300	34.3	7.36
P31689	DnaJ homolog subfamily A member 1 OS=Homo sapiens GN=DNAJA1 PE=1 SV=2 - [DNJA1_HUMAN]	22.56	0.1839	3	3	8	9	397	44.8	7.08
A6NN60	Crystallin, zeta (quinone reductase) OS=Homo sapiens GN=CRYZ PE=4 SV=1 - [A6NN60_HUMAN]	22.55	0.1932	5	4	4	6	295	31.5	8.47
P61970	Nuclear transport factor 2 OS=Homo sapiens GN=NUTF2 PE=1 SV=1 - [NTF2_HUMAN]	22.53	0.2992	1	2	3	9	127	14.5	5.38
A6NHE8	Nudix (nucleoside diphosphate-linked moiety X)-type motif 5 OS=Homo sapiens GN=NUDT5 PE=3 SV=2 - [A6NHE8_HUMAN]	22.44	0.2963	7	3	4	7	189	20.8	4.74
Q9NP72	Ras-related protein Rab-18 OS=Homo sapiens GN=RAB18 PE=1 SV=1 - [RAB18_HUMAN]	22.44	0.4563	5	3	8	9	206	23	5.24
Q13423	NAD(P) transhydrogenase, mitochondrial OS=Homo sapiens GN=NNT PE=1 SV=3 - [NNTM_HUMAN]	22.42	0.1041	2	1	10	12	1086	113.8	8.09
Q5JB52	Stromal RNA regulating factor OS=Homo sapiens GN=HNRPLL PE=2 SV=1 - [Q5JB52_HUMAN]	22.39	0.1752	6	3	8	10	508	56.4	7.64
P49790	Nuclear pore complex protein Nup153 OS=Homo sapiens GN=NUP153 PE=1 SV=2 - [NU153_HUMAN]	22.38	0.1193	3	3	12	14	1475	153.8	8.73
P13693	Translationally-controlled tumor protein OS=Homo sapiens GN=TPT1 PE=1 SV=1 - [TCTP_HUMAN]	22.34	0.2151	2	3	4	7	172	19.6	4.93
Q8N1A5	Serine hydroxymethyltransferase OS=Homo sapiens GN=SHMT2 PE=2 SV=1 - [Q8N1A5_HUMAN]	22.24	0.2024	16	2	8	11	494	54.8	8.53
O00154	Cytosolic acyl coenzyme A thioester hydrolase OS=Homo sapiens GN=ACOT7 PE=1 SV=3 - [BACH_HUMAN]	22.23	0.2053	3	4	6	6	380	41.8	8.54
P62834	Ras-related protein Rap-1A OS=Homo sapiens GN=RAP1A PE=1 SV=1 - [RAP1A_HUMAN]	22.22	0.3859	1	1	6	7	184	21	6.67
P22087	rRNA 2'-O-methyltransferase fibrillarin OS=Homo sapiens GN=FBL PE=1 SV=2 - [FBRL_HUMAN]	22.21	0.3333	1	3	9	10	321	33.8	10.18
Q9HAV7	GrpE protein homolog 1, mitochondrial OS=Homo sapiens GN=GRPEL1 PE=1 SV=2 - [GRPE1_HUMAN]	22.11	0.4378	2	4	10	10	217	24.3	8.12
E9PIZ3	Ribosomal protein L8 OS=Homo sapiens GN=RPL8 PE=4 SV=1 - [E9PIZ3_HUMAN]	22.09	0.1719	5	1	4	7	221	23.9	11.24
Q9Y5S2	Serine/threonine-protein kinase MRCK beta OS=Homo sapiens GN=CDC42BPB PE=1 SV=2 - [MRCKB_HUMAN]	22	0.1005	1	1	14	14	1711	194.2	6.37
P53999	Activated RNA polymerase II transcriptional coactivator p15 OS=Homo sapiens GN=SUB1 PE=1 SV=3 - [TCP4_HUMAN]	21.99	0.5906	2	4	8	9	127	14.4	9.6
P31146	Coronin-1A OS=Homo sapiens GN=CORO1A PE=1 SV=4 - [COR1A_HUMAN]	21.98	0.2495	1	2	12	13	461	51	6.68
P55036	26S proteasome non-ATPase regulatory subunit 4 OS=Homo sapiens GN=PSMD4 PE=1 SV=1 - [PSMD4_HUMAN]	21.96	0.2016	5	3	6	8	377	40.7	4.79
P0C0S5	Histone H2A.Z OS=Homo sapiens GN=H2AFZ PE=1 SV=2 - [H2AZ_HUMAN]	21.87	0.3125	4	1	4	7	128	13.5	10.58
Q5JR95	Ribosomal protein S8 OS=Homo sapiens GN=RPS8 PE=4 SV=1 - [Q5JR95_HUMAN]	21.85	0.3085	2	2	6	8	188	21.9	10.36
G5E9H4	Dynactin 1 (P150, glued homolog, Drosophila), isoform CRA_a OS=Homo sapiens GN=DCTN1 PE=4 SV=1 - [G5E9H4_HUMAN]	21.83	0.0922	8	1	9	10	1139	126.7	5.43
Q15643	Thyroid receptor-interacting protein 11 OS=Homo sapiens GN=TRIP11 PE=1 SV=3 - [TRIPB_HUMAN]	21.81	0.1107	3	1	19	20	1979	227.4	5.26
P46063	ATP-dependent DNA helicase Q1 OS=Homo sapiens GN=RECQL PE=1 SV=3 - [RECQ1_HUMAN]	21.74	0.1895	1	4	11	12	649	73.4	7.88
F8W0A9	Aldehyde dehydrogenase 2 family (mitochondrial) OS=Homo sapiens GN=ALDH2 PE=3 SV=1 - [F8W0A9_HUMAN]	21.72	0.191	5	3	6	8	377	40.8	6.25
B7Z8Y4	Uncharacterized protein OS=Homo sapiens GN=GLG1 PE=2 SV=1 - [B7Z8Y4_HUMAN]	21.67	0.1065	2	1	13	14	1192	135.9	7.05
P42765	3-ketoacyl-CoA thiolase, mitochondrial OS=Homo sapiens GN=ACAA2 PE=1 SV=2 - [THIM_HUMAN]	21.66	0.1637	1	3	4	6	397	41.9	8.09
E7ERW8	Diaphanous homolog 1 (Drosophila) OS=Homo sapiens GN=DIAPH1 PE=4 SV=1 - [E7ERW8_HUMAN]	21.65	0.1128	9	3	12	13	1215	135.3	5.27
H0Y2W2	ATPase family, AAA domain-containing 3A (Fragment) OS=Homo sapiens GN=ATAD3A PE=4 SV=1 - [H0Y2W2_HUMAN]	21.61	0.222	7	1	12	16	572	64.3	9.44
G3V5W5	Protein arginine methyltransferase 5 OS=Homo sapiens GN=PRMT5 PE=4 SV=1 - [G3V5W5_HUMAN]	21.58	0.1383	7	1	7	9	593	67.6	6.2
P61204	ADP-ribosylation factor 3 OS=Homo sapiens GN=ARF3 PE=1 SV=2 - [ARF3_HUMAN]	21.51	0.3923	9	1	6	8	181	20.6	7.43
Q96A33	Coiled-coil domain-containing protein 47 OS=Homo sapiens GN=CCDC47 PE=1 SV=1 - [CCD47_HUMAN]	21.48	0.2008	1	3	6	8	483	55.8	4.87
B2REB8	SET nuclear oncogene OS=Homo sapiens GN=SET PE=3 SV=1 - [B2REB8_HUMAN]	21.47	0.3321	4	5	8	9	265	31	4.23
Q9H2U2	Inorganic pyrophosphatase 2, mitochondrial OS=Homo sapiens GN=PPA2 PE=1 SV=2 - [IPYR2_HUMAN]	21.38	0.2784	7	2	7	8	334	37.9	7.39
Q9NVI7	ATPase family AAA domain-containing protein 3A OS=Homo sapiens GN=ATAD3A PE=1 SV=2 - [ATD3A_HUMAN]	21.31	0.235	7	1	12	16	634	71.3	8.98
Q15691	Microtubule-associated protein RP/EB family member 1 OS=Homo sapiens GN=MAPRE1 PE=1 SV=3 - [MARE1_HUMAN]	21.27	0.2649	1	3	6	8	268	30	5.14
Q5TA02	Glutathione S-transferase omega 1 (Fragment) OS=Homo sapiens GN=GSTO1 PE=2 SV=1 - [Q5TA02_HUMAN]	21.1	0.3	5	3	6	8	200	23.3	7.21
E9PF56	Ankyrin repeat and KH domain-containing 1 OS=Homo sapiens GN=ANKHD1 PE=4 SV=2 - [E9PF56_HUMAN]	21.1	0.0795	17	2	15	15	2540	268.6	5.66
Q13151	Heterogeneous nuclear ribonucleoprotein A0 OS=Homo sapiens GN=HNRNPA0 PE=1 SV=1 - [ROA0_HUMAN]	21.09	0.2656	1	3	7	9	305	30.8	9.29
F5H2A9	Acyl-CoA dehydrogenase, very long chain OS=Homo sapiens GN=ACADVL PE=3 SV=1 - [F5H2A9_HUMAN]	20.97	0.1372	3	1	8	8	678	72.9	8.75
Q9BZE4	Nucleolar GTP-binding protein 1 OS=Homo sapiens GN=GTPBP4 PE=1 SV=3 - [NOG1_HUMAN]	20.97	0.265	4	2	16	16	634	73.9	9.5
E7EQT4	Apoptotic chromatin condensation inducer 1 OS=Homo sapiens GN=ACIN1 PE=4 SV=2 - [E7EQT4_HUMAN]	20.91	0.1115	4	2	14	15	1301	147.3	6.73
P29966	Myristoylated alanine-rich C-kinase substrate OS=Homo sapiens GN=MARCKS PE=1 SV=4 - [MARCS_HUMAN]	20.89	0.2229	1	3	6	7	332	31.5	4.45
P04181	Ornithine aminotransferase, mitochondrial OS=Homo sapiens GN=OAT PE=1 SV=1 - [OAT_HUMAN]	20.87	0.1936	1	3	7	10	439	48.5	7.03
B3KNT8	Nucleosome assembly protein 1-like 1 OS=Homo sapiens GN=NAP1L1 PE=2 SV=1 - [B3KNT8_HUMAN]	20.86	0.1957	19	2	8	10	368	42.7	4.55
P51858	Hepatoma-derived growth factor OS=Homo sapiens GN=HDGF PE=1 SV=1 - [HDGF_HUMAN]	20.85	0.3333	5	2	7	9	240	26.8	4.73
P14735	Insulin-degrading enzyme OS=Homo sapiens GN=IDE PE=1 SV=4 - [IDE_HUMAN]	20.8	0.1256	2	2	13	14	1019	117.9	6.61
Q9UIG0	Tyrosine-protein kinase BAZ1B OS=Homo sapiens GN=BAZ1B PE=1 SV=2 - [BAZ1B_HUMAN]	20.78	0.1328	1	2	16	16	1483	170.8	8.48
P23193	Transcription elongation factor A protein 1 OS=Homo sapiens GN=TCEA1 PE=1 SV=2 - [TCEA1_HUMAN]	20.74	0.2791	3	2	9	10	301	33.9	8.38
G3V1R4	NOL1/NOP2/Sun domain family, member 2, isoform CRA_b OS=Homo sapiens GN=NSUN2 PE=4 SV=1 - [G3V1R4_HUMAN]	20.74	0.1808	3	3	6	7	531	59.3	6.55
E5RJR5	S-phase kinase-associated protein 1 OS=Homo sapiens GN=SKP1 PE=4 SV=1 - [E5RJR5_HUMAN]	20.72	0.3804	5	2	6	8	163	18.7	4.7
P51148	Ras-related protein Rab-5C OS=Homo sapiens GN=RAB5C PE=1 SV=2 - [RAB5C_HUMAN]	20.62	0.2685	6	1	7	10	216	23.5	8.41
G3V1U4	Signal recognition particle 68kDa, isoform CRA_e OS=Homo sapiens GN=SRP68 PE=4 SV=1 - [G3V1U4_HUMAN]	20.59	0.1766	6	2	10	11	589	66.1	7.2
F5GZ27	Lon protease homolog OS=Homo sapiens GN=LONP1 PE=3 SV=1 - [F5GZ27_HUMAN]	20.59	0.1415	3	4	11	12	763	85.6	6.04
Q8N1F7	Nuclear pore complex protein Nup93 OS=Homo sapiens GN=NUP93 PE=1 SV=2 - [NUP93_HUMAN]	20.57	0.1148	2	1	9	10	819	93.4	5.72
C9JX92	Myeloid/lymphoid or mixed-lineage leukemia (trithorax homolog, Drosophila); translocated to, 4 OS=Homo sapiens GN=MLLT4 PE=4 SV=1 - [C9JX92_HUMAN]	20.55	0.113	6	1	13	13	1743	197.5	6.54
E9PCZ6	Uncharacterized protein OS=Homo sapiens GN=RBM39 PE=4 SV=1 - [E9PCZ6_HUMAN]	20.54	0.2685	6	1	12	13	499	55.9	10.33
Q9HCE1	Putative helicase MOV-10 OS=Homo sapiens GN=MOV10 PE=1 SV=2 - [MOV10_HUMAN]	20.52	0.1147	3	4	9	10	1003	113.6	8.82
B7Z5W8	Dihydrolipoamide S-succinyltransferase (E2 component of 2-oxo-glutarate complex) OS=Homo sapiens GN=DLST PE=2 SV=1 - [B7Z5W8_HUMAN]	20.52	0.1989	2	1	7	8	367	39.5	9.55
Q9NYU2	UDP-glucose:glycoprotein glucosyltransferase 1 OS=Homo sapiens GN=UGGT1 PE=1 SV=3 - [UGGG1_HUMAN]	20.51	0.0849	1	1	10	11	1555	177.1	5.63
H0Y7G4	DEAD (Asp-Glu-Ala-Asp) box polypeptide 39B (Fragment) OS=Homo sapiens GN=DDX39B PE=4 SV=1 - [H0Y7G4_HUMAN]	20.39	0.1951	15	1	7	9	328	38.2	7.2
Q13085	Acetyl-CoA carboxylase 1 OS=Homo sapiens GN=ACACA PE=1 SV=2 - [ACACA_HUMAN]	20.39	0.0712	1	1	14	16	2346	265.4	6.37
F8WD26	LIM domain 7 OS=Homo sapiens GN=LMO7 PE=4 SV=1 - [F8WD26_HUMAN]	20.3	0.0979	10	1	12	14	1614	185	7.97
Q13011	Delta(3,5)-Delta(2,4)-dienoyl-CoA isomerase, mitochondrial OS=Homo sapiens GN=ECH1 PE=1 SV=2 - [ECH1_HUMAN]	20.2	0.2988	1	3	8	9	328	35.8	8
B4DFL2	Isocitrate dehydrogenase [NADP] OS=Homo sapiens GN=IDH2 PE=2 SV=1 - [B4DFL2_HUMAN]	20.17	0.325	4	4	10	11	400	45.2	7.75
O75521	Enoyl-CoA delta isomerase 2, mitochondrial OS=Homo sapiens GN=ECI2 PE=1 SV=4 - [ECI2_HUMAN]	20.16	0.2538	6	4	9	9	394	43.6	9
B4DG62	Hexokinase 1 OS=Homo sapiens GN=HK1 PE=2 SV=1 - [B4DG62_HUMAN]	20.16	0.0863	4	3	8	8	915	102.2	6.8
O15067	Phosphoribosylformylglycinamidine synthase OS=Homo sapiens GN=PFAS PE=1 SV=4 - [PUR4_HUMAN]	20.15	0.08	3	3	8	8	1338	144.6	5.76
Q13177	Serine/threonine-protein kinase PAK 2 OS=Homo sapiens GN=PAK2 PE=1 SV=3 - [PAK2_HUMAN]	20.1	0.2214	4	2	9	10	524	58	5.96
O14828	Secretory carrier-associated membrane protein 3 OS=Homo sapiens GN=SCAMP3 PE=1 SV=3 - [SCAM3_HUMAN]	20.09	0.1095	1	2	3	5	347	38.3	7.64
F5H801	Oxoglutarate (alpha-ketoglutarate) dehydrogenase (lipoamide) OS=Homo sapiens GN=OGDH PE=4 SV=1 - [F5H801_HUMAN]	20.09	0.1478	8	2	12	15	974	110.5	6.84
Q06124	Tyrosine-protein phosphatase non-receptor type 11 OS=Homo sapiens GN=PTPN11 PE=1 SV=2 - [PTN11_HUMAN]	20.02	0.2077	1	1	10	10	597	68.4	7.3
Q12792	Twinfilin-1 OS=Homo sapiens GN=TWF1 PE=1 SV=3 - [TWF1_HUMAN]	20.02	0.2857	2	3	9	9	350	40.3	6.96
Q6YN16	Hydroxysteroid dehydrogenase-like protein 2 OS=Homo sapiens GN=HSDL2 PE=1 SV=1 - [HSDL2_HUMAN]	19.95	0.1507	3	2	5	7	418	45.4	7.99
P48047	ATP synthase subunit O, mitochondrial OS=Homo sapiens GN=ATP5O PE=1 SV=1 - [ATPO_HUMAN]	19.9	0.385	1	3	9	10	213	23.3	9.96
B4DF96	Uncharacterized protein OS=Homo sapiens GN=EIF2A PE=2 SV=1 - [B4DF96_HUMAN]	19.82	0.1832	4	2	9	13	524	58	9.09
O14561	Acyl carrier protein, mitochondrial OS=Homo sapiens GN=NDUFAB1 PE=1 SV=3 - [ACPM_HUMAN]	19.81	0.1859	1	1	3	10	156	17.4	4.93
P61160	Actin-related protein 2 OS=Homo sapiens GN=ACTR2 PE=1 SV=1 - [ARP2_HUMAN]	19.8	0.3249	4	3	13	13	394	44.7	6.74
Q7L014	Probable ATP-dependent RNA helicase DDX46 OS=Homo sapiens GN=DDX46 PE=1 SV=2 - [DDX46_HUMAN]	19.8	0.1678	2	2	16	19	1031	117.3	9.29
P62249	40S ribosomal protein S16 OS=Homo sapiens GN=RPS16 PE=1 SV=2 - [RS16_HUMAN]	19.79	0.363	2	2	8	10	146	16.4	10.21
Q13347	Eukaryotic translation initiation factor 3 subunit I OS=Homo sapiens GN=EIF3I PE=1 SV=1 - [EIF3I_HUMAN]	19.76	0.3477	2	2	9	9	325	36.5	5.64
Q9H910	Hematological and neurological expressed 1-like protein OS=Homo sapiens GN=HN1L PE=1 SV=1 - [HN1L_HUMAN]	19.68	0.4737	4	3	8	8	190	20.1	9.26
B7ZA04	Dynein, cytoplasmic 1, intermediate chain 2 OS=Homo sapiens GN=DYNC1I2 PE=2 SV=1 - [B7ZA04_HUMAN]	19.67	0.1254	14	3	5	5	630	70.4	5.3
O14979	Heterogeneous nuclear ribonucleoprotein D-like OS=Homo sapiens GN=HNRPDL PE=1 SV=3 - [HNRDL_HUMAN]	19.6	0.2881	1	2	11	12	420	46.4	9.57
B4DP21	Prostaglandin E synthase 3 (Cytosolic), isoform CRA_d OS=Homo sapiens GN=PTGES3 PE=2 SV=1 - [B4DP21_HUMAN]	19.54	0.4692	4	2	6	7	130	14.9	4.77
C9JTI6	EF-hand domain family, member D2 OS=Homo sapiens GN=EFHD2 PE=4 SV=1 - [C9JTI6_HUMAN]	19.54	0.4237	3	3	6	8	177	19.3	5.96
B3KQ13	Uncharacterized protein OS=Homo sapiens GN=CCBL2 PE=2 SV=1 - [B3KQ13_HUMAN]	19.53	0.1619	2	2	6	8	420	47.7	6.8
B4DP27	Transmembrane emp24 domain trafficking protein 2 OS=Homo sapiens GN=TMED2 PE=2 SV=1 - [B4DP27_HUMAN]	19.53	0.3609	5	2	7	10	169	19.2	5.86
F5H223	Dynactin 2 (p50) OS=Homo sapiens GN=DCTN2 PE=4 SV=1 - [F5H223_HUMAN]	19.5	0.3069	11	3	10	10	378	41.7	5.91
P49419	Alpha-aminoadipic semialdehyde dehydrogenase OS=Homo sapiens GN=ALDH7A1 PE=1 SV=5 - [AL7A1_HUMAN]	19.44	0.154	3	3	8	10	539	58.5	7.99
Q9UBT2	SUMO-activating enzyme subunit 2 OS=Homo sapiens GN=UBA2 PE=1 SV=2 - [SAE2_HUMAN]	19.43	0.2	3	2	12	12	640	71.2	5.29
E3W975	Chromosome 11 open reading frame 58 OS=Homo sapiens GN=C11orf58 PE=4 SV=1 - [E3W975_HUMAN]	19.37	0.2734	4	2	3	5	139	15.4	4.55
C9JE98	Nuclear receptor corepressor 2 OS=Homo sapiens GN=NCOR2 PE=4 SV=1 - [C9JE98_HUMAN]	19.32	0.0541	9	1	10	14	2458	267.9	7.83
E9PHY5	Erythrocyte membrane protein band 4.1-like 2 OS=Homo sapiens GN=EPB41L2 PE=4 SV=1 - [E9PHY5_HUMAN]	19.31	0.1508	8	2	13	14	935	104.3	5.39
G3V0E8	Poly(RC) binding protein 2, isoform CRA_f OS=Homo sapiens GN=PCBP2 PE=4 SV=1 - [G3V0E8_HUMAN]	19.31	0.2862	20	2	8	8	318	33.5	8.24
F8W726	Ubiquitin-associated protein 2-like OS=Homo sapiens GN=UBAP2L PE=4 SV=1 - [F8W726_HUMAN]	19.28	0.0881	10	4	7	8	1078	113.4	6.68
Q9ULV0	Unconventional myosin-Vb OS=Homo sapiens GN=MYO5B PE=1 SV=3 - [MYO5B_HUMAN]	19.25	0.0741	34	1	13	15	1848	213.5	7.2
P46778	60S ribosomal protein L21 OS=Homo sapiens GN=RPL21 PE=1 SV=2 - [RL21_HUMAN]	19.17	0.3813	1	1	7	9	160	18.6	10.49
A8MZ56	Vacuolar protein sorting 26 homolog A (S. pombe) OS=Homo sapiens GN=VPS26A PE=4 SV=1 - [A8MZ56_HUMAN]	19.13	0.2988	4	3	6	6	251	28.9	5.86
G3V220	Transcription elongation regulator 1, isoform CRA_c OS=Homo sapiens GN=TCERG1 PE=4 SV=1 - [G3V220_HUMAN]	19.13	0.1231	2	1	12	12	1032	116.1	8.46
H0YNE3	Proteasome (prosome, macropain) activator subunit 1 (PA28 alpha) OS=Homo sapiens GN=PSME1 PE=4 SV=1 - [H0YNE3_HUMAN]	19.1	0.3219	4	3	7	9	233	26.9	5.78
P10155	60 kDa SS-A/Ro ribonucleoprotein OS=Homo sapiens GN=TROVE2 PE=1 SV=2 - [RO60_HUMAN]	19.07	0.1914	7	3	8	9	538	60.6	8.03
Q96ST3	Paired amphipathic helix protein Sin3a OS=Homo sapiens GN=SIN3A PE=1 SV=2 - [SIN3A_HUMAN]	19.04	0.1194	1	1	12	13	1273	145.1	7.25
Q5SSJ5	Heterochromatin protein 1-binding protein 3 OS=Homo sapiens GN=HP1BP3 PE=1 SV=1 - [HP1B3_HUMAN]	19.04	0.1447	5	4	7	7	553	61.2	9.67
P61019	Ras-related protein Rab-2A OS=Homo sapiens GN=RAB2A PE=1 SV=1 - [RAB2A_HUMAN]	19	0.4104	5	3	6	7	212	23.5	6.54
Q15907	Ras-related protein Rab-11B OS=Homo sapiens GN=RAB11B PE=1 SV=4 - [RB11B_HUMAN]	18.98	0.3532	1	1	8	8	218	24.5	5.94
F8W031	Uncharacterized protein (Fragment) OS=Homo sapiens PE=4 SV=1 - [F8W031_HUMAN]	18.96	0.2281	4	1	6	9	263	29.2	7.01
Q9UQB8	Brain-specific angiogenesis inhibitor 1-associated protein 2 OS=Homo sapiens GN=BAIAP2 PE=1 SV=1 - [BAIP2_HUMAN]	18.91	0.2301	3	1	13	14	552	60.8	8.9
B4DY73	Uncharacterized protein OS=Homo sapiens GN=HARS PE=2 SV=1 - [B4DY73_HUMAN]	18.9	0.2431	10	2	12	13	469	52.7	5.53
O96019	Actin-like protein 6A OS=Homo sapiens GN=ACTL6A PE=1 SV=1 - [ACL6A_HUMAN]	18.9	0.2121	2	2	7	8	429	47.4	5.6
P62829	60S ribosomal protein L23 OS=Homo sapiens GN=RPL23 PE=1 SV=1 - [RL23_HUMAN]	18.89	0.4214	3	1	5	9	140	14.9	10.51
O14737	Programmed cell death protein 5 OS=Homo sapiens GN=PDCD5 PE=1 SV=3 - [PDCD5_HUMAN]	18.87	0.48	2	4	7	8	125	14.3	6.04
P62879	Guanine nucleotide-binding protein G(I)/G(S)/G(T) subunit beta-2 OS=Homo sapiens GN=GNB2 PE=1 SV=3 - [GBB2_HUMAN]	18.87	0.25	6	2	6	7	340	37.3	6
E7EMJ6	Uncharacterized protein OS=Homo sapiens GN=SGTA PE=4 SV=1 - [E7EMJ6_HUMAN]	18.84	0.2199	2	5	6	6	291	31.4	5.36
E9PF19	Transducin (beta)-like 2 OS=Homo sapiens GN=TBL2 PE=4 SV=1 - [E9PF19_HUMAN]	18.8	0.1898	5	3	8	8	411	45.9	9.48
C9JL12	Prolyl 4-hydroxylase, alpha polypeptide I OS=Homo sapiens GN=P4HA1 PE=4 SV=1 - [C9JL12_HUMAN]	18.74	0.1647	2	3	8	8	516	58.9	6.02
Q8WW12	PEST proteolytic signal-containing nuclear protein OS=Homo sapiens GN=PCNP PE=1 SV=2 - [PCNP_HUMAN]	18.65	0.6517	1	3	8	10	178	18.9	7.49
A8K1R6	Uncharacterized protein OS=Homo sapiens GN=ATXN2L PE=2 SV=1 - [A8K1R6_HUMAN]	18.64	0.1245	3	2	11	12	1044	110.1	8.85
F8WA87	CCR4-NOT transcription complex, subunit 1 OS=Homo sapiens GN=CNOT1 PE=4 SV=1 - [F8WA87_HUMAN]	18.63	0.074	3	1	10	12	2150	241.2	7.02
P50552	Vasodilator-stimulated phosphoprotein OS=Homo sapiens GN=VASP PE=1 SV=3 - [VASP_HUMAN]	18.58	0.2158	1	2	7	9	380	39.8	8.94
O00505	Importin subunit alpha-3 OS=Homo sapiens GN=KPNA3 PE=1 SV=2 - [IMA3_HUMAN]	18.57	0.1324	3	1	7	9	521	57.8	4.94
Q15717	ELAV-like protein 1 OS=Homo sapiens GN=ELAVL1 PE=1 SV=2 - [ELAV1_HUMAN]	18.51	0.1779	1	2	5	6	326	36.1	9.17
P25685	DnaJ homolog subfamily B member 1 OS=Homo sapiens GN=DNAJB1 PE=1 SV=4 - [DNJB1_HUMAN]	18.51	0.2471	3	2	8	9	340	38	8.63
H0YHG0	Uncharacterized protein (Fragment) OS=Homo sapiens PE=4 SV=1 - [H0YHG0_HUMAN]	18.51	0.1893	3	2	10	11	523	59.1	8.59
Q6PF09	SLC27A2 protein OS=Homo sapiens GN=SLC27A2 PE=2 SV=1 - [Q6PF09_HUMAN]	18.49	0.157	3	3	8	8	567	64.6	8.48
Q13247	Serine/arginine-rich splicing factor 6 OS=Homo sapiens GN=SRSF6 PE=1 SV=2 - [SRSF6_HUMAN]	18.43	0.189	1	1	7	8	344	39.6	11.43
F5H6E2	Myosin IC OS=Homo sapiens GN=MYO1C PE=4 SV=1 - [F5H6E2_HUMAN]	18.38	0.129	35	1	11	17	1039	118.9	9.41
B3KVC9	Cysteine and glycine-rich protein 1 OS=Homo sapiens GN=CSRP1 PE=2 SV=1 - [B3KVC9_HUMAN]	18.37	0.3765	5	3	6	7	170	18.1	8.66
O43776	Asparagine--tRNA ligase, cytoplasmic OS=Homo sapiens GN=NARS PE=1 SV=1 - [SYNC_HUMAN]	18.3	0.1259	2	3	7	8	548	62.9	6.25
Q9H845	Acyl-CoA dehydrogenase family member 9, mitochondrial OS=Homo sapiens GN=ACAD9 PE=1 SV=1 - [ACAD9_HUMAN]	18.29	0.1127	4	2	8	9	621	68.7	7.96
H0YL72	Isocitrate dehydrogenase 3 (NAD+) alpha OS=Homo sapiens GN=IDH3A PE=3 SV=1 - [H0YL72_HUMAN]	18.27	0.1511	5	2	6	8	331	35.8	6.44
Q8TA92	AFG3 ATPase family gene 3-like 2 (S. cerevisiae) (Fragment) OS=Homo sapiens GN=AFG3L2 PE=2 SV=1 - [Q8TA92_HUMAN]	18.25	0.1576	2	2	12	12	812	90.1	9.11
Q15061	WD repeat-containing protein 43 OS=Homo sapiens GN=WDR43 PE=1 SV=3 - [WDR43_HUMAN]	18.25	0.1625	2	2	8	8	677	74.8	5.57
Q9UBE0	SUMO-activating enzyme subunit 1 OS=Homo sapiens GN=SAE1 PE=1 SV=1 - [SAE1_HUMAN]	18.23	0.289	5	3	11	11	346	38.4	5.3
P11413	Glucose-6-phosphate 1-dehydrogenase OS=Homo sapiens GN=G6PD PE=1 SV=4 - [G6PD_HUMAN]	18.2	0.1398	5	1	8	8	515	59.2	6.84
B7Z1R5	ATPase, H+ transporting, lysosomal 70kDa, V1 subunit A OS=Homo sapiens GN=ATP6V1A PE=2 SV=1 - [B7Z1R5_HUMAN]	18.18	0.1695	3	1	9	12	584	64.7	5.66
A8MUS3	Ribosomal protein L23a OS=Homo sapiens GN=RPL23A PE=3 SV=1 - [A8MUS3_HUMAN]	18.17	0.3505	3	3	7	10	194	21.9	10.48
P00505	Aspartate aminotransferase, mitochondrial OS=Homo sapiens GN=GOT2 PE=1 SV=3 - [AATM_HUMAN]	18.15	0.107	2	2	5	6	430	47.5	9.01
Q8WXX5	DnaJ homolog subfamily C member 9 OS=Homo sapiens GN=DNAJC9 PE=1 SV=1 - [DNJC9_HUMAN]	18.08	0.2423	1	4	6	8	260	29.9	5.73
E7ENQ5	Annexin OS=Homo sapiens GN=ANXA5 PE=3 SV=1 - [E7ENQ5_HUMAN]	18.06	0.2391	4	2	5	7	276	30.8	4.81
P43487	Ran-specific GTPase-activating protein OS=Homo sapiens GN=RANBP1 PE=1 SV=1 - [RANG_HUMAN]	18.03	0.3234	5	3	6	7	201	23.3	5.29
F5H8L6	Dipeptidyl-peptidase 3 OS=Homo sapiens GN=DPP3 PE=4 SV=1 - [F5H8L6_HUMAN]	18	0.1669	9	2	10	10	707	79.3	5.03
P13798	Acylamino-acid-releasing enzyme OS=Homo sapiens GN=APEH PE=1 SV=4 - [ACPH_HUMAN]	17.83	0.1339	4	2	10	11	732	81.2	5.48
O94986	Centrosomal protein of 152 kDa OS=Homo sapiens GN=CEP152 PE=1 SV=3 - [CE152_HUMAN]	17.8	0.0979	2	1	14	14	1654	189	5.44
Q07955	Serine/arginine-rich splicing factor 1 OS=Homo sapiens GN=SRSF1 PE=1 SV=2 - [SRSF1_HUMAN]	17.74	0.2419	1	1	7	9	248	27.7	10.36
Q96P70	Importin-9 OS=Homo sapiens GN=IPO9 PE=1 SV=3 - [IPO9_HUMAN]	17.71	0.0528	1	2	4	6	1041	115.9	4.81
Q15637	Splicing factor 1 OS=Homo sapiens GN=SF1 PE=1 SV=4 - [SF01_HUMAN]	17.68	0.1737	6	3	10	10	639	68.3	8.98
Q9BQS8	FYVE and coiled-coil domain-containing protein 1 OS=Homo sapiens GN=FYCO1 PE=1 SV=3 - [FYCO1_HUMAN]	17.66	0.0954	2	1	14	15	1478	166.9	4.92
Q7L0Y3	Mitochondrial ribonuclease P protein 1 OS=Homo sapiens GN=RG9MTD1 PE=1 SV=2 - [MRRP1_HUMAN]	17.63	0.206	2	1	7	8	403	47.3	9.36
Q969H8	UPF0556 protein C19orf10 OS=Homo sapiens GN=C19orf10 PE=1 SV=1 - [CS010_HUMAN]	17.58	0.3006	1	2	7	8	173	18.8	6.68
Q8NBF2	NHL repeat-containing protein 2 OS=Homo sapiens GN=NHLRC2 PE=1 SV=1 - [NHLC2_HUMAN]	17.56	0.1515	1	3	7	7	726	79.4	5.55
P62314	Small nuclear ribonucleoprotein Sm D1 OS=Homo sapiens GN=SNRPD1 PE=1 SV=1 - [SMD1_HUMAN]	17.54	0.4034	1	2	3	6	119	13.3	11.56
Q07812	Apoptosis regulator BAX OS=Homo sapiens GN=BAX PE=1 SV=1 - [BAX_HUMAN]	17.53	0.3073	1	3	5	7	192	21.2	5.22
Q8NAK9	Uncharacterized protein OS=Homo sapiens GN=SRSF2 PE=2 SV=1 - [Q8NAK9_HUMAN]	17.53	0.2488	3	1	7	8	201	23.2	11.82
Q14677	Clathrin interactor 1 OS=Homo sapiens GN=CLINT1 PE=1 SV=1 - [EPN4_HUMAN]	17.49	0.176	2	3	8	8	625	68.2	6.42
O60343	TBC1 domain family member 4 OS=Homo sapiens GN=TBC1D4 PE=1 SV=2 - [TBCD4_HUMAN]	17.47	0.1333	1	2	16	16	1298	146.5	7.01
Q9H4A4	Aminopeptidase B OS=Homo sapiens GN=RNPEP PE=1 SV=2 - [AMPB_HUMAN]	17.43	0.1092	3	5	5	5	650	72.5	5.74
P00966	Argininosuccinate synthase OS=Homo sapiens GN=ASS1 PE=1 SV=2 - [ASSY_HUMAN]	17.43	0.1748	5	3	6	9	412	46.5	8.02
Q9H7N4	Splicing factor, arginine/serine-rich 19 OS=Homo sapiens GN=SCAF1 PE=1 SV=3 - [SFR19_HUMAN]	17.39	0.0755	1	1	8	9	1312	139.2	9.25
Q9H444	Charged multivesicular body protein 4b OS=Homo sapiens GN=CHMP4B PE=1 SV=1 - [CHM4B_HUMAN]	17.38	0.2946	1	4	7	8	224	24.9	4.82
E5RHW4	ER lipid raft-associated 2 (Fragment) OS=Homo sapiens GN=ERLIN2 PE=4 SV=1 - [E5RHW4_HUMAN]	17.37	0.284	3	3	10	10	338	37.7	5.62
B1AK85	Capping protein (Actin filament) muscle Z-line, beta OS=Homo sapiens GN=CAPZB PE=2 SV=1 - [B1AK85_HUMAN]	17.37	0.2962	3	1	6	7	260	29.2	5.99
P62899	60S ribosomal protein L31 OS=Homo sapiens GN=RPL31 PE=1 SV=1 - [RL31_HUMAN]	17.36	0.528	5	1	8	9	125	14.5	10.54
Q9ULU4	Protein kinase C-binding protein 1 OS=Homo sapiens GN=ZMYND8 PE=1 SV=2 - [PKCB1_HUMAN]	17.33	0.1214	8	1	11	14	1186	131.6	7.2
P54920	Alpha-soluble NSF attachment protein OS=Homo sapiens GN=NAPA PE=1 SV=3 - [SNAA_HUMAN]	17.31	0.1966	1	2	5	6	295	33.2	5.36
Q9NXL9	DNA replication licensing factor MCM9 OS=Homo sapiens GN=MCM9 PE=1 SV=3 - [MCM9_HUMAN]	17.27	0.0455	1	1	4	10	1143	127.3	7.81
P50914	60S ribosomal protein L14 OS=Homo sapiens GN=RPL14 PE=1 SV=4 - [RL14_HUMAN]	17.23	0.3488	3	1	9	11	215	23.4	10.93
Q9UMS4	Pre-mRNA-processing factor 19 OS=Homo sapiens GN=PRPF19 PE=1 SV=1 - [PRP19_HUMAN]	17.19	0.1865	4	2	6	6	504	55.1	6.61
E5RJU9	Metadherin OS=Homo sapiens GN=MTDH PE=4 SV=1 - [E5RJU9_HUMAN]	17.17	0.1806	4	5	7	9	526	57.5	9.54
F6SBX2	Isoleucyl-tRNA synthetase 2, mitochondrial OS=Homo sapiens GN=IARS2 PE=3 SV=1 - [F6SBX2_HUMAN]	17.14	0.1298	2	3	8	8	940	106	6.48
Q96JH7	Deubiquitinating protein VCIP135 OS=Homo sapiens GN=VCPIP1 PE=1 SV=2 - [VCIP1_HUMAN]	17.11	0.1424	1	1	15	16	1222	134.2	7.2
Q14697	Neutral alpha-glucosidase AB OS=Homo sapiens GN=GANAB PE=1 SV=3 - [GANAB_HUMAN]	17.1	0.0646	4	2	6	8	944	106.8	6.14
P50453	Serpin B9 OS=Homo sapiens GN=SERPINB9 PE=1 SV=1 - [SPB9_HUMAN]	17.09	0.2181	1	4	7	7	376	42.4	5.86
O14980	Exportin-1 OS=Homo sapiens GN=XPO1 PE=1 SV=1 - [XPO1_HUMAN]	17.09	0.1335	1	2	11	15	1071	123.3	6.06
Q96TA1	Niban-like protein 1 OS=Homo sapiens GN=FAM129B PE=1 SV=3 - [NIBL1_HUMAN]	17.09	0.1327	1	2	10	11	746	84.1	6.19
P61916	Epididymal secretory protein E1 OS=Homo sapiens GN=NPC2 PE=1 SV=1 - [NPC2_HUMAN]	17.06	0.3642	7	2	5	6	151	16.6	7.65
E7EX53	Ribosomal protein L15 (Fragment) OS=Homo sapiens GN=RPL15 PE=3 SV=1 - [E7EX53_HUMAN]	17.03	0.2932	5	2	3	4	133	15.7	11
B4DJP7	Uncharacterized protein OS=Homo sapiens GN=SNRPD3 PE=2 SV=1 - [B4DJP7_HUMAN]	17	0.375	2	2	3	4	120	13.3	8.91
Q15051	IQ calmodulin-binding motif-containing protein 1 OS=Homo sapiens GN=IQCB1 PE=1 SV=1 - [IQCB1_HUMAN]	16.99	0.1488	2	1	7	13	598	68.9	9.1
Q9GZL7	Ribosome biogenesis protein WDR12 OS=Homo sapiens GN=WDR12 PE=1 SV=2 - [WDR12_HUMAN]	16.99	0.2175	1	4	7	7	423	47.7	5.9
Q9H6T3	RNA polymerase II-associated protein 3 OS=Homo sapiens GN=RPAP3 PE=1 SV=2 - [RPAP3_HUMAN]	16.96	0.1654	1	1	9	11	665	75.7	6.84
P09960	Leukotriene A-4 hydrolase OS=Homo sapiens GN=LTA4H PE=1 SV=2 - [LKHA4_HUMAN]	16.96	0.1424	2	2	9	9	611	69.2	6.18
Q01085	Nucleolysin TIAR OS=Homo sapiens GN=TIAL1 PE=1 SV=1 - [TIAR_HUMAN]	16.95	0.2053	8	1	6	6	375	41.6	7.74
E7EMK4	DEAD (Asp-Glu-Ala-As) box polypeptide 19B OS=Homo sapiens GN=DDX19B PE=4 SV=1 - [E7EMK4_HUMAN]	16.93	0.1325	5	3	6	6	453	51	7.65
E7EP00	SEC24 family, member C (S. cerevisiae) OS=Homo sapiens GN=SEC24C PE=4 SV=2 - [E7EP00_HUMAN]	16.93	0.1179	4	2	8	9	975	106.6	6.96
C9JHZ3	Uncharacterized protein OS=Homo sapiens GN=RRP1B PE=4 SV=1 - [C9JHZ3_HUMAN]	16.93	0.1851	2	2	11	12	740	82.1	9.82
O75607	Nucleoplasmin-3 OS=Homo sapiens GN=NPM3 PE=1 SV=3 - [NPM3_HUMAN]	16.91	0.3933	1	3	4	7	178	19.3	4.63
Q99436	Proteasome subunit beta type-7 OS=Homo sapiens GN=PSMB7 PE=1 SV=1 - [PSB7_HUMAN]	16.91	0.296	3	2	7	8	277	29.9	7.68
E7EQR5	Peptidylprolyl cis/trans isomerase, NIMA-interacting 1 OS=Homo sapiens GN=PIN1 PE=4 SV=1 - [E7EQR5_HUMAN]	16.86	0.2276	2	2	2	4	145	16.1	9.1
O15372	Eukaryotic translation initiation factor 3 subunit H OS=Homo sapiens GN=EIF3H PE=1 SV=1 - [EIF3H_HUMAN]	16.84	0.2301	6	1	8	9	352	39.9	6.54
Q7Z417	Nuclear fragile X mental retardation-interacting protein 2 OS=Homo sapiens GN=NUFIP2 PE=1 SV=1 - [NUFP2_HUMAN]	16.83	0.1957	1	3	10	10	695	76.1	8.7
P26196	Probable ATP-dependent RNA helicase DDX6 OS=Homo sapiens GN=DDX6 PE=1 SV=2 - [DDX6_HUMAN]	16.8	0.1201	2	1	6	8	483	54.4	8.66
E7EUE1	ATP-binding cassette, sub-family D (ALD), member 3 OS=Homo sapiens GN=ABCD3 PE=3 SV=1 - [E7EUE1_HUMAN]	16.78	0.183	3	1	11	11	683	78.4	9.16
E5RHG8	Transcription elongation factor B (SIII), polypeptide 1 (15kDa, elongin C) (Fragment) OS=Homo sapiens GN=TCEB1 PE=4 SV=1 - [E5RHG8_HUMAN]	16.77	0.5056	4	3	4	6	89	10	5.39
Q9Y5K6	CD2-associated protein OS=Homo sapiens GN=CD2AP PE=1 SV=1 - [CD2AP_HUMAN]	16.76	0.1941	1	2	11	11	639	71.4	6.4
F5H4W0	Malic enzyme OS=Homo sapiens GN=ME1 PE=3 SV=1 - [F5H4W0_HUMAN]	16.75	0.1946	4	4	5	5	406	44.9	5.35
O43290	U4/U6.U5 tri-snRNP-associated protein 1 OS=Homo sapiens GN=SART1 PE=1 SV=1 - [SNUT1_HUMAN]	16.73	0.1225	2	1	9	9	800	90.2	6.13
F5H3I5	CDK5 regulatory subunit-associated protein 3 OS=Homo sapiens GN=CDK5RAP3 PE=4 SV=1 - [F5H3I5_HUMAN]	16.72	0.1883	2	1	10	10	531	59.6	4.92
Q5QPL9	RNA binding protein, autoantigenic (HnRNP-associated with lethal yellow homolog (Mouse)) (Fragment) OS=Homo sapiens GN=RALY PE=2 SV=1 - [Q5QPL9_HUMAN]	16.72	0.2489	11	2	7	7	237	24.7	10.49
Q9UBQ7	Glyoxylate reductase/hydroxypyruvate reductase OS=Homo sapiens GN=GRHPR PE=1 SV=1 - [GRHPR_HUMAN]	16.7	0.1524	2	2	3	5	328	35.6	7.39
P52888	Thimet oligopeptidase OS=Homo sapiens GN=THOP1 PE=1 SV=2 - [THOP1_HUMAN]	16.7	0.1364	1	1	9	10	689	78.8	6.05
O75691	Small subunit processome component 20 homolog OS=Homo sapiens GN=UTP20 PE=1 SV=3 - [UTP20_HUMAN]	16.69	0.0761	1	2	21	26	2785	318.2	7.39
P50402	Emerin OS=Homo sapiens GN=EMD PE=1 SV=1 - [EMD_HUMAN]	16.67	0.4488	2	2	9	11	254	29	5.5
P62195	26S protease regulatory subunit 8 OS=Homo sapiens GN=PSMC5 PE=1 SV=1 - [PRS8_HUMAN]	16.67	0.1798	3	1	6	9	406	45.6	7.55
Q6V0I7	Protocadherin Fat 4 OS=Homo sapiens GN=FAT4 PE=2 SV=2 - [FAT4_HUMAN]	16.67	0.0301	1	1	10	12	4981	542.4	4.94
P63000	Ras-related C3 botulinum toxin substrate 1 OS=Homo sapiens GN=RAC1 PE=1 SV=1 - [RAC1_HUMAN]	16.67	0.3438	14	2	6	7	192	21.4	8.5
P35659	Protein DEK OS=Homo sapiens GN=DEK PE=1 SV=1 - [DEK_HUMAN]	16.66	0.2827	4	2	8	9	375	42.6	8.56
B4DJ66	Proteasome (Prosome, macropain) 26S subunit, non-ATPase, 13, isoform CRA_d OS=Homo sapiens GN=PSMD13 PE=2 SV=1 - [B4DJ66_HUMAN]	16.61	0.2412	4	2	6	8	311	35.3	6.01
D3YTI0	Tumor protein D52 OS=Homo sapiens GN=TPD52 PE=4 SV=2 - [D3YTI0_HUMAN]	16.59	0.4022	7	1	8	9	184	19.8	5.1
H0YEN2	Protein phosphatase 6, regulatory subunit 3 (Fragment) OS=Homo sapiens GN=PPP6R3 PE=4 SV=1 - [H0YEN2_HUMAN]	16.57	0.1603	5	2	8	8	580	63.7	4.51
P61513	60S ribosomal protein L37a OS=Homo sapiens GN=RPL37A PE=1 SV=2 - [RL37A_HUMAN]	16.56	0.4457	2	1	4	6	92	10.3	10.43
A8MUT5	Uncharacterized protein OS=Homo sapiens GN=DKC1 PE=4 SV=1 - [A8MUT5_HUMAN]	16.51	0.0973	2	3	5	7	514	57.6	9.48
B4E2W0	Hydroxyacyl-CoA dehydrogenase/3-ketoacyl-CoA thiolase/enoyl-CoA hydratase (trifunctional protein), beta subunit OS=Homo sapiens GN=HADHB PE=2 SV=1 - [B4E2W0_HUMAN]	16.5	0.1903	4	3	9	10	452	48.8	9.17
Q8IZP2	Putative protein FAM10A4 OS=Homo sapiens GN=ST13P4 PE=5 SV=1 - [ST134_HUMAN]	16.39	0.225	1	1	4	5	240	27.4	5.08
O95881	Thioredoxin domain-containing protein 12 OS=Homo sapiens GN=TXNDC12 PE=1 SV=1 - [TXD12_HUMAN]	16.37	0.3721	1	2	6	7	172	19.2	5.4
Q9UNF0	Protein kinase C and casein kinase substrate in neurons protein 2 OS=Homo sapiens GN=PACSIN2 PE=1 SV=2 - [PACN2_HUMAN]	16.37	0.216	3	2	9	9	486	55.7	5.2
P30085	UMP-CMP kinase OS=Homo sapiens GN=CMPK1 PE=1 SV=3 - [KCY_HUMAN]	16.34	0.3367	4	2	7	8	196	22.2	5.57
Q8N1G4	Leucine-rich repeat-containing protein 47 OS=Homo sapiens GN=LRRC47 PE=1 SV=1 - [LRC47_HUMAN]	16.34	0.1801	1	2	9	9	583	63.4	8.28
C9JFR7	Cytochrome c, somatic (Fragment) OS=Homo sapiens GN=CYCS PE=3 SV=1 - [C9JFR7_HUMAN]	16.33	0.4455	2	2	6	10	101	11.3	9.66
Q13148	TAR DNA-binding protein 43 OS=Homo sapiens GN=TARDBP PE=1 SV=1 - [TADBP_HUMAN]	16.3	0.1787	4	2	6	7	414	44.7	6.19
P47897	Glutamine--tRNA ligase OS=Homo sapiens GN=QARS PE=1 SV=1 - [SYQ_HUMAN]	16.28	0.1187	6	3	8	10	775	87.7	7.15
Q00688	Peptidyl-prolyl cis-trans isomerase FKBP3 OS=Homo sapiens GN=FKBP3 PE=1 SV=1 - [FKBP3_HUMAN]	16.24	0.4196	2	3	7	8	224	25.2	9.28
Q53GQ0	Estradiol 17-beta-dehydrogenase 12 OS=Homo sapiens GN=HSD17B12 PE=1 SV=2 - [DHB12_HUMAN]	16.24	0.141	2	3	6	7	312	34.3	9.32
O60684	Importin subunit alpha-7 OS=Homo sapiens GN=KPNA6 PE=1 SV=1 - [IMA7_HUMAN]	16.22	0.1213	6	2	5	5	536	60	4.98
Q5T3Q7	HEAT repeat containing 1 OS=Homo sapiens GN=HEATR1 PE=2 SV=1 - [Q5T3Q7_HUMAN]	16.19	0.0999	2	3	14	18	2063	233.1	6.6
O95292	Vesicle-associated membrane protein-associated protein B/C OS=Homo sapiens GN=VAPB PE=1 SV=3 - [VAPB_HUMAN]	16.18	0.2675	3	2	6	7	243	27.2	7.3
Q9UL25	Ras-related protein Rab-21 OS=Homo sapiens GN=RAB21 PE=1 SV=3 - [RAB21_HUMAN]	16.17	0.3111	1	1	5	7	225	24.3	7.94
B5MEH6	Zinc finger RNA-binding protein OS=Homo sapiens GN=ZFR PE=4 SV=1 - [B5MEH6_HUMAN]	16.14	0.1676	2	2	13	13	1056	115.1	9.28
O00116	Alkyldihydroxyacetonephosphate synthase, peroxisomal OS=Homo sapiens GN=AGPS PE=1 SV=1 - [ADAS_HUMAN]	16.13	0.1763	2	3	11	11	658	72.9	7.34
Q5JWF2	Guanine nucleotide-binding protein G(s) subunit alpha isoforms XLas OS=Homo sapiens GN=GNAS PE=1 SV=2 - [GNAS1_HUMAN]	16.13	0.0791	3	2	8	10	1037	111	5.03
Q8WZ64	Arf-GAP with Rho-GAP domain, ANK repeat and PH domain-containing protein 2 OS=Homo sapiens GN=ARAP2 PE=1 SV=3 - [ARAP2_HUMAN]	16.1	0.1074	1	1	17	19	1704	193.3	7.39
G3V1X9	Chromobox homolog 5 OS=Homo sapiens GN=CBX5 PE=4 SV=1 - [G3V1X9_HUMAN]	16.1	0.3105	3	2	4	6	190	22.1	5.86
E9PCX6	Uncharacterized protein OS=Homo sapiens GN=ASNS PE=4 SV=1 - [E9PCX6_HUMAN]	16.1	0.136	7	2	6	7	478	54.8	6.49
E9PCB6	Neurolysin (metallopeptidase M3 family) OS=Homo sapiens GN=NLN PE=3 SV=1 - [E9PCB6_HUMAN]	16.09	0.1333	4	3	8	9	600	68.8	6.46
P56192	Methionine--tRNA ligase, cytoplasmic OS=Homo sapiens GN=MARS PE=1 SV=2 - [SYMC_HUMAN]	16.08	0.1411	8	4	11	12	900	101.1	6.16
F5GWW0	Uncharacterized protein OS=Homo sapiens GN=CTSB PE=3 SV=1 - [F5GWW0_HUMAN]	16.06	0.2051	4	2	5	6	273	30.8	6.62
P62857	40S ribosomal protein S28 OS=Homo sapiens GN=RPS28 PE=1 SV=1 - [RS28_HUMAN]	16.03	0.7971	1	2	6	7	69	7.8	10.7
P55769	NHP2-like protein 1 OS=Homo sapiens GN=NHP2L1 PE=1 SV=3 - [NH2L1_HUMAN]	16	0.5547	2	3	6	9	128	14.2	8.46
P48637	Glutathione synthetase OS=Homo sapiens GN=GSS PE=1 SV=1 - [GSHB_HUMAN]	16	0.2194	3	3	8	8	474	52.4	5.92
O60879	Protein diaphanous homolog 2 OS=Homo sapiens GN=DIAPH2 PE=1 SV=1 - [DIAP2_HUMAN]	16	0.1589	4	1	17	23	1101	125.5	6.58
P39019	40S ribosomal protein S19 OS=Homo sapiens GN=RPS19 PE=1 SV=2 - [RS19_HUMAN]	15.99	0.4414	1	2	6	7	145	16.1	10.32
Q9H0L4	Cleavage stimulation factor subunit 2 tau variant OS=Homo sapiens GN=CSTF2T PE=1 SV=1 - [CSTFT_HUMAN]	15.99	0.2045	5	2	9	12	616	64.4	7.25
Q9H307	Pinin OS=Homo sapiens GN=PNN PE=1 SV=4 - [PININ_HUMAN]	15.98	0.0753	1	2	5	6	717	81.6	7.14
G8JLH9	Signal transducer and activator of transcription 3 (acute-phase response factor) OS=Homo sapiens GN=STAT3 PE=4 SV=1 - [G8JLH9_HUMAN]	15.96	0.1146	2	3	7	7	672	76.1	6.21
P09661	U2 small nuclear ribonucleoprotein A' OS=Homo sapiens GN=SNRPA1 PE=1 SV=2 - [RU2A_HUMAN]	15.93	0.2078	6	3	6	6	255	28.4	8.62
Q99459	Cell division cycle 5-like protein OS=Homo sapiens GN=CDC5L PE=1 SV=2 - [CDC5L_HUMAN]	15.92	0.1983	1	1	13	13	802	92.2	8.18
Q8NFD5	AT-rich interactive domain-containing protein 1B OS=Homo sapiens GN=ARID1B PE=1 SV=2 - [ARI1B_HUMAN]	15.91	0.0836	2	1	12	21	2236	236	6.73
P22061	Protein-L-isoaspartate(D-aspartate) O-methyltransferase OS=Homo sapiens GN=PCMT1 PE=1 SV=4 - [PIMT_HUMAN]	15.9	0.4361	3	2	8	8	227	24.6	7.21
Q6NUK1	Calcium-binding mitochondrial carrier protein SCaMC-1 OS=Homo sapiens GN=SLC25A24 PE=1 SV=2 - [SCMC1_HUMAN]	15.82	0.1845	1	1	11	12	477	53.3	6.33
P49720	Proteasome subunit beta type-3 OS=Homo sapiens GN=PSMB3 PE=1 SV=2 - [PSB3_HUMAN]	15.8	0.2	1	2	5	6	205	22.9	6.55
P62913	60S ribosomal protein L11 OS=Homo sapiens GN=RPL11 PE=1 SV=2 - [RL11_HUMAN]	15.79	0.4551	3	1	8	8	178	20.2	9.6
C9IZE4	Proteasome (Prosome, macropain) 26S subunit, non-ATPase, 6, isoform CRA_b OS=Homo sapiens GN=PSMD6 PE=4 SV=1 - [C9IZE4_HUMAN]	15.78	0.1154	4	1	5	7	442	51.9	6.74
E9PNK6	Tumor protein D52-like 1 OS=Homo sapiens GN=TPD52L1 PE=4 SV=1 - [E9PNK6_HUMAN]	15.76	0.2651	5	2	4	7	166	18.6	5.83
Q8IY81	Putative rRNA methyltransferase 3 OS=Homo sapiens GN=FTSJ3 PE=1 SV=2 - [RRMJ3_HUMAN]	15.75	0.0885	1	3	6	6	847	96.5	8.4
P30837	Aldehyde dehydrogenase X, mitochondrial OS=Homo sapiens GN=ALDH1B1 PE=1 SV=3 - [AL1B1_HUMAN]	15.7	0.1741	2	4	7	9	517	57.2	6.8
Q08170	Serine/arginine-rich splicing factor 4 OS=Homo sapiens GN=SRSF4 PE=1 SV=2 - [SRSF4_HUMAN]	15.64	0.17	2	1	9	11	494	56.6	11.52
P07384	Calpain-1 catalytic subunit OS=Homo sapiens GN=CAPN1 PE=1 SV=1 - [CAN1_HUMAN]	15.57	0.1569	1	1	9	11	714	81.8	5.67
Q9UKX7	Nuclear pore complex protein Nup50 OS=Homo sapiens GN=NUP50 PE=1 SV=2 - [NUP50_HUMAN]	15.55	0.2607	4	3	7	7	468	50.1	7.06
Q9BV73	Centrosome-associated protein CEP250 OS=Homo sapiens GN=CEP250 PE=1 SV=2 - [CP250_HUMAN]	15.54	0.0749	3	1	17	20	2442	281	5.02
Q9Y2R4	Probable ATP-dependent RNA helicase DDX52 OS=Homo sapiens GN=DDX52 PE=1 SV=3 - [DDX52_HUMAN]	15.53	0.1269	2	1	7	9	599	67.5	9.67
Q9BQG0	Myb-binding protein 1A OS=Homo sapiens GN=MYBBP1A PE=1 SV=2 - [MBB1A_HUMAN]	15.53	0.0911	2	2	11	11	1328	148.8	9.28
Q9HC35	Echinoderm microtubule-associated protein-like 4 OS=Homo sapiens GN=EML4 PE=1 SV=3 - [EMAL4_HUMAN]	15.52	0.1162	3	2	10	14	981	108.8	6.4
Q9H7B2	Ribosome production factor 2 homolog OS=Homo sapiens GN=RPF2 PE=1 SV=2 - [RPF2_HUMAN]	15.51	0.1928	1	1	5	8	306	35.6	9.99
F5GXT8	Diablo, IAP-binding mitochondrial protein (Fragment) OS=Homo sapiens GN=DIABLO PE=4 SV=1 - [F5GXT8_HUMAN]	15.51	0.4511	6	2	3	4	133	15.2	4.86
Q9Y371	Endophilin-B1 OS=Homo sapiens GN=SH3GLB1 PE=1 SV=1 - [SHLB1_HUMAN]	15.5	0.2082	1	1	7	8	365	40.8	6.04
Q5TCQ9	Membrane-associated guanylate kinase, WW and PDZ domain-containing protein 3 OS=Homo sapiens GN=MAGI3 PE=1 SV=2 - [MAGI3_HUMAN]	15.49	0.1042	1	1	13	14	1506	165.5	8.02
G5E988	HCG2004350, isoform CRA_d OS=Homo sapiens GN=AP3D1 PE=4 SV=1 - [G5E988_HUMAN]	15.44	0.1025	3	2	9	10	1112	125	7.08
B7Z7T5	Ubiquitin specific peptidase 7 (herpes virus-associated) OS=Homo sapiens GN=USP7 PE=2 SV=1 - [B7Z7T5_HUMAN]	15.44	0.1064	5	2	8	9	799	92.7	5.73
Q9Y5M8	Signal recognition particle receptor subunit beta OS=Homo sapiens GN=SRPRB PE=1 SV=3 - [SRPRB_HUMAN]	15.43	0.2841	1	2	8	8	271	29.7	9.04
P51572	B-cell receptor-associated protein 31 OS=Homo sapiens GN=BCAP31 PE=1 SV=3 - [BAP31_HUMAN]	15.4	0.2114	5	2	6	8	246	28	8.44
H0YMF4	Ribosomal protein L28 OS=Homo sapiens GN=RPL28 PE=4 SV=1 - [H0YMF4_HUMAN]	15.39	0.4643	8	3	6	9	112	12.4	11.68
Q5SQP8	C-terminal binding protein 2 OS=Homo sapiens GN=CTBP2 PE=2 SV=1 - [Q5SQP8_HUMAN]	15.34	0.152	2	1	7	8	513	56.1	6.96
Q9Y263	Phospholipase A-2-activating protein OS=Homo sapiens GN=PLAA PE=1 SV=2 - [PLAP_HUMAN]	15.34	0.127	4	3	8	8	795	87.1	6.37
Q86XP3	ATP-dependent RNA helicase DDX42 OS=Homo sapiens GN=DDX42 PE=1 SV=1 - [DDX42_HUMAN]	15.31	0.0949	1	2	9	10	938	102.9	7.02
P61006	Ras-related protein Rab-8A OS=Homo sapiens GN=RAB8A PE=1 SV=1 - [RAB8A_HUMAN]	15.29	0.2899	58	1	5	8	207	23.7	9.07
P13489	Ribonuclease inhibitor OS=Homo sapiens GN=RNH1 PE=1 SV=2 - [RINI_HUMAN]	15.26	0.1258	4	1	5	7	461	49.9	4.82
A0AUZ9	Uncharacterized protein C2orf67 OS=Homo sapiens GN=C2orf67 PE=1 SV=2 - [CB067_HUMAN]	15.24	0.1226	1	1	10	11	987	112.2	8.44
B4DJB1	Adaptor-related protein complex 2, mu 1 subunit OS=Homo sapiens GN=AP2M1 PE=2 SV=1 - [B4DJB1_HUMAN]	15.23	0.208	5	1	8	9	375	42.7	9.39
A8K1B6	Dynamin 2 OS=Homo sapiens GN=DNM2 PE=2 SV=1 - [A8K1B6_HUMAN]	15.23	0.1432	12	2	10	10	866	97.5	7.65
P28074	Proteasome subunit beta type-5 OS=Homo sapiens GN=PSMB5 PE=1 SV=3 - [PSB5_HUMAN]	15.19	0.1483	3	3	3	4	263	28.5	6.92
P37108	Signal recognition particle 14 kDa protein OS=Homo sapiens GN=SRP14 PE=1 SV=2 - [SRP14_HUMAN]	15.17	0.3162	2	2	6	7	136	14.6	10.04
C9J9K3	Ribosomal protein SA (Fragment) OS=Homo sapiens GN=RPSA PE=3 SV=1 - [C9J9K3_HUMAN]	15.15	0.2235	3	3	5	5	264	29.5	5.25
Q14011	Cold-inducible RNA-binding protein OS=Homo sapiens GN=CIRBP PE=1 SV=1 - [CIRBP_HUMAN]	15.09	0.343	1	1	4	5	172	18.6	9.51
O75116	Rho-associated protein kinase 2 OS=Homo sapiens GN=ROCK2 PE=1 SV=4 - [ROCK2_HUMAN]	15.09	0.1167	3	1	17	17	1388	160.8	6.02
P05198	Eukaryotic translation initiation factor 2 subunit 1 OS=Homo sapiens GN=EIF2S1 PE=1 SV=3 - [IF2A_HUMAN]	15.07	0.2952	3	2	8	8	315	36.1	5.08
Q6PKG0	La-related protein 1 OS=Homo sapiens GN=LARP1 PE=1 SV=2 - [LARP1_HUMAN]	15.05	0.0693	1	1	7	8	1096	123.4	8.82
P06493	Cyclin-dependent kinase 1 OS=Homo sapiens GN=CDK1 PE=1 SV=3 - [CDK1_HUMAN]	15.04	0.1852	7	2	5	8	297	34.1	8.4
B1AH89	Tubulin tyrosine ligase-like family, member 12 OS=Homo sapiens GN=TTLL12 PE=4 SV=1 - [B1AH89_HUMAN]	14.95	0.1572	3	2	7	7	636	73.5	5.54
P50895	Basal cell adhesion molecule OS=Homo sapiens GN=BCAM PE=1 SV=2 - [BCAM_HUMAN]	14.93	0.1688	1	1	8	14	628	67.4	5.81
Q9NZ45	CDGSH iron-sulfur domain-containing protein 1 OS=Homo sapiens GN=CISD1 PE=1 SV=1 - [CISD1_HUMAN]	14.91	0.463	1	2	3	4	108	12.2	9.09
O75223	Gamma-glutamylcyclotransferase OS=Homo sapiens GN=GGCT PE=1 SV=1 - [GGCT_HUMAN]	14.89	0.3298	4	3	6	6	188	21	5.14
H0YGW6	TIA1 cytotoxic granule-associated RNA-binding protein OS=Homo sapiens GN=TIA1 PE=4 SV=1 - [H0YGW6_HUMAN]	14.86	0.1361	11	1	6	6	463	51.2	7.83
P20290	Transcription factor BTF3 OS=Homo sapiens GN=BTF3 PE=1 SV=1 - [BTF3_HUMAN]	14.85	0.4126	3	2	7	9	206	22.2	9.38
Q9ULC4	Malignant T-cell-amplified sequence 1 OS=Homo sapiens GN=MCTS1 PE=1 SV=1 - [MCTS1_HUMAN]	14.84	0.3481	1	1	6	6	181	20.5	8.82
Q14254	Flotillin-2 OS=Homo sapiens GN=FLOT2 PE=1 SV=2 - [FLOT2_HUMAN]	14.83	0.1706	3	2	7	8	428	47	5.25
Q9Y333	U6 snRNA-associated Sm-like protein LSm2 OS=Homo sapiens GN=LSM2 PE=1 SV=1 - [LSM2_HUMAN]	14.83	0.4842	1	1	4	6	95	10.8	6.52
P21266	Glutathione S-transferase Mu 3 OS=Homo sapiens GN=GSTM3 PE=1 SV=3 - [GSTM3_HUMAN]	14.83	0.2667	1	1	6	8	225	26.5	5.54
Q9Y6G9	Cytoplasmic dynein 1 light intermediate chain 1 OS=Homo sapiens GN=DYNC1LI1 PE=1 SV=3 - [DC1L1_HUMAN]	14.8	0.2371	2	2	9	11	523	56.5	6.42
O15439	Multidrug resistance-associated protein 4 OS=Homo sapiens GN=ABCC4 PE=1 SV=3 - [MRP4_HUMAN]	14.8	0.074	3	2	9	11	1325	149.4	8.19
P49458	Signal recognition particle 9 kDa protein OS=Homo sapiens GN=SRP9 PE=1 SV=2 - [SRP09_HUMAN]	14.8	0.5698	2	2	5	6	86	10.1	7.97
O60306	Intron-binding protein aquarius OS=Homo sapiens GN=AQR PE=1 SV=4 - [AQR_HUMAN]	14.79	0.0525	1	1	7	11	1485	171.2	6.37
P52788	Spermine synthase OS=Homo sapiens GN=SMS PE=1 SV=2 - [SPSY_HUMAN]	14.78	0.2295	2	2	8	8	366	41.2	5.02
O00148	ATP-dependent RNA helicase DDX39A OS=Homo sapiens GN=DDX39A PE=1 SV=2 - [DX39A_HUMAN]	14.78	0.1218	5	2	5	5	427	49.1	5.68
E7EM48	Minichromosome maintenance complex component 4 OS=Homo sapiens GN=MCM4 PE=3 SV=1 - [E7EM48_HUMAN]	14.77	0.1409	3	2	8	8	823	92.7	7.06
Q9C0C2	182 kDa tankyrase-1-binding protein OS=Homo sapiens GN=TNKS1BP1 PE=1 SV=4 - [TB182_HUMAN]	14.77	0.0735	2	3	9	9	1729	181.7	4.86
B7ZKM0	SART3 protein OS=Homo sapiens GN=SART3 PE=2 SV=1 - [B7ZKM0_HUMAN]	14.72	0.0723	6	2	6	6	927	105.5	5.55
O94992	Protein HEXIM1 OS=Homo sapiens GN=HEXIM1 PE=1 SV=1 - [HEXI1_HUMAN]	14.71	0.2061	1	1	6	7	359	40.6	4.89
Q9NVE7	Pantothenate kinase 4 OS=Homo sapiens GN=PANK4 PE=1 SV=1 - [PANK4_HUMAN]	14.68	0.1087	2	1	8	8	773	85.9	6.28
Q9NR45	Sialic acid synthase OS=Homo sapiens GN=NANS PE=1 SV=2 - [SIAS_HUMAN]	14.65	0.2535	4	3	8	8	359	40.3	6.74
P09327	Villin-1 OS=Homo sapiens GN=VIL1 PE=1 SV=4 - [VILI_HUMAN]	14.64	0.1173	2	2	8	8	827	92.6	6.39
Q15819	Ubiquitin-conjugating enzyme E2 variant 2 OS=Homo sapiens GN=UBE2V2 PE=1 SV=4 - [UB2V2_HUMAN]	14.63	0.4552	8	3	5	5	145	16.4	8.09
O95232	Luc7-like protein 3 OS=Homo sapiens GN=LUC7L3 PE=1 SV=2 - [LC7L3_HUMAN]	14.63	0.1481	3	1	8	10	432	51.4	9.79
B4DNK3	Uncharacterized protein OS=Homo sapiens GN=AIMP1 PE=2 SV=1 - [B4DNK3_HUMAN]	14.62	0.2119	3	2	4	4	269	29.7	9.07
Q00169	Phosphatidylinositol transfer protein alpha isoform OS=Homo sapiens GN=PITPNA PE=1 SV=2 - [PIPNA_HUMAN]	14.59	0.263	3	1	6	6	270	31.8	6.55
Q14CN4	Keratin, type II cytoskeletal 72 OS=Homo sapiens GN=KRT72 PE=1 SV=2 - [K2C72_HUMAN]	14.58	0.1761	7	1	8	8	511	55.8	6.89
B5AK60	ATP-binding cassette, sub-family B (MDR/TAP), member 1 OS=Homo sapiens GN=ABCB1 PE=2 SV=1 - [B5AK60_HUMAN]	14.58	0.0979	3	1	7	9	1216	133.9	8.97
Q92900	Regulator of nonsense transcripts 1 OS=Homo sapiens GN=UPF1 PE=1 SV=2 - [RENT1_HUMAN]	14.56	0.0939	1	1	10	12	1129	124.3	6.61
P22392	Nucleoside diphosphate kinase B OS=Homo sapiens GN=NME2 PE=1 SV=1 - [NDKB_HUMAN]	14.55	0.3355	3	1	5	10	152	17.3	8.41
Q13573	SNW domain-containing protein 1 OS=Homo sapiens GN=SNW1 PE=1 SV=1 - [SNW1_HUMAN]	14.54	0.2705	4	3	13	14	536	61.5	9.52
P10768	S-formylglutathione hydrolase OS=Homo sapiens GN=ESD PE=1 SV=2 - [ESTD_HUMAN]	14.53	0.2624	1	3	5	6	282	31.4	7.02
Q7Z784	DNAJC7 protein OS=Homo sapiens GN=DNAJC7 PE=2 SV=1 - [Q7Z784_HUMAN]	14.52	0.121	2	2	5	6	438	50.1	8.12
B4E189	Uncharacterized protein OS=Homo sapiens GN=NCAPH PE=2 SV=1 - [B4E189_HUMAN]	14.47	0.1669	3	2	7	9	605	67.5	4.87
Q14435	Polypeptide N-acetylgalactosaminyltransferase 3 OS=Homo sapiens GN=GALNT3 PE=2 SV=2 - [GALT3_HUMAN]	14.44	0.0821	2	1	6	8	633	72.6	7.99
Q12923	Tyrosine-protein phosphatase non-receptor type 13 OS=Homo sapiens GN=PTPN13 PE=1 SV=2 - [PTN13_HUMAN]	14.4	0.0664	1	1	12	13	2485	276.7	6.42
P18859	ATP synthase-coupling factor 6, mitochondrial OS=Homo sapiens GN=ATP5J PE=1 SV=1 - [ATP5J_HUMAN]	14.39	0.4444	2	2	4	4	108	12.6	9.52
P17812	CTP synthase 1 OS=Homo sapiens GN=CTPS PE=1 SV=2 - [PYRG1_HUMAN]	14.38	0.0931	3	3	5	7	591	66.6	6.46
P30419	Glycylpeptide N-tetradecanoyltransferase 1 OS=Homo sapiens GN=NMT1 PE=1 SV=2 - [NMT1_HUMAN]	14.33	0.1593	2	2	9	10	496	56.8	7.8
Q15007	Pre-mRNA-splicing regulator WTAP OS=Homo sapiens GN=WTAP PE=1 SV=2 - [FL2D_HUMAN]	14.33	0.1742	1	2	5	5	396	44.2	5.19
Q9NW13	RNA-binding protein 28 OS=Homo sapiens GN=RBM28 PE=1 SV=3 - [RBM28_HUMAN]	14.27	0.1397	4	1	10	11	759	85.7	9.22
Q9BVJ6	U3 small nucleolar RNA-associated protein 14 homolog A OS=Homo sapiens GN=UTP14A PE=1 SV=1 - [UT14A_HUMAN]	14.26	0.1492	2	2	12	14	771	87.9	7.87
E9PRI4	Ribosomal protein S6 kinase OS=Homo sapiens GN=RPS6KA1 PE=3 SV=1 - [E9PRI4_HUMAN]	14.2	0.1085	4	2	8	8	719	81.1	8.41
Q9BR76	Coronin-1B OS=Homo sapiens GN=CORO1B PE=1 SV=1 - [COR1B_HUMAN]	14.19	0.1534	5	1	7	8	489	54.2	5.88
Q5H928	Hydroxysteroid (17-beta) dehydrogenase 10 OS=Homo sapiens GN=HSD17B10 PE=2 SV=1 - [Q5H928_HUMAN]	14.18	0.497	2	3	5	5	169	17.2	7.72
Q06203	Amidophosphoribosyltransferase OS=Homo sapiens GN=PPAT PE=1 SV=1 - [PUR1_HUMAN]	14.18	0.1141	3	2	4	4	517	57.4	6.76
Q5VYK3	Proteasome-associated protein ECM29 homolog OS=Homo sapiens GN=ECM29 PE=1 SV=2 - [ECM29_HUMAN]	14.13	0.065	3	2	10	10	1845	204.2	7.12
B4DJA5	RAB5A, member RAS oncogene family OS=Homo sapiens GN=RAB5A PE=2 SV=1 - [B4DJA5_HUMAN]	14.12	0.3532	6	1	6	7	201	22.2	8.82
A8MW06	Thymosin beta-4-like protein 3 OS=Homo sapiens GN=TMSL3 PE=2 SV=1 - [TMSL3_HUMAN]	14.09	0.4318	2	2	4	5	44	5.1	5.06
Q9NY12	H/ACA ribonucleoprotein complex subunit 1 OS=Homo sapiens GN=GAR1 PE=1 SV=1 - [GAR1_HUMAN]	14.08	0.212	1	1	6	9	217	22.3	10.92
B4DFA2	N-ethylmaleimide-sensitive factor OS=Homo sapiens GN=NSF PE=2 SV=1 - [B4DFA2_HUMAN]	14.07	0.118	3	2	6	7	644	71.5	6.65
B4DPP0	CD9 molecule OS=Homo sapiens GN=CD9 PE=2 SV=1 - [B4DPP0_HUMAN]	13.97	0.227	4	1	4	6	141	15.9	6.74
Q02750	Dual specificity mitogen-activated protein kinase kinase 1 OS=Homo sapiens GN=MAP2K1 PE=1 SV=2 - [MP2K1_HUMAN]	13.96	0.1425	3	2	4	4	393	43.4	6.62
Q9NSK0	Kinesin light chain 4 OS=Homo sapiens GN=KLC4 PE=1 SV=3 - [KLC4_HUMAN]	13.95	0.1906	2	1	8	12	619	68.6	6.18
P09884	DNA polymerase alpha catalytic subunit OS=Homo sapiens GN=POLA1 PE=1 SV=2 - [DPOLA_HUMAN]	13.95	0.0958	2	1	11	12	1462	165.8	5.85
Q9UHD1	Cysteine and histidine-rich domain-containing protein 1 OS=Homo sapiens GN=CHORDC1 PE=1 SV=2 - [CHRD1_HUMAN]	13.95	0.1536	3	3	4	4	332	37.5	7.87
C9JW90	Uncharacterized protein OS=Homo sapiens GN=PITPNB PE=4 SV=1 - [C9JW90_HUMAN]	13.94	0.2915	4	2	6	6	271	31.6	6.87
O75822	Eukaryotic translation initiation factor 3 subunit J OS=Homo sapiens GN=EIF3J PE=1 SV=2 - [EIF3J_HUMAN]	13.93	0.2674	4	2	5	6	258	29	4.83
Q99590	Protein SCAF11 OS=Homo sapiens GN=SCAF11 PE=1 SV=2 - [SCAFB_HUMAN]	13.89	0.0998	3	1	14	17	1463	164.6	8.41
P84098	60S ribosomal protein L19 OS=Homo sapiens GN=RPL19 PE=1 SV=1 - [RL19_HUMAN]	13.88	0.4592	1	1	11	14	196	23.5	11.47
E7EMA7	Pyruvate dehydrogenase phosphatase regulatory subunit OS=Homo sapiens GN=PDPR PE=3 SV=1 - [E7EMA7_HUMAN]	13.87	0.1478	3	1	7	8	582	66.3	5.66
P04040	Catalase OS=Homo sapiens GN=CAT PE=1 SV=3 - [CATA_HUMAN]	13.87	0.1309	1	3	7	7	527	59.7	7.39
F5H656	Paraspeckle component 1 OS=Homo sapiens GN=PSPC1 PE=4 SV=1 - [F5H656_HUMAN]	13.85	0.1533	2	1	5	7	463	52.5	7.61
P46108	Adapter molecule crk OS=Homo sapiens GN=CRK PE=1 SV=2 - [CRK_HUMAN]	13.8	0.1612	1	3	3	4	304	33.8	5.55
B5ME91	Programmed cell death 4 (neoplastic transformation inhibitor) OS=Homo sapiens GN=PDCD4 PE=4 SV=2 - [B5ME91_HUMAN]	13.79	0.1048	3	3	3	3	458	50.5	5.48
Q8WVJ2	NudC domain-containing protein 2 OS=Homo sapiens GN=NUDCD2 PE=1 SV=1 - [NUDC2_HUMAN]	13.77	0.2994	2	3	3	3	157	17.7	5.07
P53804	E3 ubiquitin-protein ligase TTC3 OS=Homo sapiens GN=TTC3 PE=1 SV=2 - [TTC3_HUMAN]	13.76	0.0548	5	1	12	13	2025	229.7	7.52
Q96SB4	SRSF protein kinase 1 OS=Homo sapiens GN=SRPK1 PE=1 SV=2 - [SRPK1_HUMAN]	13.74	0.1008	8	2	6	7	655	74.3	6.16
O43396	Thioredoxin-like protein 1 OS=Homo sapiens GN=TXNL1 PE=1 SV=3 - [TXNL1_HUMAN]	13.71	0.218	2	1	5	6	289	32.2	4.96
Q14C86	GTPase-activating protein and VPS9 domain-containing protein 1 OS=Homo sapiens GN=GAPVD1 PE=1 SV=2 - [GAPD1_HUMAN]	13.71	0.094	2	1	10	10	1478	164.9	5.22
P52732	Kinesin-like protein KIF11 OS=Homo sapiens GN=KIF11 PE=1 SV=2 - [KIF11_HUMAN]	13.7	0.0956	1	1	8	9	1056	119.1	5.64
Q86U99	Component of oligomeric golgi complex 2 OS=Homo sapiens GN=COG2 PE=2 SV=1 - [Q86U99_HUMAN]	13.7	0.1045	5	1	5	7	737	83.1	6.62
O15145	Actin-related protein 2/3 complex subunit 3 OS=Homo sapiens GN=ARPC3 PE=1 SV=3 - [ARPC3_HUMAN]	13.68	0.309	4	1	5	8	178	20.5	8.59
O60522	Tudor domain-containing protein 6 OS=Homo sapiens GN=TDRD6 PE=2 SV=2 - [TDRD6_HUMAN]	13.67	0.0821	2	1	14	16	2096	236.4	5.25
O94916	Nuclear factor of activated T-cells 5 OS=Homo sapiens GN=NFAT5 PE=1 SV=1 - [NFAT5_HUMAN]	13.67	0.0372	3	3	5	5	1531	165.7	5.24
O15143	Actin-related protein 2/3 complex subunit 1B OS=Homo sapiens GN=ARPC1B PE=1 SV=3 - [ARC1B_HUMAN]	13.67	0.1882	1	2	6	6	372	40.9	8.35
Q96NY7	Chloride intracellular channel protein 6 OS=Homo sapiens GN=CLIC6 PE=2 SV=3 - [CLIC6_HUMAN]	13.66	0.1065	3	1	6	9	704	73	4.37
O94826	Mitochondrial import receptor subunit TOM70 OS=Homo sapiens GN=TOMM70A PE=1 SV=1 - [TOM70_HUMAN]	13.65	0.176	2	1	7	10	608	67.4	7.12
A8MUW5	Family with sequence similarity 98, member B OS=Homo sapiens GN=FAM98B PE=4 SV=1 - [A8MUW5_HUMAN]	13.64	0.1755	2	2	5	8	433	45.5	8.69
O95373	Importin-7 OS=Homo sapiens GN=IPO7 PE=1 SV=1 - [IPO7_HUMAN]	13.62	0.0963	2	3	8	8	1038	119.4	4.82
E9PFZ5	PTK7 protein tyrosine kinase 7 OS=Homo sapiens GN=PTK7 PE=4 SV=1 - [E9PFZ5_HUMAN]	13.61	0.0965	5	1	9	11	1078	119.1	6.96
F5GX42	NODAL modulator 1 OS=Homo sapiens GN=NOMO1 PE=4 SV=1 - [F5GX42_HUMAN]	13.61	0.1055	6	1	9	9	1100	122	5.9
D6R9P3	Heterogeneous nuclear ribonucleoprotein A/B OS=Homo sapiens GN=HNRNPAB PE=4 SV=1 - [D6R9P3_HUMAN]	13.59	0.2393	3	1	8	9	280	30.3	7.91
P61956	Small ubiquitin-related modifier 2 OS=Homo sapiens GN=SUMO2 PE=1 SV=3 - [SUMO2_HUMAN]	13.54	0.3474	6	2	3	6	95	10.9	5.5
Q9UBQ5	Eukaryotic translation initiation factor 3 subunit K OS=Homo sapiens GN=EIF3K PE=1 SV=1 - [EIF3K_HUMAN]	13.53	0.2431	2	2	4	5	218	25	4.93
P28838	Cytosol aminopeptidase OS=Homo sapiens GN=LAP3 PE=1 SV=3 - [AMPL_HUMAN]	13.48	0.1156	3	2	5	7	519	56.1	7.93
E7ES08	High mobility group box 3 (Fragment) OS=Homo sapiens GN=HMGB3 PE=4 SV=1 - [E7ES08_HUMAN]	13.43	0.2606	4	2	6	6	188	21.4	9.51
Q13547	Histone deacetylase 1 OS=Homo sapiens GN=HDAC1 PE=1 SV=1 - [HDAC1_HUMAN]	13.4	0.1017	5	2	5	6	482	55.1	5.48
Q9BS26	Endoplasmic reticulum resident protein 44 OS=Homo sapiens GN=ERP44 PE=1 SV=1 - [ERP44_HUMAN]	13.4	0.202	1	1	9	11	406	46.9	5.26
F8VRV5	Uncharacterized protein OS=Homo sapiens GN=DYNLL1 PE=4 SV=1 - [F8VRV5_HUMAN]	13.38	0.7761	4	1	3	4	67	7.2	5.34
F5H3Y6	CCAAT/enhancer-binding protein (C/EBP), zeta OS=Homo sapiens GN=CEBPZ PE=4 SV=1 - [F5H3Y6_HUMAN]	13.38	0.0912	2	1	7	8	998	114.1	5.36
O75821	Eukaryotic translation initiation factor 3 subunit G OS=Homo sapiens GN=EIF3G PE=1 SV=2 - [EIF3G_HUMAN]	13.37	0.1844	1	3	6	7	320	35.6	6.13
C9JEV9	Cleavage and polyadenylation-specific factor 4, 30kDa OS=Homo sapiens GN=CPSF4 PE=4 SV=1 - [C9JEV9_HUMAN]	13.34	0.327	3	2	5	5	211	23.6	8.47
O15212	Prefoldin subunit 6 OS=Homo sapiens GN=PFDN6 PE=1 SV=1 - [PFD6_HUMAN]	13.34	0.3876	2	2	4	4	129	14.6	8.88
O75475	PC4 and SFRS1-interacting protein OS=Homo sapiens GN=PSIP1 PE=1 SV=1 - [PSIP1_HUMAN]	13.34	0.2208	1	1	9	10	530	60.1	9.13
Q6PRD1	Probable G-protein coupled receptor 179 OS=Homo sapiens GN=GPR179 PE=2 SV=2 - [GP179_HUMAN]	13.33	0.0807	1	1	15	15	2367	257.2	5.71
B7Z9I1	Acyl-CoA dehydrogenase, C-4 to C-12 straight chain OS=Homo sapiens GN=ACADM PE=2 SV=1 - [B7Z9I1_HUMAN]	13.29	0.1688	4	2	6	6	385	42.4	6.43
Q9NQR4	Omega-amidase NIT2 OS=Homo sapiens GN=NIT2 PE=1 SV=1 - [NIT2_HUMAN]	13.29	0.2138	2	3	4	4	276	30.6	7.21
A2RUB6	Coiled-coil domain-containing protein 66 OS=Homo sapiens GN=CCDC66 PE=1 SV=4 - [CCD66_HUMAN]	13.27	0.1013	6	1	9	9	948	109.3	8.25
F5H871	Family with sequence similarity 21, member C OS=Homo sapiens GN=FAM21C PE=4 SV=1 - [F5H871_HUMAN]	13.26	0.0739	12	2	8	8	1245	136.5	4.74
E9PF10	Nucleoporin 155kDa OS=Homo sapiens GN=NUP155 PE=4 SV=1 - [E9PF10_HUMAN]	13.24	0.0324	3	2	3	4	1327	148	6.3
Q04760	Lactoylglutathione lyase OS=Homo sapiens GN=GLO1 PE=1 SV=4 - [LGUL_HUMAN]	13.23	0.2337	1	1	4	5	184	20.8	5.31
Q99426	Tubulin-folding cofactor B OS=Homo sapiens GN=TBCB PE=1 SV=2 - [TBCB_HUMAN]	13.2	0.1762	2	1	4	5	244	27.3	5.15
Q6P452	Annexin OS=Homo sapiens GN=ANXA4 PE=2 SV=1 - [Q6P452_HUMAN]	13.15	0.1672	3	3	4	4	299	33.5	5.86
Q13617	Cullin-2 OS=Homo sapiens GN=CUL2 PE=1 SV=2 - [CUL2_HUMAN]	13.14	0.1315	3	1	10	13	745	86.9	6.92
Q96C36	Pyrroline-5-carboxylate reductase 2 OS=Homo sapiens GN=PYCR2 PE=1 SV=1 - [P5CR2_HUMAN]	13.09	0.2969	3	1	9	10	320	33.6	7.77
Q92552	28S ribosomal protein S27, mitochondrial OS=Homo sapiens GN=MRPS27 PE=1 SV=3 - [RT27_HUMAN]	13.07	0.1256	5	3	5	7	414	47.6	6.18
C9JQ41	Coiled-coil domain-containing 58 OS=Homo sapiens GN=CCDC58 PE=4 SV=1 - [C9JQ41_HUMAN]	13.06	0.3846	2	1	4	4	130	15.3	8.88
Q6PL18	ATPase family AAA domain-containing protein 2 OS=Homo sapiens GN=ATAD2 PE=1 SV=1 - [ATAD2_HUMAN]	13.06	0.0978	1	2	12	13	1390	158.5	6.32
Q16822	Phosphoenolpyruvate carboxykinase [GTP], mitochondrial OS=Homo sapiens GN=PCK2 PE=1 SV=3 - [PCKGM_HUMAN]	13.05	0.1219	7	2	6	7	640	70.7	7.62
Q8N5K1	CDGSH iron-sulfur domain-containing protein 2 OS=Homo sapiens GN=CISD2 PE=1 SV=1 - [CISD2_HUMAN]	13.04	0.3259	2	2	4	5	135	15.3	9.61
F5GZU9	Synaptotagmin VII OS=Homo sapiens GN=SYT7 PE=4 SV=1 - [F5GZU9_HUMAN]	13.03	0.2176	6	1	8	9	478	52.8	9.39
Q9Y678	Coatomer subunit gamma OS=Homo sapiens GN=COPG PE=1 SV=1 - [COPG_HUMAN]	13	0.0995	4	2	7	8	874	97.7	5.47
O00499	Myc box-dependent-interacting protein 1 OS=Homo sapiens GN=BIN1 PE=1 SV=1 - [BIN1_HUMAN]	12.99	0.118	1	2	5	5	593	64.7	5.06
P52948	Nuclear pore complex protein Nup98-Nup96 OS=Homo sapiens GN=NUP98 PE=1 SV=4 - [NUP98_HUMAN]	12.95	0.0325	1	1	7	8	1817	197.5	6.4
F5H5G8	Succinate-CoA ligase, ADP-forming, beta subunit OS=Homo sapiens GN=SUCLA2 PE=3 SV=1 - [F5H5G8_HUMAN]	12.95	0.1945	6	3	6	10	329	36	5.39
P28070	Proteasome subunit beta type-4 OS=Homo sapiens GN=PSMB4 PE=1 SV=4 - [PSB4_HUMAN]	12.95	0.3561	1	1	8	9	264	29.2	5.97
P04632	Calpain small subunit 1 OS=Homo sapiens GN=CAPNS1 PE=1 SV=1 - [CPNS1_HUMAN]	12.92	0.1791	1	1	5	5	268	28.3	5.2
P07099	Epoxide hydrolase 1 OS=Homo sapiens GN=EPHX1 PE=1 SV=1 - [HYEP_HUMAN]	12.92	0.1275	3	1	5	5	455	52.9	7.25
P46087	Putative ribosomal RNA methyltransferase NOP2 OS=Homo sapiens GN=NOP2 PE=1 SV=2 - [NOP2_HUMAN]	12.91	0.0948	2	3	7	7	812	89.2	9.23
E9PGF9	Meningioma-expressed antigen 5 (hyaluronidase) OS=Homo sapiens GN=MGEA5 PE=4 SV=1 - [E9PGF9_HUMAN]	12.86	0.1703	2	2	10	10	863	96.9	5.02
Q7Z3T8	Zinc finger FYVE domain-containing protein 16 OS=Homo sapiens GN=ZFYVE16 PE=1 SV=3 - [ZFY16_HUMAN]	12.85	0.0351	2	1	5	8	1539	168.8	4.82
E7EX04	Septin 10 OS=Homo sapiens GN=SEPT10 PE=3 SV=1 - [E7EX04_HUMAN]	12.81	0.1395	7	2	6	6	473	54.5	6.87
P61353	60S ribosomal protein L27 OS=Homo sapiens GN=RPL27 PE=1 SV=2 - [RL27_HUMAN]	12.8	0.4338	1	2	6	8	136	15.8	10.56
Q9UIQ6	Leucyl-cystinyl aminopeptidase OS=Homo sapiens GN=LNPEP PE=1 SV=3 - [LCAP_HUMAN]	12.78	0.1054	1	2	8	9	1025	117.3	5.73
Q27J81	Inverted formin-2 OS=Homo sapiens GN=INF2 PE=1 SV=2 - [INF2_HUMAN]	12.72	0.0504	1	2	6	6	1249	135.5	5.38
Q9Y295	Developmentally-regulated GTP-binding protein 1 OS=Homo sapiens GN=DRG1 PE=1 SV=1 - [DRG1_HUMAN]	12.71	0.1444	1	2	5	5	367	40.5	8.9
Q13283	Ras GTPase-activating protein-binding protein 1 OS=Homo sapiens GN=G3BP1 PE=1 SV=1 - [G3BP1_HUMAN]	12.7	0.1266	8	2	5	6	466	52.1	5.52
E7ETZ4	Basic leucine zipper and W2 domains 2 (Fragment) OS=Homo sapiens GN=BZW2 PE=4 SV=1 - [E7ETZ4_HUMAN]	12.69	0.2059	10	1	5	6	408	46.9	8.44
C9JA28	Signal sequence receptor, gamma (translocon-associated protein gamma) OS=Homo sapiens GN=SSR3 PE=4 SV=1 - [C9JA28_HUMAN]	12.68	0.1494	3	2	3	4	174	20.1	9.44
Q9HCY8	Protein S100-A14 OS=Homo sapiens GN=S100A14 PE=1 SV=1 - [S10AE_HUMAN]	12.66	0.4231	1	3	4	5	104	11.7	5.24
F8VTJ5	SWI/SNF-related, matrix-associated, actin-dependent regulator of chromatin, subfamily c, member 2 OS=Homo sapiens GN=SMARCC2 PE=4 SV=1 - [F8VTJ5_HUMAN]	12.65	0.1502	3	1	12	14	1152	126.8	5.55
Q9H8H0	Nucleolar protein 11 OS=Homo sapiens GN=NOL11 PE=1 SV=1 - [NOL11_HUMAN]	12.64	0.1363	2	2	8	8	719	81.1	6.07
P40429	60S ribosomal protein L13a OS=Homo sapiens GN=RPL13A PE=1 SV=2 - [RL13A_HUMAN]	12.63	0.3941	3	2	8	9	203	23.6	10.93
O75391	Sperm-associated antigen 7 OS=Homo sapiens GN=SPAG7 PE=1 SV=2 - [SPAG7_HUMAN]	12.62	0.2643	1	2	5	7	227	26	7.91
E9PF21	Proline-rich coiled-coil 2C OS=Homo sapiens GN=PRRC2C PE=4 SV=1 - [E9PF21_HUMAN]	12.6	0.0677	4	1	17	18	2850	312.5	9.13
B4DM74	Uncharacterized protein OS=Homo sapiens GN=RPL18A PE=2 SV=1 - [B4DM74_HUMAN]	12.6	0.487	2	1	10	10	154	18.1	10.48
C9J808	MKI67 (FHA domain)-interacting nucleolar phosphoprotein (Fragment) OS=Homo sapiens GN=MKI67IP PE=4 SV=1 - [C9J808_HUMAN]	12.6	0.303	3	2	4	4	165	19.5	9.79
Q9Y5L4	Mitochondrial import inner membrane translocase subunit Tim13 OS=Homo sapiens GN=TIMM13 PE=1 SV=1 - [TIM13_HUMAN]	12.59	0.6842	1	3	4	4	95	10.5	8.18
Q99536	Synaptic vesicle membrane protein VAT-1 homolog OS=Homo sapiens GN=VAT1 PE=1 SV=2 - [VAT1_HUMAN]	12.58	0.1527	4	2	4	4	393	41.9	6.29
Q6MZV4	Putative uncharacterized protein DKFZp686F20250 OS=Homo sapiens GN=DKFZp686F20250 PE=2 SV=1 - [Q6MZV4_HUMAN]	12.55	0.1882	2	3	6	6	356	40	4.98
P21281	V-type proton ATPase subunit B, brain isoform OS=Homo sapiens GN=ATP6V1B2 PE=1 SV=3 - [VATB2_HUMAN]	12.5	0.1252	2	1	5	5	511	56.5	5.81
P80303	Nucleobindin-2 OS=Homo sapiens GN=NUCB2 PE=1 SV=2 - [NUCB2_HUMAN]	12.49	0.1357	3	1	6	6	420	50.2	5.12
Q96C01	Protein FAM136A OS=Homo sapiens GN=FAM136A PE=1 SV=1 - [F136A_HUMAN]	12.45	0.3478	3	1	5	5	138	15.6	7.61
Q5T8D3	Acyl-CoA-binding domain-containing protein 5 OS=Homo sapiens GN=ACBD5 PE=1 SV=1 - [ACBD5_HUMAN]	12.41	0.1217	2	1	6	6	534	60.1	5.33
B4DGR0	Uncharacterized protein OS=Homo sapiens GN=API5 PE=2 SV=1 - [B4DGR0_HUMAN]	12.4	0.1644	4	1	6	6	450	50.7	6.18
Q9Y2Z4	Tyrosine--tRNA ligase, mitochondrial OS=Homo sapiens GN=YARS2 PE=1 SV=2 - [SYYM_HUMAN]	12.4	0.1572	2	1	5	6	477	53.2	8.98
P52594	Arf-GAP domain and FG repeat-containing protein 1 OS=Homo sapiens GN=AGFG1 PE=1 SV=2 - [AGFG1_HUMAN]	12.36	0.1103	5	2	4	5	562	58.2	8.63
O60701	UDP-glucose 6-dehydrogenase OS=Homo sapiens GN=UGDH PE=1 SV=1 - [UGDH_HUMAN]	12.36	0.1417	8	3	6	6	494	55	7.12
A6NKH4	Sorting nexin 1, isoform CRA_d OS=Homo sapiens GN=SNX1 PE=4 SV=2 - [A6NKH4_HUMAN]	12.35	0.1055	4	2	4	4	474	53.3	5.03
G3V126	ATPase, H+ transporting, lysosomal 50/57kDa, V1 subunit H, isoform CRA_c OS=Homo sapiens GN=ATP6V1H PE=4 SV=1 - [G3V126_HUMAN]	12.34	0.0722	3	1	2	4	443	51.5	6.23
Q7RTV0	PHD finger-like domain-containing protein 5A OS=Homo sapiens GN=PHF5A PE=1 SV=1 - [PHF5A_HUMAN]	12.34	0.5273	1	2	5	7	110	12.4	8.41
B3KY56	Extended synaptotagmin-like protein 1 OS=Homo sapiens GN=ESYT1 PE=2 SV=1 - [B3KY56_HUMAN]	12.33	0.0624	2	2	6	6	1058	117.3	5.9
Q96KB5	Lymphokine-activated killer T-cell-originated protein kinase OS=Homo sapiens GN=PBK PE=1 SV=3 - [TOPK_HUMAN]	12.32	0.1677	2	3	5	5	322	36.1	5.12
P09758	Tumor-associated calcium signal transducer 2 OS=Homo sapiens GN=TACSTD2 PE=1 SV=3 - [TACD2_HUMAN]	12.32	0.257	1	2	5	5	323	35.7	8.87
P08237	6-phosphofructokinase, muscle type OS=Homo sapiens GN=PFKM PE=1 SV=2 - [K6PF_HUMAN]	12.3	0.0551	2	1	4	5	780	85.1	7.99
Q9Y3E5	Peptidyl-tRNA hydrolase 2, mitochondrial OS=Homo sapiens GN=PTRH2 PE=1 SV=1 - [PTH2_HUMAN]	12.26	0.3743	1	2	4	4	179	19.2	8.73
E9PCK7	Ribosomal RNA-processing 12 homolog (S. cerevisiae) OS=Homo sapiens GN=RRP12 PE=4 SV=1 - [E9PCK7_HUMAN]	12.24	0.0542	3	2	6	7	1236	137	8.72
A8K0K6	Uncharacterized protein OS=Homo sapiens GN=EXOSC3 PE=2 SV=1 - [A8K0K6_HUMAN]	12.23	0.4817	2	1	6	6	164	17.2	9.28
P46781	40S ribosomal protein S9 OS=Homo sapiens GN=RPS9 PE=1 SV=3 - [RS9_HUMAN]	12.23	0.3351	1	1	7	7	194	22.6	10.65
P46109	Crk-like protein OS=Homo sapiens GN=CRKL PE=1 SV=1 - [CRKL_HUMAN]	12.22	0.2442	1	2	5	6	303	33.8	6.74
P51571	Translocon-associated protein subunit delta OS=Homo sapiens GN=SSR4 PE=1 SV=1 - [SSRD_HUMAN]	12.22	0.3064	2	2	6	7	173	19	6.15
P39656	Dolichyl-diphosphooligosaccharide--protein glycosyltransferase 48 kDa subunit OS=Homo sapiens GN=DDOST PE=1 SV=4 - [OST48_HUMAN]	12.21	0.1535	2	2	8	8	456	50.8	6.55
A6NE29	Coatomer protein complex, subunit epsilon, isoform CRA_e OS=Homo sapiens GN=COPE PE=4 SV=1 - [A6NE29_HUMAN]	12.21	0.2031	4	3	3	3	256	28.8	5.29
O15305	Phosphomannomutase 2 OS=Homo sapiens GN=PMM2 PE=1 SV=1 - [PMM2_HUMAN]	12.21	0.378	1	1	8	8	246	28.1	6.77
F8W984	Ribosomal RNA-processing 1 homolog (S. cerevisiae) OS=Homo sapiens GN=RRP1 PE=4 SV=1 - [F8W984_HUMAN]	12.2	0.154	2	1	7	9	461	53	9.41
P15374	Ubiquitin carboxyl-terminal hydrolase isozyme L3 OS=Homo sapiens GN=UCHL3 PE=1 SV=1 - [UCHL3_HUMAN]	12.15	0.1913	3	3	4	4	230	26.2	4.92
P31942	Heterogeneous nuclear ribonucleoprotein H3 OS=Homo sapiens GN=HNRNPH3 PE=1 SV=2 - [HNRH3_HUMAN]	12.12	0.2254	2	2	9	9	346	36.9	6.87
Q8WVM8	Sec1 family domain-containing protein 1 OS=Homo sapiens GN=SCFD1 PE=1 SV=4 - [SCFD1_HUMAN]	12.11	0.1262	5	1	5	5	642	72.3	6.27
A6NGG8	Uncharacterized protein C2orf71 OS=Homo sapiens GN=C2orf71 PE=1 SV=1 - [CB071_HUMAN]	12.1	0.0776	1	1	8	9	1288	139.6	8.07
Q9UGU0	Transcription factor 20 OS=Homo sapiens GN=TCF20 PE=1 SV=3 - [TCF20_HUMAN]	12.08	0.0923	1	1	14	14	1960	211.6	9.04
O96008	Mitochondrial import receptor subunit TOM40 homolog OS=Homo sapiens GN=TOMM40 PE=1 SV=1 - [TOM40_HUMAN]	12.08	0.1468	1	2	4	4	361	37.9	7.25
P35270	Sepiapterin reductase OS=Homo sapiens GN=SPR PE=1 SV=1 - [SPRE_HUMAN]	12.07	0.1724	1	2	3	4	261	28	8.05
P08621	U1 small nuclear ribonucleoprotein 70 kDa OS=Homo sapiens GN=SNRNP70 PE=1 SV=2 - [RU17_HUMAN]	12.06	0.1144	1	2	6	7	437	51.5	9.94
B7Z1X8	Uncharacterized protein OS=Homo sapiens GN=MAT2B PE=2 SV=1 - [B7Z1X8_HUMAN]	12.05	0.1798	2	1	3	5	228	26.1	6.68
E9PL10	Basic transcription factor 3-like 4 OS=Homo sapiens GN=BTF3L4 PE=4 SV=1 - [E9PL10_HUMAN]	12.04	0.2	2	1	3	4	145	15.8	9.14
A8MU44	Uncharacterized protein OS=Homo sapiens GN=HOOK1 PE=2 SV=2 - [A8MU44_HUMAN]	12.03	0.1414	2	1	8	8	686	80	5.19
P07339	Cathepsin D OS=Homo sapiens GN=CTSD PE=1 SV=1 - [CATD_HUMAN]	12.01	0.1335	1	1	5	6	412	44.5	6.54
F8VWC5	60S ribosomal protein L18 OS=Homo sapiens GN=RPL18 PE=3 SV=1 - [F8VWC5_HUMAN]	11.99	0.3962	7	2	5	7	159	18.1	11.84
P00918	Carbonic anhydrase 2 OS=Homo sapiens GN=CA2 PE=1 SV=2 - [CAH2_HUMAN]	11.98	0.25	3	1	5	5	260	29.2	7.4
O60884	DnaJ homolog subfamily A member 2 OS=Homo sapiens GN=DNAJA2 PE=1 SV=1 - [DNJA2_HUMAN]	11.94	0.2257	1	3	7	7	412	45.7	6.48
Q15274	Nicotinate-nucleotide pyrophosphorylase [carboxylating] OS=Homo sapiens GN=QPRT PE=1 SV=3 - [NADC_HUMAN]	11.93	0.138	1	1	4	5	297	30.8	6.21
Q9UBS4	DnaJ homolog subfamily B member 11 OS=Homo sapiens GN=DNAJB11 PE=1 SV=1 - [DJB11_HUMAN]	11.9	0.1927	1	2	5	6	358	40.5	6.18
F5H3W1	Podocalyxin-like OS=Homo sapiens GN=PODXL PE=4 SV=1 - [F5H3W1_HUMAN]	11.89	0.1279	3	1	5	5	516	54.4	5.58
E9PGK1	Annexin OS=Homo sapiens GN=ANXA6 PE=3 SV=1 - [E9PGK1_HUMAN]	11.87	0.1591	6	1	8	8	641	72.4	5.6
E9PD56	PX domain-containing serine/threonine kinase OS=Homo sapiens GN=PXK PE=4 SV=1 - [E9PD56_HUMAN]	11.83	0.0913	4	1	5	7	482	54.7	9.22
B4DXE2	Uncharacterized protein OS=Homo sapiens GN=BAG2 PE=2 SV=1 - [B4DXE2_HUMAN]	11.82	0.3596	2	2	7	8	178	20.2	6.29
Q96GQ7	Probable ATP-dependent RNA helicase DDX27 OS=Homo sapiens GN=DDX27 PE=1 SV=2 - [DDX27_HUMAN]	11.8	0.0854	1	2	7	8	796	89.8	9.28
Q15050	Ribosome biogenesis regulatory protein homolog OS=Homo sapiens GN=RRS1 PE=1 SV=2 - [RRS1_HUMAN]	11.79	0.2164	1	1	7	7	365	41.2	10.7
F8WAK8	Stromal antigen 2 OS=Homo sapiens GN=STAG2 PE=4 SV=1 - [F8WAK8_HUMAN]	11.76	0.1179	7	1	11	13	1162	134	5.34
Q5BKZ1	Zinc finger protein 326 OS=Homo sapiens GN=ZNF326 PE=1 SV=2 - [ZN326_HUMAN]	11.75	0.1392	4	2	6	6	582	65.6	5.15
G3XAL7	Putative uncharacterized protein LOC133619 OS=Homo sapiens GN=PRRC1 PE=4 SV=1 - [G3XAL7_HUMAN]	11.74	0.1101	4	2	3	4	445	46.5	5.38
P30519	Heme oxygenase 2 OS=Homo sapiens GN=HMOX2 PE=1 SV=2 - [HMOX2_HUMAN]	11.74	0.1487	1	1	5	5	316	36	5.41
O95782	AP-2 complex subunit alpha-1 OS=Homo sapiens GN=AP2A1 PE=1 SV=3 - [AP2A1_HUMAN]	11.74	0.0911	1	1	7	7	977	107.5	7.03
Q3LXA3	Bifunctional ATP-dependent dihydroxyacetone kinase/FAD-AMP lyase (cyclizing) OS=Homo sapiens GN=DAK PE=1 SV=2 - [DHAK_HUMAN]	11.73	0.1217	2	1	6	7	575	58.9	7.49
F8W7I9	Ran GTPase-activating protein 1 OS=Homo sapiens GN=RANGAP1 PE=4 SV=1 - [F8W7I9_HUMAN]	11.72	0.1654	2	1	7	7	532	57.7	4.53
Q9BXJ9	N-alpha-acetyltransferase 15, NatA auxiliary subunit OS=Homo sapiens GN=NAA15 PE=1 SV=1 - [NAA15_HUMAN]	11.72	0.1409	2	1	12	12	866	101.2	7.42
P23786	Carnitine O-palmitoyltransferase 2, mitochondrial OS=Homo sapiens GN=CPT2 PE=1 SV=2 - [CPT2_HUMAN]	11.71	0.1216	1	2	8	10	658	73.7	8.18
Q9BUQ8	Probable ATP-dependent RNA helicase DDX23 OS=Homo sapiens GN=DDX23 PE=1 SV=3 - [DDX23_HUMAN]	11.68	0.1317	1	1	12	12	820	95.5	9.55
E7EQW9	Erbb2-interacting protein OS=Homo sapiens GN=ERBB2IP PE=4 SV=1 - [E7EQW9_HUMAN]	11.68	0.0556	3	1	6	6	1367	153.4	5.44
F5H1Y4	Golgi-associated PDZ and coiled-coil motif-containing OS=Homo sapiens GN=GOPC PE=4 SV=1 - [F5H1Y4_HUMAN]	11.66	0.1342	2	1	6	7	462	50.6	6.23
Q69YN4	Protein virilizer homolog OS=Homo sapiens GN=KIAA1429 PE=1 SV=2 - [VIR_HUMAN]	11.64	0.0651	2	1	10	10	1812	201.9	5.01
Q96G03	Phosphoglucomutase-2 OS=Homo sapiens GN=PGM2 PE=1 SV=4 - [PGM2_HUMAN]	11.64	0.1683	5	3	8	8	612	68.2	6.73
Q9NUJ1	Abhydrolase domain-containing protein 10, mitochondrial OS=Homo sapiens GN=ABHD10 PE=1 SV=1 - [ABHDA_HUMAN]	11.61	0.1471	3	2	4	5	306	33.9	8.57
B5MDQ4	RCD1 required for cell differentiation1 homolog (S. pombe), isoform CRA_a OS=Homo sapiens GN=RQCD1 PE=4 SV=2 - [B5MDQ4_HUMAN]	11.61	0.2054	4	1	4	4	258	29.1	8.03
P36542	ATP synthase subunit gamma, mitochondrial OS=Homo sapiens GN=ATP5C1 PE=1 SV=1 - [ATPG_HUMAN]	11.6	0.2114	2	1	8	8	298	33	9.22
P60891	Ribose-phosphate pyrophosphokinase 1 OS=Homo sapiens GN=PRPS1 PE=1 SV=2 - [PRPS1_HUMAN]	11.6	0.1698	3	1	4	5	318	34.8	6.98
P09382	Galectin-1 OS=Homo sapiens GN=LGALS1 PE=1 SV=2 - [LEG1_HUMAN]	11.6	0.3333	1	2	5	5	135	14.7	5.5
Q9NR31	GTP-binding protein SAR1a OS=Homo sapiens GN=SAR1A PE=1 SV=1 - [SAR1A_HUMAN]	11.6	0.3182	4	2	5	5	198	22.4	6.68
P05362	Intercellular adhesion molecule 1 OS=Homo sapiens GN=ICAM1 PE=1 SV=2 - [ICAM1_HUMAN]	11.58	0.0996	3	2	4	5	532	57.8	7.99
Q96I99	Succinyl-CoA ligase [GDP-forming] subunit beta, mitochondrial OS=Homo sapiens GN=SUCLG2 PE=1 SV=2 - [SUCB2_HUMAN]	11.57	0.1319	4	2	5	7	432	46.5	6.39
P24928	DNA-directed RNA polymerase II subunit RPB1 OS=Homo sapiens GN=POLR2A PE=1 SV=2 - [RPB1_HUMAN]	11.57	0.066	1	1	14	15	1970	217	7.37
Q9P0J1	[Pyruvate dehydrogenase [acetyl-transferring]]-phosphatase 1, mitochondrial OS=Homo sapiens GN=PDP1 PE=1 SV=3 - [PDP1_HUMAN]	11.57	0.1229	1	2	7	7	537	61	6.67
Q99543	DnaJ homolog subfamily C member 2 OS=Homo sapiens GN=DNAJC2 PE=1 SV=4 - [DNJC2_HUMAN]	11.55	0.1014	1	2	5	5	621	72	8.7
P18031	Tyrosine-protein phosphatase non-receptor type 1 OS=Homo sapiens GN=PTPN1 PE=1 SV=1 - [PTN1_HUMAN]	11.54	0.1034	1	1	5	7	435	49.9	6.27
Q8N766	Uncharacterized protein KIAA0090 OS=Homo sapiens GN=KIAA0090 PE=1 SV=1 - [K0090_HUMAN]	11.5	0.0957	1	1	7	9	993	111.7	7.66
P61088	Ubiquitin-conjugating enzyme E2 N OS=Homo sapiens GN=UBE2N PE=1 SV=1 - [UBE2N_HUMAN]	11.49	0.3092	6	2	5	5	152	17.1	6.57
P63151	Serine/threonine-protein phosphatase 2A 55 kDa regulatory subunit B alpha isoform OS=Homo sapiens GN=PPP2R2A PE=1 SV=1 - [2ABA_HUMAN]	11.48	0.1432	10	3	5	5	447	51.7	6.2
P53004	Biliverdin reductase A OS=Homo sapiens GN=BLVRA PE=1 SV=2 - [BIEA_HUMAN]	11.46	0.1588	1	1	5	6	296	33.4	6.44
P62910	60S ribosomal protein L32 OS=Homo sapiens GN=RPL32 PE=1 SV=2 - [RL32_HUMAN]	11.45	0.3556	3	2	4	6	135	15.8	11.33
G3V279	Enhancer of rudimentary homolog (Drosophila) OS=Homo sapiens GN=ERH PE=4 SV=1 - [G3V279_HUMAN]	11.44	0.3521	2	1	3	4	71	8.2	4.7
O43291	Kunitz-type protease inhibitor 2 OS=Homo sapiens GN=SPINT2 PE=1 SV=2 - [SPIT2_HUMAN]	11.43	0.1349	2	1	5	5	252	28.2	8.29
O75477	Erlin-1 OS=Homo sapiens GN=ERLIN1 PE=1 SV=1 - [ERLN1_HUMAN]	11.42	0.159	2	1	6	6	346	38.9	7.87
P11498	Pyruvate carboxylase, mitochondrial OS=Homo sapiens GN=PC PE=1 SV=2 - [PYC_HUMAN]	11.37	0.0501	2	2	5	5	1178	129.6	6.84
F5H5B6	EH-domain-containing 1 OS=Homo sapiens GN=EHD1 PE=4 SV=1 - [F5H5B6_HUMAN]	11.35	0.1667	5	2	7	9	510	57.8	7.09
Q9UFE4	Coiled-coil domain-containing protein 39 OS=Homo sapiens GN=CCDC39 PE=2 SV=3 - [CCD39_HUMAN]	11.33	0.1445	2	1	15	17	941	109.8	6.44
Q00765	Receptor expression-enhancing protein 5 OS=Homo sapiens GN=REEP5 PE=1 SV=3 - [REEP5_HUMAN]	11.3	0.1534	2	2	4	5	189	21.5	8.1
Q92888	Rho guanine nucleotide exchange factor 1 OS=Homo sapiens GN=ARHGEF1 PE=1 SV=2 - [ARHG1_HUMAN]	11.3	0.0625	1	1	4	5	912	102.4	5.66
P28072	Proteasome subunit beta type-6 OS=Homo sapiens GN=PSMB6 PE=1 SV=4 - [PSB6_HUMAN]	11.25	0.2762	1	1	6	7	239	25.3	4.92
E9PH93	Uncharacterized protein OS=Homo sapiens GN=TBC1D15 PE=4 SV=1 - [E9PH93_HUMAN]	11.24	0.1364	4	2	9	11	682	78.5	5.35
E7EMH5	Pyridoxal-dependent decarboxylase domain-containing 1 OS=Homo sapiens GN=PDXDC1 PE=3 SV=1 - [E7EMH5_HUMAN]	11.22	0.0789	7	2	5	5	697	76.5	5.48
B7Z500	Uncharacterized protein OS=Homo sapiens GN=LUC7L2 PE=2 SV=1 - [B7Z500_HUMAN]	11.21	0.1517	3	3	6	7	389	46.2	10.05
Q9NVP1	ATP-dependent RNA helicase DDX18 OS=Homo sapiens GN=DDX18 PE=1 SV=2 - [DDX18_HUMAN]	11.19	0.1746	1	1	11	13	670	75.4	9.5
Q9NWH9	SAFB-like transcription modulator OS=Homo sapiens GN=SLTM PE=1 SV=2 - [SLTM_HUMAN]	11.19	0.1074	2	2	10	11	1034	117.1	7.87
F5GXE9	Coiled-coil domain-containing 9 OS=Homo sapiens GN=CCDC9 PE=4 SV=1 - [F5GXE9_HUMAN]	11.18	0.152	2	1	7	10	513	57.9	5.19
E7EUM5	Nucleoporin 54kDa OS=Homo sapiens GN=NUP54 PE=4 SV=2 - [E7EUM5_HUMAN]	11.14	0.1774	3	1	5	5	327	37.3	6.81
Q9UII2	ATPase inhibitor, mitochondrial OS=Homo sapiens GN=ATPIF1 PE=1 SV=1 - [ATIF1_HUMAN]	11.11	0.4434	1	1	7	9	106	12.2	9.35
P27695	DNA-(apurinic or apyrimidinic site) lyase OS=Homo sapiens GN=APEX1 PE=1 SV=2 - [APEX1_HUMAN]	11.07	0.1604	7	2	5	5	318	35.5	8.12
B5MCF9	Pescadillo homolog 1,-containing BRCT domain (zebrafish) OS=Homo sapiens GN=PES1 PE=4 SV=1 - [B5MCF9_HUMAN]	11.02	0.2102	3	1	10	11	571	66	7.5
H0YL43	Reticulocalbin 2, EF-hand calcium-binding domain (Fragment) OS=Homo sapiens GN=RCN2 PE=4 SV=1 - [H0YL43_HUMAN]	11.02	0.3032	3	2	4	4	155	17.7	4.59
P09543	2',3'-cyclic-nucleotide 3'-phosphodiesterase OS=Homo sapiens GN=CNP PE=1 SV=2 - [CN37_HUMAN]	11.01	0.1045	1	2	4	4	421	47.5	9.07
Q9ULH4	Leucine-rich repeat and fibronectin type-III domain-containing protein 2 OS=Homo sapiens GN=LRFN2 PE=1 SV=2 - [LRFN2_HUMAN]	11.01	0.0989	1	1	6	6	789	84.7	6.74
H0YNW5	Deoxyuridine triphosphatase OS=Homo sapiens GN=DUT PE=4 SV=1 - [H0YNW5_HUMAN]	11	0.3653	8	2	5	6	167	17.8	7.28
Q96QK1	Vacuolar protein sorting-associated protein 35 OS=Homo sapiens GN=VPS35 PE=1 SV=2 - [VPS35_HUMAN]	11	0.1256	2	1	8	8	796	91.6	5.49
O75937	DnaJ homolog subfamily C member 8 OS=Homo sapiens GN=DNAJC8 PE=1 SV=2 - [DNJC8_HUMAN]	10.99	0.17	1	1	5	6	253	29.8	9.06
Q96A49	Synapse-associated protein 1 OS=Homo sapiens GN=SYAP1 PE=1 SV=1 - [SYAP1_HUMAN]	10.96	0.2614	1	1	7	7	352	39.9	4.53
A2A3N8	Adducin 1 (Alpha) OS=Homo sapiens GN=ADD1 PE=4 SV=1 - [A2A3N8_HUMAN]	10.94	0.1042	7	1	5	5	662	73.3	6.55
E7EV01	Calpain 5 OS=Homo sapiens GN=CAPN5 PE=4 SV=2 - [E7EV01_HUMAN]	10.94	0.1515	3	1	7	7	680	77.4	7.94
Q53F19	Uncharacterized protein C17orf85 OS=Homo sapiens GN=C17orf85 PE=1 SV=2 - [CQ085_HUMAN]	10.93	0.1194	1	1	8	8	620	70.5	5.73
O60488	Long-chain-fatty-acid--CoA ligase 4 OS=Homo sapiens GN=ACSL4 PE=1 SV=2 - [ACSL4_HUMAN]	10.89	0.1083	1	1	6	6	711	79.1	8.38
Q02338	D-beta-hydroxybutyrate dehydrogenase, mitochondrial OS=Homo sapiens GN=BDH1 PE=1 SV=3 - [BDH_HUMAN]	10.86	0.2595	2	2	6	6	343	38.1	8.95
F5GYV5	ADP-ribosylation-like factor 6-interacting protein 4 (Fragment) OS=Homo sapiens GN=ARL6IP4 PE=4 SV=1 - [F5GYV5_HUMAN]	10.86	0.2607	5	1	4	4	211	23.7	10.96
P14927	Cytochrome b-c1 complex subunit 7 OS=Homo sapiens GN=UQCRB PE=1 SV=2 - [QCR7_HUMAN]	10.83	0.2793	3	2	3	4	111	13.5	8.78
H0YE29	Rho GTPase-activating protein 1 (Fragment) OS=Homo sapiens GN=ARHGAP1 PE=4 SV=1 - [H0YE29_HUMAN]	10.82	0.1856	4	1	6	6	334	38.4	6.24
Q13867	Bleomycin hydrolase OS=Homo sapiens GN=BLMH PE=1 SV=1 - [BLMH_HUMAN]	10.82	0.1209	2	2	6	6	455	52.5	6.27
Q8NFQ8	Torsin-1A-interacting protein 2 OS=Homo sapiens GN=TOR1AIP2 PE=1 SV=1 - [TOIP2_HUMAN]	10.8	0.1894	1	1	7	7	470	51.2	4.96
P42126	Enoyl-CoA delta isomerase 1, mitochondrial OS=Homo sapiens GN=ECI1 PE=1 SV=1 - [ECI1_HUMAN]	10.79	0.202	1	2	5	7	302	32.8	8.54
A6NJZ9	Nucleolar complex-associated 3 homolog (S. cerevisiae) OS=Homo sapiens GN=NOC3L PE=4 SV=1 - [A6NJZ9_HUMAN]	10.77	0.0888	2	1	7	7	800	92.6	9.17
Q9UPU3	VPS10 domain-containing receptor SorCS3 OS=Homo sapiens GN=SORCS3 PE=2 SV=2 - [SORC3_HUMAN]	10.76	0.0884	1	1	7	7	1222	135.7	6.6
G5E9H0	Ubiquitin specific peptidase 39 OS=Homo sapiens GN=USP39 PE=4 SV=1 - [G5E9H0_HUMAN]	10.72	0.0902	5	1	5	6	488	56.3	9.38
Q7Z7K6	Centromere protein V OS=Homo sapiens GN=CENPV PE=1 SV=1 - [CENPV_HUMAN]	10.71	0.2218	1	2	5	5	275	29.9	9.73
P30041	Peroxiredoxin-6 OS=Homo sapiens GN=PRDX6 PE=1 SV=3 - [PRDX6_HUMAN]	10.7	0.2054	1	1	4	6	224	25	6.38
H0Y6Y4	Ubiquitin carboxyl-terminal hydrolase L5 (Fragment) OS=Homo sapiens GN=UCHL5 PE=4 SV=1 - [H0Y6Y4_HUMAN]	10.69	0.2615	10	2	5	5	218	25.4	5.71
Q9H3P7	Golgi resident protein GCP60 OS=Homo sapiens GN=ACBD3 PE=1 SV=4 - [GCP60_HUMAN]	10.68	0.1098	1	2	4	4	528	60.6	5.06
E9PN05	Phosphatidylinositol-binding clathrin assembly protein OS=Homo sapiens GN=PICALM PE=4 SV=1 - [E9PN05_HUMAN]	10.68	0.1125	4	1	4	5	551	59.9	8.76
P35251	Replication factor C subunit 1 OS=Homo sapiens GN=RFC1 PE=1 SV=4 - [RFC1_HUMAN]	10.67	0.122	2	1	14	15	1148	128.2	9.36
A7UNU7	Mutant UDP-N-acetylglucosamine 2-epimerase/N-acetylmannosamine kinase OS=Homo sapiens GN=GNE PE=2 SV=1 - [A7UNU7_HUMAN]	10.64	0.0895	4	1	5	6	648	71.2	6.81
Q9BZK3	Putative nascent polypeptide-associated complex subunit alpha-like protein OS=Homo sapiens GN=NACAP1 PE=5 SV=1 - [NACP1_HUMAN]	10.61	0.1315	1	1	2	3	213	23.3	4.59
P39748	Flap endonuclease 1 OS=Homo sapiens GN=FEN1 PE=1 SV=1 - [FEN1_HUMAN]	10.59	0.1158	2	2	4	4	380	42.6	8.62
Q8WWQ0	PH-interacting protein OS=Homo sapiens GN=PHIP PE=1 SV=2 - [PHIP_HUMAN]	10.57	0.0813	2	1	12	12	1821	206.6	8.85
Q92538	Golgi-specific brefeldin A-resistance guanine nucleotide exchange factor 1 OS=Homo sapiens GN=GBF1 PE=1 SV=2 - [GBF1_HUMAN]	10.56	0.029	1	1	5	7	1859	206.3	5.73
P78363	Retinal-specific ATP-binding cassette transporter OS=Homo sapiens GN=ABCA4 PE=1 SV=3 - [ABCA4_HUMAN]	10.54	0.0361	2	1	6	9	2273	255.8	6.29
Q9P0L0	Vesicle-associated membrane protein-associated protein A OS=Homo sapiens GN=VAPA PE=1 SV=3 - [VAPA_HUMAN]	10.54	0.2088	1	1	7	10	249	27.9	8.62
F5H667	Aspartate beta-hydroxylase OS=Homo sapiens GN=ASPH PE=4 SV=1 - [F5H667_HUMAN]	10.54	0.1207	2	1	8	8	729	83.2	4.92
F5GY99	UDP-N-acetyl-alpha-D-galactosamine:polypeptide N-acetylgalactosaminyltransferase 1 (GalNAc-T1) OS=Homo sapiens GN=GALNT1 PE=3 SV=1 - [F5GY99_HUMAN]	10.53	0.0862	2	1	4	6	499	57.3	7.91
Q9UJS0	Calcium-binding mitochondrial carrier protein Aralar2 OS=Homo sapiens GN=SLC25A13 PE=1 SV=2 - [CMC2_HUMAN]	10.53	0.1067	2	1	6	7	675	74.1	8.62
P49023	Paxillin OS=Homo sapiens GN=PXN PE=1 SV=3 - [PAXI_HUMAN]	10.53	0.1692	5	2	7	7	591	64.5	6.19
Q5QJE6	Deoxynucleotidyltransferase terminal-interacting protein 2 OS=Homo sapiens GN=DNTTIP2 PE=1 SV=2 - [TDIF2_HUMAN]	10.52	0.0529	2	2	3	3	756	84.4	6.16
H0Y512	Chromosome 20 open reading frame 3 (Fragment) OS=Homo sapiens GN=C20orf3 PE=4 SV=1 - [H0Y512_HUMAN]	10.51	0.1785	2	1	6	6	409	45.4	5.66
Q9H9A6	Leucine-rich repeat-containing protein 40 OS=Homo sapiens GN=LRRC40 PE=1 SV=1 - [LRC40_HUMAN]	10.46	0.1711	1	1	9	10	602	68.2	6.43
Q8WUH6	UPF0444 transmembrane protein C12orf23 OS=Homo sapiens GN=C12orf23 PE=1 SV=1 - [CL023_HUMAN]	10.44	0.3534	1	1	3	5	116	11.7	9.32
C9IZG4	CutA divalent cation tolerance homolog (E. coli) OS=Homo sapiens GN=CUTA PE=4 SV=1 - [C9IZG4_HUMAN]	10.41	0.1926	2	2	2	4	135	14.4	5.45
Q9BY77	Polymerase delta-interacting protein 3 OS=Homo sapiens GN=POLDIP3 PE=1 SV=2 - [PDIP3_HUMAN]	10.41	0.1401	3	2	4	6	421	46.1	9.99
Q9NVH1	DnaJ homolog subfamily C member 11 OS=Homo sapiens GN=DNAJC11 PE=1 SV=2 - [DJC11_HUMAN]	10.41	0.1556	3	1	7	9	559	63.2	8.4
B4DLN1	Solute carrier family 25 (mitochondrial carrier; dicarboxylate transporter), member 10 OS=Homo sapiens GN=SLC25A10 PE=2 SV=1 - [B4DLN1_HUMAN]	10.4	0.1584	4	3	6	6	442	48.1	9.52
Q9Y285	Phenylalanine--tRNA ligase alpha subunit OS=Homo sapiens GN=FARSA PE=1 SV=3 - [SYFA_HUMAN]	10.38	0.1398	2	1	6	8	508	57.5	7.8
Q8IWX8	Calcium homeostasis endoplasmic reticulum protein OS=Homo sapiens GN=CHERP PE=1 SV=3 - [CHERP_HUMAN]	10.38	0.0841	1	1	7	7	916	103.6	9.04
B4DZP4	Uncharacterized protein OS=Homo sapiens GN=DYNC1LI2 PE=2 SV=1 - [B4DZP4_HUMAN]	10.37	0.1205	3	2	4	4	415	45	6.14
F5H721	WW domain-binding protein 11 OS=Homo sapiens GN=WBP11 PE=4 SV=1 - [F5H721_HUMAN]	10.35	0.0725	3	2	4	5	607	66.8	8.07
Q9BVP2	Guanine nucleotide-binding protein-like 3 OS=Homo sapiens GN=GNL3 PE=1 SV=2 - [GNL3_HUMAN]	10.35	0.1475	1	2	7	8	549	62	9.16
O43303	Centriolar coiled-coil protein of 110 kDa OS=Homo sapiens GN=CCP110 PE=1 SV=3 - [CP110_HUMAN]	10.35	0.1334	1	1	11	12	1012	113.4	8.65
P49189	4-trimethylaminobutyraldehyde dehydrogenase OS=Homo sapiens GN=ALDH9A1 PE=1 SV=3 - [AL9A1_HUMAN]	10.34	0.1215	2	1	6	6	494	53.8	5.87
P49721	Proteasome subunit beta type-2 OS=Homo sapiens GN=PSMB2 PE=1 SV=1 - [PSB2_HUMAN]	10.33	0.204	1	1	4	5	201	22.8	7.02
B4DMT5	Uncharacterized protein OS=Homo sapiens GN=EIF3F PE=2 SV=1 - [B4DMT5_HUMAN]	10.32	0.1629	3	1	4	4	307	33.2	5.59
P14678	Small nuclear ribonucleoprotein-associated proteins B and B' OS=Homo sapiens GN=SNRPB PE=1 SV=2 - [RSMB_HUMAN]	10.31	0.4583	5	2	6	6	240	24.6	11.19
Q9BRP8	Partner of Y14 and mago OS=Homo sapiens GN=WIBG PE=1 SV=1 - [WIBG_HUMAN]	10.31	0.1765	1	2	3	3	204	22.6	9.45
P16435	NADPH--cytochrome P450 reductase OS=Homo sapiens GN=POR PE=1 SV=2 - [NCPR_HUMAN]	10.3	0.099	6	1	6	6	677	76.6	5.58
Q96EK6	Glucosamine 6-phosphate N-acetyltransferase OS=Homo sapiens GN=GNPNAT1 PE=1 SV=1 - [GNA1_HUMAN]	10.29	0.3315	3	2	5	5	184	20.7	7.99
H0Y8N7	Mitochondrial ribosomal protein L1 (Fragment) OS=Homo sapiens GN=MRPL1 PE=4 SV=1 - [H0Y8N7_HUMAN]	10.28	0.3117	3	1	6	7	231	26.7	8.9
P60981	Destrin OS=Homo sapiens GN=DSTN PE=1 SV=3 - [DEST_HUMAN]	10.27	0.3636	3	2	6	8	165	18.5	7.85
E9PGJ0	Uncharacterized protein OS=Homo sapiens GN=ELAC2 PE=4 SV=1 - [E9PGJ0_HUMAN]	10.26	0.1248	5	1	7	7	809	90.2	8
B7Z6B8	Uncharacterized protein OS=Homo sapiens GN=DECR1 PE=2 SV=1 - [B7Z6B8_HUMAN]	10.25	0.3006	5	2	6	7	326	35	8.9
P00492	Hypoxanthine-guanine phosphoribosyltransferase OS=Homo sapiens GN=HPRT1 PE=1 SV=2 - [HPRT_HUMAN]	10.25	0.2706	1	2	5	5	218	24.6	6.68
P68036	Ubiquitin-conjugating enzyme E2 L3 OS=Homo sapiens GN=UBE2L3 PE=1 SV=1 - [UB2L3_HUMAN]	10.23	0.4351	3	1	5	6	154	17.9	8.51
P21359	Neurofibromin OS=Homo sapiens GN=NF1 PE=1 SV=2 - [NF1_HUMAN]	10.23	0.0571	2	1	13	14	2839	319.2	7.39
G3XAD6	FIP1 like 1 (S. cerevisiae), isoform CRA_d OS=Homo sapiens GN=FIP1L1 PE=4 SV=1 - [G3XAD6_HUMAN]	10.23	0.131	2	2	5	5	588	65.7	5.59
F5GYN4	OTU domain, ubiquitin aldehyde-binding 1 OS=Homo sapiens GN=OTUB1 PE=4 SV=1 - [F5GYN4_HUMAN]	10.21	0.1369	5	2	3	3	241	28	5.29
Q14318	Peptidyl-prolyl cis-trans isomerase FKBP8 OS=Homo sapiens GN=FKBP8 PE=1 SV=2 - [FKBP8_HUMAN]	10.21	0.0825	1	1	3	4	412	44.5	4.84
Q14232	Translation initiation factor eIF-2B subunit alpha OS=Homo sapiens GN=EIF2B1 PE=1 SV=1 - [EI2BA_HUMAN]	10.21	0.1213	2	2	3	3	305	33.7	7.33
B4DDD6	Drebrin-like OS=Homo sapiens GN=DBNL PE=2 SV=1 - [B4DDD6_HUMAN]	10.19	0.1823	6	1	7	7	406	45.7	4.96
Q9NR09	Baculoviral IAP repeat-containing protein 6 OS=Homo sapiens GN=BIRC6 PE=1 SV=2 - [BIRC6_HUMAN]	10.19	0.0455	1	1	14	16	4857	529.9	6.05
P30485	HLA class I histocompatibility antigen, B-47 alpha chain OS=Homo sapiens GN=HLA-B PE=2 SV=1 - [1B47_HUMAN]	10.19	0.2155	1	1	6	6	362	40.5	6.15
P61586	Transforming protein RhoA OS=Homo sapiens GN=RHOA PE=1 SV=1 - [RHOA_HUMAN]	10.18	0.3057	13	3	6	6	193	21.8	6.1
P59998	Actin-related protein 2/3 complex subunit 4 OS=Homo sapiens GN=ARPC4 PE=1 SV=3 - [ARPC4_HUMAN]	10.18	0.3571	4	1	6	8	168	19.7	8.43
Q9UEY8	Gamma-adducin OS=Homo sapiens GN=ADD3 PE=1 SV=1 - [ADDG_HUMAN]	10.16	0.1105	1	2	6	7	706	79.1	6.32
Q9NQG5	Regulation of nuclear pre-mRNA domain-containing protein 1B OS=Homo sapiens GN=RPRD1B PE=1 SV=1 - [RPR1B_HUMAN]	10.16	0.1963	2	2	3	3	326	36.9	5.97
F8W9D6	Adenylosuccinate synthetase OS=Homo sapiens GN=ADSS PE=3 SV=1 - [F8W9D6_HUMAN]	10.16	0.1011	2	1	4	4	435	47.9	5.91
Q5JW30	Staufen, RNA binding protein, homolog 1 (Drosophila) OS=Homo sapiens GN=STAU1 PE=2 SV=1 - [Q5JW30_HUMAN]	10.15	0.168	3	1	6	6	494	54.7	9.51
Q86YM7	Homer protein homolog 1 OS=Homo sapiens GN=HOMER1 PE=1 SV=2 - [HOME1_HUMAN]	10.15	0.1582	2	1	4	4	354	40.3	5.44
Q16643	Drebrin OS=Homo sapiens GN=DBN1 PE=1 SV=4 - [DREB_HUMAN]	10.13	0.0955	3	1	4	6	649	71.4	4.45
Q8IVD9	NudC domain-containing protein 3 OS=Homo sapiens GN=NUDCD3 PE=1 SV=3 - [NUDC3_HUMAN]	10.12	0.1274	1	2	4	5	361	40.8	5.25
P22033	Methylmalonyl-CoA mutase, mitochondrial OS=Homo sapiens GN=MUT PE=1 SV=4 - [MUTA_HUMAN]	10.12	0.0533	1	1	3	4	750	83.1	6.93
Q92621	Nuclear pore complex protein Nup205 OS=Homo sapiens GN=NUP205 PE=1 SV=3 - [NU205_HUMAN]	10.1	0.0586	1	1	10	13	2012	227.8	6.19
F8VUC5	Coatomer protein complex, subunit zeta 1 OS=Homo sapiens GN=COPZ1 PE=4 SV=1 - [F8VUC5_HUMAN]	10.09	0.3263	8	1	2	3	95	10.6	5.06
P48147	Prolyl endopeptidase OS=Homo sapiens GN=PREP PE=1 SV=2 - [PPCE_HUMAN]	10.06	0.1085	1	2	6	6	710	80.6	5.86
Q96T37	Putative RNA-binding protein 15 OS=Homo sapiens GN=RBM15 PE=1 SV=2 - [RBM15_HUMAN]	10.03	0.0706	1	1	5	5	977	107.1	10.08
Q14692	Ribosome biogenesis protein BMS1 homolog OS=Homo sapiens GN=BMS1 PE=1 SV=1 - [BMS1_HUMAN]	10.02	0.103	1	1	10	11	1282	145.7	6.44
Q13464	Rho-associated protein kinase 1 OS=Homo sapiens GN=ROCK1 PE=1 SV=1 - [ROCK1_HUMAN]	10.02	0.1115	1	1	15	15	1354	158.1	5.9
E9PJK1	CD81 molecule OS=Homo sapiens GN=CD81 PE=4 SV=1 - [E9PJK1_HUMAN]	10.01	0.3212	7	2	3	3	165	18	5
B4DY81	Uncharacterized protein OS=Homo sapiens GN=COPS3 PE=2 SV=1 - [B4DY81_HUMAN]	9.99	0.139	2	2	4	4	403	45.7	6.65
C9JI50	3'(2'), 5'-bisphosphate nucleotidase 1 OS=Homo sapiens GN=BPNT1 PE=4 SV=1 - [C9JI50_HUMAN]	9.98	0.108	5	2	3	3	324	35.5	5.68
G3V1D4	Lin-7 homolog C (C. elegans) OS=Homo sapiens GN=LIN7C PE=4 SV=1 - [G3V1D4_HUMAN]	9.96	0.2717	2	1	5	5	173	19.2	9.07
Q86SX6	Glutaredoxin-related protein 5, mitochondrial OS=Homo sapiens GN=GLRX5 PE=1 SV=2 - [GLRX5_HUMAN]	9.96	0.293	1	2	3	3	157	16.6	6.79
Q8NDA2	Hemicentin-2 OS=Homo sapiens GN=HMCN2 PE=2 SV=2 - [HMCN2_HUMAN]	9.96	0.0304	1	1	11	11	5065	542.3	5.83
P11233	Ras-related protein Ral-A OS=Homo sapiens GN=RALA PE=1 SV=1 - [RALA_HUMAN]	9.95	0.2282	1	1	4	4	206	23.6	7.11
Q9UJY1	Heat shock protein beta-8 OS=Homo sapiens GN=HSPB8 PE=1 SV=1 - [HSPB8_HUMAN]	9.94	0.3724	1	1	4	5	196	21.6	5.12
F5GYF6	Uncharacterized protein OS=Homo sapiens GN=ARFGAP3 PE=4 SV=1 - [F5GYF6_HUMAN]	9.93	0.1851	5	1	7	8	443	48.9	6.83
P54709	Sodium/potassium-transporting ATPase subunit beta-3 OS=Homo sapiens GN=ATP1B3 PE=1 SV=1 - [AT1B3_HUMAN]	9.91	0.147	4	2	3	3	279	31.5	8.35
Q9BRA2	Thioredoxin domain-containing protein 17 OS=Homo sapiens GN=TXNDC17 PE=1 SV=1 - [TXD17_HUMAN]	9.9	0.3415	1	1	3	5	123	13.9	5.52
Q16740	Putative ATP-dependent Clp protease proteolytic subunit, mitochondrial OS=Homo sapiens GN=CLPP PE=1 SV=1 - [CLPP_HUMAN]	9.89	0.1986	1	1	4	4	277	30.2	8.09
P15531	Nucleoside diphosphate kinase A OS=Homo sapiens GN=NME1 PE=1 SV=1 - [NDKA_HUMAN]	9.88	0.2039	1	1	3	6	152	17.1	6.19
E9PR17	CD59 molecule, complement regulatory protein OS=Homo sapiens GN=CD59 PE=4 SV=1 - [E9PR17_HUMAN]	9.87	0.3769	4	1	5	12	130	14.5	7.77
Q9NTX5	Ethylmalonyl-CoA decarboxylase OS=Homo sapiens GN=ECHDC1 PE=1 SV=2 - [ECHD1_HUMAN]	9.86	0.1759	10	2	4	4	307	33.7	8.21
Q8TBA6	Golgin subfamily A member 5 OS=Homo sapiens GN=GOLGA5 PE=1 SV=3 - [GOGA5_HUMAN]	9.86	0.156	1	1	9	10	731	83	5.83
F5H328	Aldehyde dehydrogenase 5 family, member A1 OS=Homo sapiens GN=ALDH5A1 PE=3 SV=1 - [F5H328_HUMAN]	9.86	0.0783	4	1	3	4	447	48.3	7.08
F5H365	Sec23 homolog A (S. cerevisiae) OS=Homo sapiens GN=SEC23A PE=4 SV=1 - [F5H365_HUMAN]	9.86	0.0516	11	1	3	3	736	82.9	7.46
Q7L4I2	Arginine/serine-rich coiled-coil protein 2 OS=Homo sapiens GN=RSRC2 PE=1 SV=1 - [RSRC2_HUMAN]	9.82	0.1106	4	2	5	6	434	50.5	11.33
Q9H3Q1	Cdc42 effector protein 4 OS=Homo sapiens GN=CDC42EP4 PE=1 SV=1 - [BORG4_HUMAN]	9.82	0.177	2	1	4	6	356	38	5.19
P27694	Replication protein A 70 kDa DNA-binding subunit OS=Homo sapiens GN=RPA1 PE=1 SV=2 - [RFA1_HUMAN]	9.81	0.0974	1	1	6	7	616	68.1	7.21
Q96MN2	NACHT, LRR and PYD domains-containing protein 4 OS=Homo sapiens GN=NLRP4 PE=2 SV=3 - [NALP4_HUMAN]	9.8	0.0755	1	1	5	5	994	113.3	5.8
P19623	Spermidine synthase OS=Homo sapiens GN=SRM PE=1 SV=1 - [SPEE_HUMAN]	9.79	0.1291	1	1	4	5	302	33.8	5.49
C9JLU1	Polymerase (RNA) II (DNA directed) polypeptide H (Fragment) OS=Homo sapiens GN=POLR2H PE=4 SV=1 - [C9JLU1_HUMAN]	9.77	0.302	6	2	4	4	149	17	4.68
Q6DN90	IQ motif and SEC7 domain-containing protein 1 OS=Homo sapiens GN=IQSEC1 PE=1 SV=1 - [IQEC1_HUMAN]	9.77	0.0737	3	1	5	5	963	108.2	6.93
P47985	Cytochrome b-c1 complex subunit Rieske, mitochondrial OS=Homo sapiens GN=UQCRFS1 PE=1 SV=2 - [UCRI_HUMAN]	9.75	0.146	2	1	3	3	274	29.6	8.32
G3V325	Pentatricopeptide repeat domain 1 OS=Homo sapiens GN=PTCD1 PE=4 SV=1 - [G3V325_HUMAN]	9.74	0.1202	7	1	6	7	749	84.1	8.72
B4DTT0	Uncharacterized protein OS=Homo sapiens GN=GNS PE=2 SV=1 - [B4DTT0_HUMAN]	9.7	0.1066	6	1	4	4	469	53.4	7.77
Q14993	Collagen alpha-1(XIX) chain OS=Homo sapiens GN=COL19A1 PE=1 SV=3 - [COJA1_HUMAN]	9.69	0.0779	1	1	5	6	1142	115.1	8.32
Q96SZ6	CDK5 regulatory subunit-associated protein 1 OS=Homo sapiens GN=CDK5RAP1 PE=1 SV=2 - [CK5P1_HUMAN]	9.68	0.1015	4	1	5	8	601	67.6	8.21
D6R9P4	Glucosamine-6-phosphate deaminase 1 OS=Homo sapiens GN=GNPDA1 PE=3 SV=1 - [D6R9P4_HUMAN]	9.66	0.2336	7	1	6	8	274	30.9	7.05
Q9NT62	Ubiquitin-like-conjugating enzyme ATG3 OS=Homo sapiens GN=ATG3 PE=1 SV=1 - [ATG3_HUMAN]	9.66	0.1019	1	1	3	3	314	35.8	4.74
P09234	U1 small nuclear ribonucleoprotein C OS=Homo sapiens GN=SNRPC PE=1 SV=1 - [RU1C_HUMAN]	9.61	0.1195	1	2	2	2	159	17.4	9.67
Q9BSH4	Translational activator of cytochrome c oxidase 1 OS=Homo sapiens GN=TACO1 PE=1 SV=1 - [TACO1_HUMAN]	9.6	0.2121	1	1	4	5	297	32.5	8.13
Q96I25	Splicing factor 45 OS=Homo sapiens GN=RBM17 PE=1 SV=1 - [SPF45_HUMAN]	9.6	0.1546	5	1	5	5	401	44.9	5.97
Q9P035	3-hydroxyacyl-CoA dehydratase 3 OS=Homo sapiens GN=PTPLAD1 PE=1 SV=2 - [HACD3_HUMAN]	9.58	0.0912	2	1	2	3	362	43.1	8.94
B0UX83	HLA-B associated transcript 3 OS=Homo sapiens GN=BAT3 PE=4 SV=1 - [B0UX83_HUMAN]	9.57	0.0719	3	1	6	6	1126	118.6	5.6
P09132	Signal recognition particle 19 kDa protein OS=Homo sapiens GN=SRP19 PE=1 SV=3 - [SRP19_HUMAN]	9.55	0.3819	2	2	3	3	144	16.1	9.85
Q99961	Endophilin-A2 OS=Homo sapiens GN=SH3GL1 PE=1 SV=1 - [SH3G1_HUMAN]	9.55	0.1875	1	1	6	6	368	41.5	5.43
P62993	Growth factor receptor-bound protein 2 OS=Homo sapiens GN=GRB2 PE=1 SV=1 - [GRB2_HUMAN]	9.53	0.2212	1	2	5	5	217	25.2	6.32
Q5TC82	Roquin OS=Homo sapiens GN=RC3H1 PE=1 SV=1 - [RC3H1_HUMAN]	9.52	0.0812	1	1	6	6	1133	125.7	7.27
Q5VV41	Rho guanine nucleotide exchange factor 16 OS=Homo sapiens GN=ARHGEF16 PE=1 SV=1 - [ARHGG_HUMAN]	9.51	0.165	1	1	10	10	709	80.1	7.36
Q99598	Translin-associated protein X OS=Homo sapiens GN=TSNAX PE=1 SV=1 - [TSNAX_HUMAN]	9.48	0.231	2	1	5	6	290	33.1	6.55
F8W9Q4	Dehydrogenase/reductase (SDR family) member 7 OS=Homo sapiens GN=DHRS7 PE=3 SV=1 - [F8W9Q4_HUMAN]	9.48	0.1653	4	1	4	4	375	42.5	8.76
Q96EP5	DAZ-associated protein 1 OS=Homo sapiens GN=DAZAP1 PE=1 SV=1 - [DAZP1_HUMAN]	9.45	0.0983	1	1	3	4	407	43.4	8.56
Q12788	Transducin beta-like protein 3 OS=Homo sapiens GN=TBL3 PE=1 SV=2 - [TBL3_HUMAN]	9.44	0.078	1	1	5	7	808	89	6.9
O60925	Prefoldin subunit 1 OS=Homo sapiens GN=PFDN1 PE=1 SV=2 - [PFD1_HUMAN]	9.43	0.2787	2	1	3	3	122	14.2	6.81
Q14149	MORC family CW-type zinc finger protein 3 OS=Homo sapiens GN=MORC3 PE=1 SV=3 - [MORC3_HUMAN]	9.41	0.0437	2	1	3	4	939	107	5.6
F5GXH4	Acetylserotonin O-methyltransferase-like OS=Homo sapiens GN=ASMTL PE=4 SV=1 - [F5GXH4_HUMAN]	9.41	0.0817	3	3	4	4	563	62.4	5.58
Q9NXG2	THUMP domain-containing protein 1 OS=Homo sapiens GN=THUMPD1 PE=1 SV=2 - [THUM1_HUMAN]	9.39	0.1473	1	1	5	5	353	39.3	7.88
P08F94	Fibrocystin OS=Homo sapiens GN=PKHD1 PE=1 SV=1 - [PKHD1_HUMAN]	9.37	0.0285	2	1	8	11	4074	446.4	6.57
D6RCD0	Hydroxysteroid (17-beta) dehydrogenase 11 OS=Homo sapiens GN=HSD17B11 PE=4 SV=1 - [D6RCD0_HUMAN]	9.35	0.1328	2	1	4	4	256	28.1	9.47
E7EWG7	Uncharacterized protein OS=Homo sapiens GN=HECTD3 PE=4 SV=1 - [E7EWG7_HUMAN]	9.34	0.1444	2	1	8	9	727	81.7	6.51
B4DKD7	RAB5B, member RAS oncogene family OS=Homo sapiens GN=RAB5B PE=2 SV=1 - [B4DKD7_HUMAN]	9.33	0.3391	7	1	5	6	174	19.1	7.3
O00273	DNA fragmentation factor subunit alpha OS=Homo sapiens GN=DFFA PE=1 SV=1 - [DFFA_HUMAN]	9.32	0.1088	1	1	3	3	331	36.5	4.79
B4E3L0	Smu-1 suppressor of mec-8 and unc-52 homolog (C. elegans) OS=Homo sapiens GN=SMU1 PE=2 SV=1 - [B4E3L0_HUMAN]	9.31	0.0625	2	1	2	3	352	39.3	8.25
Q9NRX4	14 kDa phosphohistidine phosphatase OS=Homo sapiens GN=PHPT1 PE=1 SV=1 - [PHP14_HUMAN]	9.29	0.336	1	1	4	4	125	13.8	6.07
E9PCE8	Peptidase D OS=Homo sapiens GN=PEPD PE=3 SV=1 - [E9PCE8_HUMAN]	9.29	0.0746	2	2	3	3	429	47.2	6.07
P29317	Ephrin type-A receptor 2 OS=Homo sapiens GN=EPHA2 PE=1 SV=2 - [EPHA2_HUMAN]	9.27	0.0523	1	2	5	5	976	108.2	6.23
Q96P26	Cytosolic 5'-nucleotidase 1B OS=Homo sapiens GN=NT5C1B PE=2 SV=2 - [5NT1B_HUMAN]	9.27	0.1754	3	1	8	8	610	68.8	8.82
O95865	N(G),N(G)-dimethylarginine dimethylaminohydrolase 2 OS=Homo sapiens GN=DDAH2 PE=1 SV=1 - [DDAH2_HUMAN]	9.25	0.1754	1	1	4	4	285	29.6	6.01
Q5JTV8	Torsin-1A-interacting protein 1 OS=Homo sapiens GN=TOR1AIP1 PE=1 SV=2 - [TOIP1_HUMAN]	9.24	0.0755	3	1	6	6	583	66.2	8.18
P49207	60S ribosomal protein L34 OS=Homo sapiens GN=RPL34 PE=1 SV=3 - [RL34_HUMAN]	9.22	0.3846	1	1	6	10	117	13.3	11.47
Q10713	Mitochondrial-processing peptidase subunit alpha OS=Homo sapiens GN=PMPCA PE=1 SV=2 - [MPPA_HUMAN]	9.22	0.1162	1	1	5	5	525	58.2	6.92
O43684	Mitotic checkpoint protein BUB3 OS=Homo sapiens GN=BUB3 PE=1 SV=1 - [BUB3_HUMAN]	9.22	0.1402	2	2	3	3	328	37.1	6.84
Q9BUP3	Oxidoreductase HTATIP2 OS=Homo sapiens GN=HTATIP2 PE=1 SV=2 - [HTAI2_HUMAN]	9.21	0.2562	2	1	6	6	242	27	8.38
Q14331	Protein FRG1 OS=Homo sapiens GN=FRG1 PE=1 SV=1 - [FRG1_HUMAN]	9.21	0.2674	2	1	6	6	258	29.2	9.01
P49773	Histidine triad nucleotide-binding protein 1 OS=Homo sapiens GN=HINT1 PE=1 SV=2 - [HINT1_HUMAN]	9.19	0.1825	5	1	2	3	126	13.8	6.95
Q9H3K6	BolA-like protein 2 OS=Homo sapiens GN=BOLA2 PE=1 SV=1 - [BOLA2_HUMAN]	9.18	0.5698	1	1	6	6	86	10.1	6.52
P36551	Coproporphyrinogen-III oxidase, mitochondrial OS=Homo sapiens GN=CPOX PE=1 SV=3 - [HEM6_HUMAN]	9.18	0.1542	1	1	5	5	454	50.1	8.25
Q96HS1	Serine/threonine-protein phosphatase PGAM5, mitochondrial OS=Homo sapiens GN=PGAM5 PE=1 SV=2 - [PGAM5_HUMAN]	9.16	0.1661	1	1	5	6	289	32	8.68
Q8WZA9	Immunity-related GTPase family Q protein OS=Homo sapiens GN=IRGQ PE=1 SV=1 - [IRGQ_HUMAN]	9.15	0.1798	1	1	8	8	623	62.7	4.88
O14513	Nck-associated protein 5 OS=Homo sapiens GN=NCKAP5 PE=2 SV=2 - [NCKP5_HUMAN]	9.14	0.0796	1	1	12	12	1909	208.4	8.07
F5H4C2	RAN-binding protein 3 OS=Homo sapiens GN=RANBP3 PE=4 SV=1 - [F5H4C2_HUMAN]	9.14	0.1025	2	1	3	3	439	46.9	4.73
P49711	Transcriptional repressor CTCF OS=Homo sapiens GN=CTCF PE=1 SV=1 - [CTCF_HUMAN]	9.13	0.0784	1	2	4	5	727	82.7	6.96
Q13418	Integrin-linked protein kinase OS=Homo sapiens GN=ILK PE=1 SV=2 - [ILK_HUMAN]	9.11	0.1659	3	1	7	7	452	51.4	8.07
A6NDG6	Phosphoglycolate phosphatase OS=Homo sapiens GN=PGP PE=1 SV=1 - [PGP_HUMAN]	9.1	0.215	1	1	5	5	321	34	6.14
Q9ULK4	Mediator of RNA polymerase II transcription subunit 23 OS=Homo sapiens GN=MED23 PE=1 SV=2 - [MED23_HUMAN]	9.06	0.1016	6	1	10	12	1368	156.4	7.4
Q7L5D6	Golgi to ER traffic protein 4 homolog OS=Homo sapiens GN=GET4 PE=1 SV=1 - [GET4_HUMAN]	9.06	0.0887	3	1	2	3	327	36.5	5.41
P13073	Cytochrome c oxidase subunit 4 isoform 1, mitochondrial OS=Homo sapiens GN=COX4I1 PE=1 SV=1 - [COX41_HUMAN]	9.04	0.2249	1	1	4	5	169	19.6	9.51
P11216	Glycogen phosphorylase, brain form OS=Homo sapiens GN=PYGB PE=1 SV=5 - [PYGB_HUMAN]	9.02	0.0973	1	1	7	7	843	96.6	6.86
Q8N142	Adenylosuccinate synthetase isozyme 1 OS=Homo sapiens GN=ADSSL1 PE=1 SV=1 - [PURA1_HUMAN]	9.01	0.1247	1	1	5	5	457	50.2	8.59
O15269	Serine palmitoyltransferase 1 OS=Homo sapiens GN=SPTLC1 PE=1 SV=1 - [SPTC1_HUMAN]	9	0.1459	1	1	6	6	473	52.7	6.01
Q86W92	Liprin-beta-1 OS=Homo sapiens GN=PPFIBP1 PE=1 SV=2 - [LIPB1_HUMAN]	8.94	0.0821	3	1	5	8	1011	114	5.55
P62760	Visinin-like protein 1 OS=Homo sapiens GN=VSNL1 PE=1 SV=2 - [VISL1_HUMAN]	8.92	0.2094	1	1	3	3	191	22.1	5.15
F8VSA6	Uncharacterized protein OS=Homo sapiens GN=NEDD8 PE=4 SV=1 - [F8VSA6_HUMAN]	8.88	0.48	4	2	3	3	50	5.9	6.7
Q96RS6	NudC domain-containing protein 1 OS=Homo sapiens GN=NUDCD1 PE=1 SV=2 - [NUDC1_HUMAN]	8.87	0.0617	1	1	4	5	583	66.7	5.11
P05204	Non-histone chromosomal protein HMG-17 OS=Homo sapiens GN=HMGN2 PE=1 SV=3 - [HMGN2_HUMAN]	8.87	0.5	2	1	5	6	90	9.4	9.99
Q15645	Pachytene checkpoint protein 2 homolog OS=Homo sapiens GN=TRIP13 PE=1 SV=2 - [PCH2_HUMAN]	8.86	0.1667	2	2	6	6	432	48.5	6.09
Q8N7E2	E3 ubiquitin-protein ligase ZNF645 OS=Homo sapiens GN=ZNF645 PE=2 SV=1 - [ZN645_HUMAN]	8.85	0.1741	1	1	6	6	425	48.8	9.5
F5H2H8	Solute carrier family 2 (facilitated glucose transporter), member 3 OS=Homo sapiens GN=SLC2A3 PE=3 SV=1 - [F5H2H8_HUMAN]	8.85	0.1967	2	1	5	6	422	46.1	6.76
Q96P16	Regulation of nuclear pre-mRNA domain-containing protein 1A OS=Homo sapiens GN=RPRD1A PE=1 SV=1 - [RPR1A_HUMAN]	8.85	0.1667	1	2	4	5	312	35.7	7.55
Q04837	Single-stranded DNA-binding protein, mitochondrial OS=Homo sapiens GN=SSBP1 PE=1 SV=1 - [SSBP_HUMAN]	8.83	0.2365	1	1	3	4	148	17.2	9.6
P51648	Fatty aldehyde dehydrogenase OS=Homo sapiens GN=ALDH3A2 PE=1 SV=1 - [AL3A2_HUMAN]	8.83	0.0784	1	2	3	3	485	54.8	7.88
P42677	40S ribosomal protein S27 OS=Homo sapiens GN=RPS27 PE=1 SV=3 - [RS27_HUMAN]	8.81	0.25	5	2	3	4	84	9.5	9.45
P35268	60S ribosomal protein L22 OS=Homo sapiens GN=RPL22 PE=1 SV=2 - [RL22_HUMAN]	8.81	0.2969	1	2	4	4	128	14.8	9.19
Q9BTT0	Acidic leucine-rich nuclear phosphoprotein 32 family member E OS=Homo sapiens GN=ANP32E PE=1 SV=1 - [AN32E_HUMAN]	8.81	0.1269	7	2	4	4	268	30.7	3.85
E7EXA3	NIF3 NGG1-interacting factor 3-like 1 (S. cerevisiae) (Fragment) OS=Homo sapiens GN=NIF3L1 PE=4 SV=1 - [E7EXA3_HUMAN]	8.81	0.1914	4	2	3	3	209	23.6	7.03
Q15392	Delta(24)-sterol reductase OS=Homo sapiens GN=DHCR24 PE=1 SV=2 - [DHC24_HUMAN]	8.81	0.1221	4	1	5	5	516	60.1	8.16
O60216	Double-strand-break repair protein rad21 homolog OS=Homo sapiens GN=RAD21 PE=1 SV=2 - [RAD21_HUMAN]	8.8	0.0808	5	1	4	4	631	71.6	4.65
O75940	Survival of motor neuron-related-splicing factor 30 OS=Homo sapiens GN=SMNDC1 PE=1 SV=1 - [SPF30_HUMAN]	8.78	0.2059	1	1	3	3	238	26.7	7.24
Q96CT7	Coiled-coil domain-containing protein 124 OS=Homo sapiens GN=CCDC124 PE=1 SV=1 - [CC124_HUMAN]	8.78	0.3274	1	1	7	7	223	25.8	9.54
E9PB70	Kinesin heavy chain member 2A OS=Homo sapiens GN=KIF2A PE=3 SV=1 - [E9PB70_HUMAN]	8.77	0.0962	2	1	7	7	686	77.7	6.58
Q8IYB3	Serine/arginine repetitive matrix protein 1 OS=Homo sapiens GN=SRRM1 PE=1 SV=2 - [SRRM1_HUMAN]	8.77	0.0885	3	1	11	12	904	102.3	11.84
O60341	Lysine-specific histone demethylase 1A OS=Homo sapiens GN=KDM1A PE=1 SV=2 - [KDM1A_HUMAN]	8.74	0.1244	2	2	7	7	852	92.8	6.52
Q9Y3D6	Mitochondrial fission 1 protein OS=Homo sapiens GN=FIS1 PE=1 SV=2 - [FIS1_HUMAN]	8.72	0.2303	1	1	4	5	152	16.9	8.79
O95251	Histone acetyltransferase KAT7 OS=Homo sapiens GN=KAT7 PE=1 SV=1 - [KAT7_HUMAN]	8.71	0.1571	5	1	9	10	611	70.6	8.85
O95470	Sphingosine-1-phosphate lyase 1 OS=Homo sapiens GN=SGPL1 PE=1 SV=3 - [SGPL1_HUMAN]	8.7	0.0722	2	1	4	4	568	63.5	9.16
P40938	Replication factor C subunit 3 OS=Homo sapiens GN=RFC3 PE=1 SV=2 - [RFC3_HUMAN]	8.68	0.2079	3	1	5	5	356	40.5	8.34
Q9H2E6	Semaphorin-6A OS=Homo sapiens GN=SEMA6A PE=1 SV=2 - [SEM6A_HUMAN]	8.68	0.135	5	1	10	12	1030	114.3	8.41
H0YCH8	A kinase (PRKA)-interacting protein 1 (Fragment) OS=Homo sapiens GN=AKIP1 PE=4 SV=1 - [H0YCH8_HUMAN]	8.67	0.3444	2	1	4	7	151	16.5	8.44
F5H5C2	Nucleoporin 133kDa OS=Homo sapiens GN=NUP133 PE=4 SV=1 - [F5H5C2_HUMAN]	8.66	0.0614	4	2	6	7	1140	127.3	5.05
C9J4N8	Exportin 5 OS=Homo sapiens GN=XPO5 PE=4 SV=2 - [C9J4N8_HUMAN]	8.64	0.0733	5	2	6	7	832	94	5.57
P04179	Superoxide dismutase [Mn], mitochondrial OS=Homo sapiens GN=SOD2 PE=1 SV=2 - [SODM_HUMAN]	8.64	0.1982	9	1	4	5	222	24.7	8.25
B7Z452	Uncharacterized protein OS=Homo sapiens GN=ACSL1 PE=2 SV=1 - [B7Z452_HUMAN]	8.63	0.0731	7	1	5	5	698	77.9	7.66
H0YH67	Enabled homolog (Drosophila) OS=Homo sapiens GN=ENAH PE=4 SV=1 - [H0YH67_HUMAN]	8.63	0.0583	1	1	3	4	532	60.2	7.55
Q9BV40	Vesicle-associated membrane protein 8 OS=Homo sapiens GN=VAMP8 PE=1 SV=1 - [VAMP8_HUMAN]	8.56	0.35	3	2	4	4	100	11.4	7.34
F8W038	Uncharacterized protein OS=Homo sapiens PE=4 SV=1 - [F8W038_HUMAN]	8.56	0.2293	4	1	3	3	157	16.3	8.76
C9JNI7	HSPA (heat shock 70kDa)-binding protein, cytoplasmic cochaperone 1 OS=Homo sapiens GN=HSPBP1 PE=4 SV=1 - [C9JNI7_HUMAN]	8.56	0.144	2	1	3	3	257	27.9	4.69
Q15042	Rab3 GTPase-activating protein catalytic subunit OS=Homo sapiens GN=RAB3GAP1 PE=1 SV=3 - [RB3GP_HUMAN]	8.55	0.0673	3	1	6	6	981	110.5	5.55
F5H442	Tumor susceptibility gene 101 OS=Homo sapiens GN=TSG101 PE=4 SV=1 - [F5H442_HUMAN]	8.55	0.0986	2	1	4	6	365	40.9	5.3
P19525	Interferon-induced, double-stranded RNA-activated protein kinase OS=Homo sapiens GN=EIF2AK2 PE=1 SV=2 - [E2AK2_HUMAN]	8.52	0.1416	3	2	8	9	551	62.1	8.4
E7EQI7	KIAA0196 OS=Homo sapiens GN=KIAA0196 PE=4 SV=1 - [E7EQI7_HUMAN]	8.46	0.094	3	1	8	8	1011	117	8.27
O43615	Mitochondrial import inner membrane translocase subunit TIM44 OS=Homo sapiens GN=TIMM44 PE=1 SV=2 - [TIM44_HUMAN]	8.41	0.1549	1	1	7	7	452	51.3	8.32
A3KFL4	Exosome component 2 OS=Homo sapiens GN=EXOSC2 PE=4 SV=1 - [A3KFL4_HUMAN]	8.38	0.1787	2	1	4	4	263	29.4	7.15
Q9BZF1	Oxysterol-binding protein-related protein 8 OS=Homo sapiens GN=OSBPL8 PE=1 SV=3 - [OSBL8_HUMAN]	8.37	0.1372	5	1	10	10	889	101.1	6.96
Q15642	Cdc42-interacting protein 4 OS=Homo sapiens GN=TRIP10 PE=1 SV=3 - [CIP4_HUMAN]	8.37	0.1514	1	1	8	8	601	68.3	5.73
E7EPZ1	Multiple PDZ domain protein OS=Homo sapiens GN=MPDZ PE=4 SV=1 - [E7EPZ1_HUMAN]	8.35	0.0431	6	1	6	7	1950	208.3	5.11
Q96DI7	U5 small nuclear ribonucleoprotein 40 kDa protein OS=Homo sapiens GN=SNRNP40 PE=1 SV=1 - [SNR40_HUMAN]	8.35	0.084	2	1	3	4	357	39.3	8.1
P47914	60S ribosomal protein L29 OS=Homo sapiens GN=RPL29 PE=1 SV=2 - [RL29_HUMAN]	8.32	0.4843	1	1	9	9	159	17.7	11.66
P45984	Mitogen-activated protein kinase 9 OS=Homo sapiens GN=MAPK9 PE=1 SV=2 - [MK09_HUMAN]	8.32	0.1014	1	1	4	4	424	48.1	5.63
H0YDU8	Serine/threonine-protein phosphatase (Fragment) OS=Homo sapiens GN=PPP5C PE=3 SV=1 - [H0YDU8_HUMAN]	8.32	0.0722	4	1	4	4	485	55.2	6.2
Q14694	Ubiquitin carboxyl-terminal hydrolase 10 OS=Homo sapiens GN=USP10 PE=1 SV=2 - [UBP10_HUMAN]	8.32	0.0702	1	2	4	4	798	87.1	5.31
Q9NTZ6	RNA-binding protein 12 OS=Homo sapiens GN=RBM12 PE=1 SV=1 - [RBM12_HUMAN]	8.32	0.073	1	1	6	6	932	97.3	8.63
A6NCM1	Putative IQ and AAA domain-containing protein 1-like OS=Homo sapiens GN=IQCA1P1 PE=5 SV=2 - [IQCAL_HUMAN]	8.32	0.1334	1	1	7	8	817	94.9	9.25
Q9NQ29	Putative RNA-binding protein Luc7-like 1 OS=Homo sapiens GN=LUC7L PE=1 SV=1 - [LUC7L_HUMAN]	8.32	0.1995	4	1	5	5	371	43.7	9.92
Q9UBB4	Ataxin-10 OS=Homo sapiens GN=ATXN10 PE=1 SV=1 - [ATX10_HUMAN]	8.32	0.12	2	1	5	5	475	53.5	5.25
Q16186	Proteasomal ubiquitin receptor ADRM1 OS=Homo sapiens GN=ADRM1 PE=1 SV=2 - [ADRM1_HUMAN]	8.31	0.0737	2	1	3	4	407	42.1	5.07
Q9NZ01	Trans-2,3-enoyl-CoA reductase OS=Homo sapiens GN=TECR PE=1 SV=1 - [TECR_HUMAN]	8.31	0.0877	1	1	3	3	308	36	9.45
C0IMW5	SWI/SNF related, matrix associated, actin dependent regulator of chromatin, subfamily e, member 1 OS=Homo sapiens GN=SMARCE1 PE=2 SV=1 - [C0IMW5_HUMAN]	8.31	0.1768	4	1	4	5	328	37.9	5.6
E9PBX3	Aldehyde dehydrogenase 1 family, member L1 OS=Homo sapiens GN=ALDH1L1 PE=3 SV=1 - [E9PBX3_HUMAN]	8.29	0.1186	2	1	7	8	801	87.5	6.28
E9PC15	Acylglycerol kinase OS=Homo sapiens GN=AGK PE=4 SV=1 - [E9PC15_HUMAN]	8.28	0.0914	2	1	3	3	394	43.8	6.34
B3KSI3	Branched-chain-amino-acid aminotransferase OS=Homo sapiens GN=BCAT2 PE=2 SV=1 - [B3KSI3_HUMAN]	8.26	0.1278	2	1	5	5	352	39.9	8.24
P20674	Cytochrome c oxidase subunit 5A, mitochondrial OS=Homo sapiens GN=COX5A PE=1 SV=2 - [COX5A_HUMAN]	8.24	0.2133	1	1	3	4	150	16.8	6.79
Q9NZB2	Constitutive coactivator of PPAR-gamma-like protein 1 OS=Homo sapiens GN=FAM120A PE=1 SV=2 - [F120A_HUMAN]	8.23	0.0698	2	1	6	6	1118	121.8	8.88
P49736	DNA replication licensing factor MCM2 OS=Homo sapiens GN=MCM2 PE=1 SV=4 - [MCM2_HUMAN]	8.17	0.1018	4	1	9	9	904	101.8	5.52
E7EX17	Uncharacterized protein OS=Homo sapiens GN=EIF4B PE=4 SV=1 - [E7EX17_HUMAN]	8.11	0.1477	4	1	9	9	616	69.7	5.67
A8MQ60	Uncharacterized protein OS=Homo sapiens GN=ATP6V1C1 PE=4 SV=1 - [A8MQ60_HUMAN]	8.11	0.1181	3	1	4	5	364	41.8	7.05
Q8TCT9	Minor histocompatibility antigen H13 OS=Homo sapiens GN=HM13 PE=1 SV=1 - [HM13_HUMAN]	8.1	0.1671	1	1	6	6	377	41.5	6.43
Q86TU7	Histone-lysine N-methyltransferase setd3 OS=Homo sapiens GN=SETD3 PE=1 SV=1 - [SETD3_HUMAN]	8.08	0.0926	3	1	5	5	594	67.2	5.96
B4DQ51	Acyl-CoA dehydrogenase, short/branched chain OS=Homo sapiens GN=ACADSB PE=2 SV=1 - [B4DQ51_HUMAN]	8.06	0.1818	2	1	5	5	330	36	6.24
B1ANM7	Fas (TNFRSF6) associated factor 1 OS=Homo sapiens GN=FAF1 PE=4 SV=1 - [B1ANM7_HUMAN]	8.06	0.1306	3	1	5	5	490	56	5.08
P37198	Nuclear pore glycoprotein p62 OS=Homo sapiens GN=NUP62 PE=1 SV=3 - [NUP62_HUMAN]	8.05	0.0728	1	1	3	3	522	53.2	5.31
P27448	MAP/microtubule affinity-regulating kinase 3 OS=Homo sapiens GN=MARK3 PE=1 SV=4 - [MARK3_HUMAN]	8.03	0.093	6	1	6	6	753	84.4	9.57
B4DT23	Uncharacterized protein OS=Homo sapiens GN=FAM98A PE=2 SV=1 - [B4DT23_HUMAN]	8.02	0.1424	3	1	5	6	323	34.1	10.01
P49441	Inositol polyphosphate 1-phosphatase OS=Homo sapiens GN=INPP1 PE=1 SV=1 - [INPP_HUMAN]	8.02	0.0777	8	1	3	4	399	44	5.26
P23434	Glycine cleavage system H protein, mitochondrial OS=Homo sapiens GN=GCSH PE=1 SV=2 - [GCSH_HUMAN]	8	0.2486	1	1	3	3	173	18.9	4.88
F5H309	Uncharacterized protein OS=Homo sapiens GN=FN3KRP PE=4 SV=1 - [F5H309_HUMAN]	8	0.266	3	1	5	5	282	31.4	7.36
Q9ULI1	Leucine-rich repeat and WD repeat-containing protein KIAA1239 OS=Homo sapiens GN=KIAA1239 PE=2 SV=3 - [K1239_HUMAN]	8	0.0672	1	2	10	10	1742	197.3	6.24
Q13907	Isopentenyl-diphosphate Delta-isomerase 1 OS=Homo sapiens GN=IDI1 PE=1 SV=2 - [IDI1_HUMAN]	7.97	0.1322	3	1	2	4	227	26.3	6.34
B3KW71	Quinoid dihydropteridine reductase, isoform CRA_e OS=Homo sapiens GN=QDPR PE=2 SV=1 - [B3KW71_HUMAN]	7.96	0.216	2	1	4	4	213	22.4	9.11
P30566	Adenylosuccinate lyase OS=Homo sapiens GN=ADSL PE=1 SV=2 - [PUR8_HUMAN]	7.96	0.0806	5	2	4	4	484	54.9	7.11
Q7KZ85	Transcription elongation factor SPT6 OS=Homo sapiens GN=SUPT6H PE=1 SV=2 - [SPT6H_HUMAN]	7.91	0.0585	1	1	8	8	1726	198.9	4.91
Q9P0I2	Transmembrane protein 111 OS=Homo sapiens GN=TMEM111 PE=1 SV=3 - [TM111_HUMAN]	7.91	0.1418	2	2	4	4	261	29.9	6.81
B4E0H8	Integrin, alpha 3 (antigen CD49C, alpha 3 subunit of VLA-3 receptor) OS=Homo sapiens GN=ITGA3 PE=2 SV=1 - [B4E0H8_HUMAN]	7.88	0.0492	2	1	4	4	1037	115.1	6.57
Q9UIA9	Exportin-7 OS=Homo sapiens GN=XPO7 PE=1 SV=3 - [XPO7_HUMAN]	7.86	0.0488	4	2	5	5	1087	123.8	6.32
B4DDW0	Uncharacterized protein OS=Homo sapiens GN=RDH11 PE=2 SV=1 - [B4DDW0_HUMAN]	7.85	0.2016	4	2	4	4	248	27.4	8.05
Q9NXV6	CDKN2A-interacting protein OS=Homo sapiens GN=CDKN2AIP PE=1 SV=3 - [CARF_HUMAN]	7.84	0.1603	1	1	6	6	580	61.1	9.01
B4DIZ2	Uncharacterized protein OS=Homo sapiens GN=UBE2K PE=2 SV=1 - [B4DIZ2_HUMAN]	7.83	0.223	3	1	3	3	139	15.8	5.63
P31937	3-hydroxyisobutyrate dehydrogenase, mitochondrial OS=Homo sapiens GN=HIBADH PE=1 SV=2 - [3HIDH_HUMAN]	7.8	0.1071	1	1	2	3	336	35.3	8.13
Q5JWQ6	Neuropilin 1 OS=Homo sapiens GN=NRP1 PE=2 SV=1 - [Q5JWQ6_HUMAN]	7.77	0.1197	2	1	4	5	735	81.9	5.97
C9K0K7	Phosphoribosyl pyrophosphate synthetase-associated protein 2 (Fragment) OS=Homo sapiens GN=PRPSAP2 PE=4 SV=1 - [C9K0K7_HUMAN]	7.76	0.3156	8	1	6	6	244	27.1	8.76
Q9Y2T2	AP-3 complex subunit mu-1 OS=Homo sapiens GN=AP3M1 PE=1 SV=1 - [AP3M1_HUMAN]	7.75	0.2225	1	1	6	6	418	46.9	6.93
Q5VTU3	Dynein, light chain, Tctex-type 1 OS=Homo sapiens GN=DYNLT1 PE=2 SV=1 - [Q5VTU3_HUMAN]	7.74	0.6087	2	1	3	3	92	10.2	5.34
A8MY34	SCO cytochrome oxidase deficient homolog 1 (yeast) OS=Homo sapiens GN=SCO1 PE=4 SV=1 - [A8MY34_HUMAN]	7.73	0.1852	2	1	4	5	270	30.2	9.57
Q9Y5S9	RNA-binding protein 8A OS=Homo sapiens GN=RBM8A PE=1 SV=1 - [RBM8A_HUMAN]	7.7	0.2184	1	1	5	5	174	19.9	5.72
O75792	Ribonuclease H2 subunit A OS=Homo sapiens GN=RNASEH2A PE=1 SV=2 - [RNH2A_HUMAN]	7.69	0.1672	1	1	3	3	299	33.4	5.25
P55081	Microfibrillar-associated protein 1 OS=Homo sapiens GN=MFAP1 PE=1 SV=2 - [MFAP1_HUMAN]	7.67	0.1139	1	1	2	2	439	51.9	4.98
Q8TBC4	NEDD8-activating enzyme E1 catalytic subunit OS=Homo sapiens GN=UBA3 PE=1 SV=2 - [UBA3_HUMAN]	7.66	0.108	3	1	3	3	463	51.8	5.45
D6RFH4	Cytochrome b5 type B (outer mitochondrial membrane) OS=Homo sapiens GN=CYB5B PE=3 SV=1 - [D6RFH4_HUMAN]	7.66	0.1374	2	2	2	2	131	14.8	6.19
D6RF73	Aryl-hydrocarbon receptor repressor OS=Homo sapiens GN=AHRR PE=4 SV=1 - [D6RF73_HUMAN]	7.66	0.17	3	1	7	7	547	59.4	8.57
Q6UW78	UPF0723 protein C11orf83 OS=Homo sapiens GN=C11orf83 PE=1 SV=2 - [CK083_HUMAN]	7.65	0.3118	1	1	3	3	93	10.1	9.41
O43837	Isocitrate dehydrogenase [NAD] subunit beta, mitochondrial OS=Homo sapiens GN=IDH3B PE=1 SV=2 - [IDH3B_HUMAN]	7.65	0.1221	2	1	4	4	385	42.2	8.46
O00629	Importin subunit alpha-4 OS=Homo sapiens GN=KPNA4 PE=1 SV=1 - [IMA4_HUMAN]	7.63	0.0902	1	1	5	5	521	57.9	4.96
O15399	Glutamate [NMDA] receptor subunit epsilon-4 OS=Homo sapiens GN=GRIN2D PE=2 SV=2 - [NMDE4_HUMAN]	7.62	0.0591	1	1	5	5	1336	143.7	8.35
Q6RI45	Bromodomain and WD repeat-containing protein 3 OS=Homo sapiens GN=BRWD3 PE=1 SV=2 - [BRWD3_HUMAN]	7.6	0.0255	1	1	4	6	1802	203.5	7.84
Q9NPI5	Nicotinamide riboside kinase 2 OS=Homo sapiens GN=ITGB1BP3 PE=1 SV=1 - [NRK2_HUMAN]	7.6	0.1391	1	1	3	4	230	26	6.13
E7EVX8	PRP31 pre-mRNA-processing factor 31 homolog (S. cerevisiae) OS=Homo sapiens GN=PRPF31 PE=4 SV=1 - [E7EVX8_HUMAN]	7.59	0.0832	6	1	4	4	493	54.7	5.78
Q15785	Mitochondrial import receptor subunit TOM34 OS=Homo sapiens GN=TOMM34 PE=1 SV=2 - [TOM34_HUMAN]	7.59	0.1683	2	2	4	4	309	34.5	8.98
O60613	15 kDa selenoprotein OS=Homo sapiens GN=SEP15 PE=1 SV=3 - [SEP15_HUMAN]	7.59	0.2593	1	2	3	3	162	17.8	5.03
Q8WUF5	RelA-associated inhibitor OS=Homo sapiens GN=PPP1R13L PE=1 SV=4 - [IASPP_HUMAN]	7.55	0.0797	1	1	4	5	828	89	6.81
P28331	NADH-ubiquinone oxidoreductase 75 kDa subunit, mitochondrial OS=Homo sapiens GN=NDUFS1 PE=1 SV=3 - [NDUS1_HUMAN]	7.55	0.1816	5	1	10	10	727	79.4	6.23
Q92747	Actin-related protein 2/3 complex subunit 1A OS=Homo sapiens GN=ARPC1A PE=1 SV=2 - [ARC1A_HUMAN]	7.54	0.1243	1	1	4	4	370	41.5	8.18
Q9NP73	UDP-N-acetylglucosamine transferase subunit ALG13 homolog OS=Homo sapiens GN=ALG13 PE=1 SV=2 - [ALG13_HUMAN]	7.54	0.0686	2	1	6	7	1137	126	6.74
Q96JQ2	Calmin OS=Homo sapiens GN=CLMN PE=1 SV=1 - [CLMN_HUMAN]	7.53	0.0639	2	1	5	6	1002	111.6	4.94
Q9BXY0	Protein MAK16 homolog OS=Homo sapiens GN=MAK16 PE=1 SV=2 - [MAK16_HUMAN]	7.52	0.1033	1	1	2	2	300	35.3	5.38
Q8WUA2	Peptidyl-prolyl cis-trans isomerase-like 4 OS=Homo sapiens GN=PPIL4 PE=1 SV=1 - [PPIL4_HUMAN]	7.51	0.1037	1	1	5	5	492	57.2	5.92
Q8NFU3	Thiosulfate sulfurtransferase/rhodanese-like domain-containing protein 1 OS=Homo sapiens GN=TSTD1 PE=1 SV=3 - [TSTD1_HUMAN]	7.5	0.1478	1	1	2	3	115	12.5	6.07
Q7Z721	RPS6KB1 protein OS=Homo sapiens GN=RPS6KB1 PE=2 SV=1 - [Q7Z721_HUMAN]	7.47	0.0798	3	1	3	3	451	51	6.49
Q6ZS74	V-ral simian leukemia viral oncogene homolog B (Ras related; GTP binding protein), isoform CRA_b OS=Homo sapiens GN=RALB PE=2 SV=1 - [Q6ZS74_HUMAN]	7.47	0.2379	5	2	5	5	227	25.7	8.75
Q9UNZ2	NSFL1 cofactor p47 OS=Homo sapiens GN=NSFL1C PE=1 SV=2 - [NSF1C_HUMAN]	7.46	0.1378	2	1	4	5	370	40.5	5.1
O14672	Disintegrin and metalloproteinase domain-containing protein 10 OS=Homo sapiens GN=ADAM10 PE=1 SV=1 - [ADA10_HUMAN]	7.46	0.0521	3	1	3	3	748	84.1	7.77
C9J0K6	Sorcin OS=Homo sapiens GN=SRI PE=4 SV=1 - [C9J0K6_HUMAN]	7.46	0.471	5	1	5	6	155	17.6	5.6
P19105	Myosin regulatory light chain 12A OS=Homo sapiens GN=MYL12A PE=1 SV=2 - [ML12A_HUMAN]	7.45	0.1696	2	1	2	3	171	19.8	4.81
E9PEV8	Uncharacterized protein OS=Homo sapiens GN=APP PE=4 SV=2 - [E9PEV8_HUMAN]	7.45	0.0868	5	1	4	6	622	70.2	4.73
F5GWP1	UBX domain protein 4 OS=Homo sapiens GN=UBXN4 PE=4 SV=1 - [F5GWP1_HUMAN]	7.43	0.1204	5	1	7	7	490	55	6.95
Q9NP79	Vacuolar protein sorting-associated protein VTA1 homolog OS=Homo sapiens GN=VTA1 PE=1 SV=1 - [VTA1_HUMAN]	7.42	0.1661	3	1	3	3	307	33.9	6.29
A8MU28	NEDD8-activating enzyme E1 subunit 1 OS=Homo sapiens GN=NAE1 PE=4 SV=1 - [A8MU28_HUMAN]	7.41	0.1124	4	1	3	3	445	50.6	5.27
Q5W0X3	Peptidyl-prolyl cis-trans isomerase OS=Homo sapiens GN=FKBP1A PE=2 SV=1 - [Q5W0X3_HUMAN]	7.41	0.3495	2	1	3	3	103	11.4	9.11
Q9UKY7	Protein CDV3 homolog OS=Homo sapiens GN=CDV3 PE=1 SV=1 - [CDV3_HUMAN]	7.41	0.2597	5	1	5	6	258	27.3	6.4
Q4VCS5	Angiomotin OS=Homo sapiens GN=AMOT PE=1 SV=1 - [AMOT_HUMAN]	7.41	0.0507	3	1	4	7	1084	118	7.64
Q01081	Splicing factor U2AF 35 kDa subunit OS=Homo sapiens GN=U2AF1 PE=1 SV=3 - [U2AF1_HUMAN]	7.4	0.1708	3	1	3	3	240	27.9	8.81
P48729	Casein kinase I isoform alpha OS=Homo sapiens GN=CSNK1A1 PE=1 SV=2 - [KC1A_HUMAN]	7.39	0.2938	6	1	7	7	337	38.9	9.57
C9JZI1	Replication factor C (activator 1) 4, 37kDa OS=Homo sapiens GN=RFC4 PE=4 SV=1 - [C9JZI1_HUMAN]	7.38	0.0982	2	1	4	4	336	36.9	8.24
Q96IZ0	PRKC apoptosis WT1 regulator protein OS=Homo sapiens GN=PAWR PE=1 SV=1 - [PAWR_HUMAN]	7.37	0.1294	2	1	4	4	340	36.5	5.41
O95218	Zinc finger Ran-binding domain-containing protein 2 OS=Homo sapiens GN=ZRANB2 PE=1 SV=2 - [ZRAB2_HUMAN]	7.36	0.1879	1	1	7	7	330	37.4	10.01
C9J167	PMS2 postmeiotic segregation increased 2 (S. cerevisiae) OS=Homo sapiens GN=PMS2 PE=4 SV=2 - [C9J167_HUMAN]	7.34	0.0833	2	1	5	6	756	84.6	8.19
E7EWZ6	Integrin, alpha V (vitronectin receptor, alpha polypeptide, antigen CD51) OS=Homo sapiens GN=ITGAV PE=3 SV=1 - [E7EWZ6_HUMAN]	7.33	0.0429	3	1	3	3	1002	111.1	5.62
F5H301	Tight junction protein 2 (zona occludens 2) OS=Homo sapiens GN=TJP2 PE=4 SV=1 - [F5H301_HUMAN]	7.31	0.1335	3	1	13	14	1221	137.3	8.05
B4DJE9	Uncharacterized protein OS=Homo sapiens GN=NGLY1 PE=2 SV=1 - [B4DJE9_HUMAN]	7.3	0.1307	2	1	6	7	612	70.2	7.27
G3XAH8	ATPase, Ca++ transporting, type 2C, member 1 OS=Homo sapiens GN=ATP2C1 PE=3 SV=1 - [G3XAH8_HUMAN]	7.3	0.0946	9	2	5	5	973	107.1	6.86
Q99848	Probable rRNA-processing protein EBP2 OS=Homo sapiens GN=EBNA1BP2 PE=1 SV=2 - [EBP2_HUMAN]	7.26	0.183	1	1	5	5	306	34.8	10.1
P98175	RNA-binding protein 10 OS=Homo sapiens GN=RBM10 PE=1 SV=3 - [RBM10_HUMAN]	7.25	0.057	1	1	7	7	930	103.5	5.97
Q9H4L4	Sentrin-specific protease 3 OS=Homo sapiens GN=SENP3 PE=1 SV=2 - [SENP3_HUMAN]	7.25	0.1063	1	1	5	6	574	65	8.56
P63313	Thymosin beta-10 OS=Homo sapiens GN=TMSB10 PE=1 SV=2 - [TYB10_HUMAN]	7.25	0.4318	1	1	2	3	44	5	5.36
B4DQI6	Uncharacterized protein OS=Homo sapiens GN=TRA2A PE=2 SV=1 - [B4DQI6_HUMAN]	7.24	0.1111	3	1	3	4	180	20.6	10.17
P84095	Rho-related GTP-binding protein RhoG OS=Homo sapiens GN=RHOG PE=1 SV=1 - [RHOG_HUMAN]	7.24	0.1571	10	1	2	2	191	21.3	8.12
Q14966	Zinc finger protein 638 OS=Homo sapiens GN=ZNF638 PE=1 SV=2 - [ZN638_HUMAN]	7.21	0.0794	3	1	14	14	1978	220.5	6.38
B7Z4K6	Uncharacterized protein OS=Homo sapiens GN=DNASE2 PE=2 SV=1 - [B7Z4K6_HUMAN]	7.21	0.1246	2	1	4	4	305	33.6	8.32
F5H022	H1 histone family, member 0 OS=Homo sapiens GN=H1F0 PE=3 SV=1 - [F5H022_HUMAN]	7.21	0.3446	2	1	7	7	177	19.2	10.76
P19784	Casein kinase II subunit alpha' OS=Homo sapiens GN=CSNK2A2 PE=1 SV=1 - [CSK22_HUMAN]	7.2	0.1971	1	1	5	6	350	41.2	8.56
P78406	mRNA export factor OS=Homo sapiens GN=RAE1 PE=1 SV=1 - [RAE1L_HUMAN]	7.2	0.1359	5	1	5	5	368	40.9	7.83
P35813	Protein phosphatase 1A OS=Homo sapiens GN=PPM1A PE=1 SV=1 - [PPM1A_HUMAN]	7.2	0.2147	1	1	6	6	382	42.4	5.36
Q12802	A-kinase anchor protein 13 OS=Homo sapiens GN=AKAP13 PE=1 SV=2 - [AKP13_HUMAN]	7.16	0.0565	4	1	13	13	2813	307.4	5.24
P0C7V7	Putative signal peptidase complex catalytic subunit SEC11B OS=Homo sapiens GN=SEC11B PE=5 SV=1 - [SC11B_HUMAN]	7.16	0.2289	7	1	3	4	166	19.1	9.66
Q8IX07	Zinc finger protein ZFPM1 OS=Homo sapiens GN=ZFPM1 PE=1 SV=2 - [FOG1_HUMAN]	7.14	0.0755	1	1	4	5	1006	104.8	7.87
P61289	Proteasome activator complex subunit 3 OS=Homo sapiens GN=PSME3 PE=1 SV=1 - [PSME3_HUMAN]	7.13	0.2165	3	2	5	6	254	29.5	5.95
Q96L92	Sorting nexin-27 OS=Homo sapiens GN=SNX27 PE=1 SV=2 - [SNX27_HUMAN]	7.12	0.1312	1	1	5	6	541	61.2	6.49
Q96GA7	Serine dehydratase-like OS=Homo sapiens GN=SDSL PE=1 SV=1 - [SDSL_HUMAN]	7.1	0.0973	1	1	2	3	329	34.7	6.89
Q8WXX7	Autism susceptibility gene 2 protein OS=Homo sapiens GN=AUTS2 PE=1 SV=1 - [AUTS2_HUMAN]	7.1	0.0405	2	1	5	5	1259	138.9	9.38
F5GZJ1	Condensin complex subunit 1 OS=Homo sapiens GN=NCAPD2 PE=3 SV=1 - [F5GZJ1_HUMAN]	7.09	0.0546	4	1	7	8	1356	152.1	6.7
Q14108	Lysosome membrane protein 2 OS=Homo sapiens GN=SCARB2 PE=1 SV=2 - [SCRB2_HUMAN]	7.07	0.0481	2	2	2	2	478	54.3	5.14
Q8NI36	WD repeat-containing protein 36 OS=Homo sapiens GN=WDR36 PE=1 SV=1 - [WDR36_HUMAN]	7.07	0.0778	1	1	7	8	951	105.3	7.53
E9PH06	RAP1, GTP-GDP dissociation stimulator 1 OS=Homo sapiens GN=RAP1GDS1 PE=4 SV=1 - [E9PH06_HUMAN]	7.06	0.1105	5	1	5	5	516	56.5	5.44
O00264	Membrane-associated progesterone receptor component 1 OS=Homo sapiens GN=PGRMC1 PE=1 SV=3 - [PGRC1_HUMAN]	7.06	0.2359	1	1	4	4	195	21.7	4.7
Q92615	La-related protein 4B OS=Homo sapiens GN=LARP4B PE=1 SV=3 - [LAR4B_HUMAN]	7.05	0.107	2	1	7	7	738	80.5	6.92
C9JUN5	Coiled-coil domain-containing 12 (Fragment) OS=Homo sapiens GN=CCDC12 PE=4 SV=1 - [C9JUN5_HUMAN]	7.04	0.3922	2	1	4	4	102	11.9	9.14
Q9UQN3	Charged multivesicular body protein 2b OS=Homo sapiens GN=CHMP2B PE=1 SV=1 - [CHM2B_HUMAN]	7.02	0.2347	3	1	5	7	213	23.9	8.76
O94855	Protein transport protein Sec24D OS=Homo sapiens GN=SEC24D PE=1 SV=2 - [SC24D_HUMAN]	7.02	0.0727	3	2	5	5	1032	112.9	7.25
F8W9D1	Protein kinase, AMP-activated, gamma 1 non-catalytic subunit OS=Homo sapiens GN=PRKAG1 PE=4 SV=1 - [F8W9D1_HUMAN]	7.02	0.166	8	1	4	5	247	28.3	7.02
F5H5Y5	Uncharacterized protein OS=Homo sapiens GN=HGS PE=4 SV=1 - [F5H5Y5_HUMAN]	7.02	0.0484	3	1	3	3	661	74.8	7.99
B0UZZ8	Uncharacterized protein OS=Homo sapiens GN=WDR46 PE=2 SV=1 - [B0UZZ8_HUMAN]	7.01	0.0689	5	1	4	4	610	68	9.67
P11279	Lysosome-associated membrane glycoprotein 1 OS=Homo sapiens GN=LAMP1 PE=1 SV=3 - [LAMP1_HUMAN]	7	0.06	2	2	2	2	417	44.9	8.75
B7Z5D9	Uncharacterized protein OS=Homo sapiens GN=TSN PE=2 SV=1 - [B7Z5D9_HUMAN]	6.99	0.1237	3	1	2	2	194	22.3	6.54
F5H0L5	Uncharacterized protein OS=Homo sapiens GN=FER1L5 PE=4 SV=1 - [F5H0L5_HUMAN]	6.99	0.0854	2	1	12	12	2097	242.1	7.69
F5H3K3	Spermatogenesis-associated 2 OS=Homo sapiens GN=SPATA2 PE=4 SV=1 - [F5H3K3_HUMAN]	6.98	0.1227	2	1	6	7	383	42.5	8.54
F8VVM2	Solute carrier family 25 (mitochondrial carrier; phosphate carrier), member 3 OS=Homo sapiens GN=SLC25A3 PE=3 SV=1 - [F8VVM2_HUMAN]	6.94	0.1667	2	2	6	6	324	36.1	9.26
P46783	40S ribosomal protein S10 OS=Homo sapiens GN=RPS10 PE=1 SV=1 - [RS10_HUMAN]	6.93	0.2848	2	1	5	5	165	18.9	10.15
Q13541	Eukaryotic translation initiation factor 4E-binding protein 1 OS=Homo sapiens GN=EIF4EBP1 PE=1 SV=3 - [4EBP1_HUMAN]	6.91	0.3814	1	1	4	4	118	12.6	5.48
A6NM98	ARD1 homolog A, N-acetyltransferase (S. cerevisiae), isoform CRA_b OS=Homo sapiens GN=NAA10 PE=4 SV=1 - [A6NM98_HUMAN]	6.91	0.2045	8	1	4	4	220	24.8	5.52
Q6ZMN8	Cyclin-I2 OS=Homo sapiens GN=CCNI2 PE=2 SV=1 - [CCNI2_HUMAN]	6.89	0.1626	1	1	4	5	369	40.6	7.9
Q14160	Protein scribble homolog OS=Homo sapiens GN=SCRIB PE=1 SV=4 - [SCRIB_HUMAN]	6.89	0.0663	1	1	7	7	1630	174.8	5.07
Q9Y2V2	Calcium-regulated heat stable protein 1 OS=Homo sapiens GN=CARHSP1 PE=1 SV=2 - [CHSP1_HUMAN]	6.88	0.1905	1	1	2	2	147	15.9	8.21
P15104	Glutamine synthetase OS=Homo sapiens GN=GLUL PE=1 SV=4 - [GLNA_HUMAN]	6.87	0.0831	1	1	3	3	373	42	6.89
Q09028	Histone-binding protein RBBP4 OS=Homo sapiens GN=RBBP4 PE=1 SV=3 - [RBBP4_HUMAN]	6.87	0.0918	2	1	5	5	425	47.6	4.89
Q6NVY1	3-hydroxyisobutyryl-CoA hydrolase, mitochondrial OS=Homo sapiens GN=HIBCH PE=1 SV=2 - [HIBCH_HUMAN]	6.86	0.1528	3	1	6	6	386	43.5	8.19
B4DXK8	UTP15, U3 small nucleolar ribonucleoprotein, homolog (S. cerevisiae) OS=Homo sapiens GN=UTP15 PE=2 SV=1 - [B4DXK8_HUMAN]	6.86	0.1423	3	1	6	6	499	56.3	9.13
O76071	Probable cytosolic iron-sulfur protein assembly protein CIAO1 OS=Homo sapiens GN=CIAO1 PE=1 SV=1 - [CIAO1_HUMAN]	6.85	0.1062	1	1	3	3	339	37.8	4.97
E9PC74	Eukaryotic translation initiation factor 2B, subunit 5 epsilon, 82kDa OS=Homo sapiens GN=EIF2B5 PE=4 SV=1 - [E9PC74_HUMAN]	6.85	0.0894	3	2	5	5	705	78.3	5.21
Q9Y4Y9	U6 snRNA-associated Sm-like protein LSm5 OS=Homo sapiens GN=LSM5 PE=1 SV=3 - [LSM5_HUMAN]	6.84	0.4066	1	1	2	3	91	9.9	4.54
O43172	U4/U6 small nuclear ribonucleoprotein Prp4 OS=Homo sapiens GN=PRPF4 PE=1 SV=2 - [PRP4_HUMAN]	6.84	0.0632	1	1	3	3	522	58.4	7.42
B8ZZ77	Peptidylprolyl isomerase (cyclophilin)-like 3 OS=Homo sapiens GN=PPIL3 PE=3 SV=1 - [B8ZZ77_HUMAN]	6.84	0.2803	3	1	4	4	157	17.7	7.02
F5H496	Claudin 7 OS=Homo sapiens GN=CLDN7 PE=4 SV=1 - [F5H496_HUMAN]	6.84	0.2276	2	1	2	2	145	15.1	8.62
A2VCS9	MAP9 protein (Fragment) OS=Homo sapiens GN=MAP9 PE=2 SV=1 - [A2VCS9_HUMAN]	6.83	0.0799	3	1	3	5	488	54.7	5.57
Q13123	Protein Red OS=Homo sapiens GN=IK PE=1 SV=3 - [RED_HUMAN]	6.8	0.0898	5	1	5	5	557	65.6	6.64
Q16775	Hydroxyacylglutathione hydrolase, mitochondrial OS=Homo sapiens GN=HAGH PE=1 SV=2 - [GLO2_HUMAN]	6.79	0.2078	1	2	6	6	308	33.8	8.12
B4DP24	Uncharacterized protein OS=Homo sapiens GN=ELOVL1 PE=2 SV=1 - [B4DP24_HUMAN]	6.78	0.0992	2	2	2	2	252	29.5	9.76
P04732	Metallothionein-1E OS=Homo sapiens GN=MT1E PE=1 SV=1 - [MT1E_HUMAN]	6.77	0.3279	9	2	2	2	61	6	7.96
F2Z2Q9	Uncharacterized protein OS=Homo sapiens GN=ACP1 PE=4 SV=1 - [F2Z2Q9_HUMAN]	6.73	0.3143	5	1	3	3	70	7.5	5.11
C9IZD4	Uncharacterized protein OS=Homo sapiens GN=ATRN PE=4 SV=1 - [C9IZD4_HUMAN]	6.73	0.0739	2	1	7	7	1272	141.3	7.02
P42224	Signal transducer and activator of transcription 1-alpha/beta OS=Homo sapiens GN=STAT1 PE=1 SV=2 - [STAT1_HUMAN]	6.73	0.0293	1	1	3	3	750	87.3	6.05
O75351	Vacuolar protein sorting-associated protein 4B OS=Homo sapiens GN=VPS4B PE=1 SV=2 - [VPS4B_HUMAN]	6.72	0.0901	1	2	3	3	444	49.3	7.23
P07741	Adenine phosphoribosyltransferase OS=Homo sapiens GN=APRT PE=1 SV=2 - [APT_HUMAN]	6.7	0.1556	1	1	3	4	180	19.6	6.02
Q96RP9	Elongation factor G, mitochondrial OS=Homo sapiens GN=GFM1 PE=1 SV=2 - [EFGM_HUMAN]	6.69	0.0985	2	1	6	6	751	83.4	7.01
Q92665	28S ribosomal protein S31, mitochondrial OS=Homo sapiens GN=MRPS31 PE=1 SV=3 - [RT31_HUMAN]	6.67	0.2228	1	1	9	9	395	45.3	9.29
Q9H773	dCTP pyrophosphatase 1 OS=Homo sapiens GN=DCTPP1 PE=1 SV=1 - [DCTP1_HUMAN]	6.65	0.1471	1	1	2	2	170	18.7	5.03
Q9H582	Zinc finger protein 644 OS=Homo sapiens GN=ZNF644 PE=1 SV=2 - [ZN644_HUMAN]	6.65	0.1236	1	1	12	15	1327	149.5	8.16
F8W818	Guanine nucleotide-binding protein (G protein), alpha 13 OS=Homo sapiens GN=GNA13 PE=4 SV=1 - [F8W818_HUMAN]	6.65	0.0909	3	1	3	5	352	40.9	7.74
P20962	Parathymosin OS=Homo sapiens GN=PTMS PE=1 SV=2 - [PTMS_HUMAN]	6.63	0.2255	3	2	2	3	102	11.5	4.16
Q9NQP4	Prefoldin subunit 4 OS=Homo sapiens GN=PFDN4 PE=1 SV=1 - [PFD4_HUMAN]	6.61	0.2463	2	1	3	3	134	15.3	4.53
D6R9D6	RNA-binding motif protein 47 OS=Homo sapiens GN=RBM47 PE=4 SV=1 - [D6R9D6_HUMAN]	6.6	0.0712	3	1	2	3	393	44	6.32
P15056	Serine/threonine-protein kinase B-raf OS=Homo sapiens GN=BRAF PE=1 SV=4 - [BRAF_HUMAN]	6.58	0.0483	5	1	4	6	766	84.4	7.53
A6PVN5	Protein phosphatase 2A activator, regulatory subunit 4 OS=Homo sapiens GN=PPP2R4 PE=4 SV=1 - [A6PVN5_HUMAN]	6.58	0.2523	4	1	7	7	329	37.4	6.29
P10253	Lysosomal alpha-glucosidase OS=Homo sapiens GN=GAA PE=1 SV=4 - [LYAG_HUMAN]	6.52	0.0315	1	2	2	2	952	105.3	6
Q5T8P6	RNA-binding protein 26 OS=Homo sapiens GN=RBM26 PE=1 SV=3 - [RBM26_HUMAN]	6.51	0.0417	1	1	4	4	1007	113.5	9.16
O75325	Leucine-rich repeat neuronal protein 2 OS=Homo sapiens GN=LRRN2 PE=2 SV=2 - [LRRN2_HUMAN]	6.51	0.0533	1	1	3	3	713	78.8	7.42
Q9NX58	Cell growth-regulating nucleolar protein OS=Homo sapiens GN=LYAR PE=1 SV=2 - [LYAR_HUMAN]	6.5	0.1372	2	1	5	5	379	43.6	9.54
A8K1H6	COP9 constitutive photomorphogenic homolog subunit 8 (Arabidopsis), isoform CRA_b OS=Homo sapiens GN=COPS8 PE=2 SV=1 - [A8K1H6_HUMAN]	6.49	0.15	3	1	2	3	160	17.9	7.25
E9PS50	Ribosomal protein S13 (Fragment) OS=Homo sapiens GN=RPS13 PE=4 SV=1 - [E9PS50_HUMAN]	6.48	0.2586	2	1	3	3	116	12.5	10.08
Q7L8S5	OTU domain-containing protein 6A OS=Homo sapiens GN=OTUD6A PE=2 SV=1 - [OTU6A_HUMAN]	6.47	0.0972	1	1	2	3	288	33.3	6.74
P60983	Glia maturation factor beta OS=Homo sapiens GN=GMFB PE=1 SV=2 - [GMFB_HUMAN]	6.47	0.1549	3	1	2	2	142	16.7	5.29
Q9H3N1	Thioredoxin-related transmembrane protein 1 OS=Homo sapiens GN=TMX1 PE=1 SV=1 - [TMX1_HUMAN]	6.43	0.0821	2	1	2	2	280	31.8	4.98
B1AKI6	Muscleblind-like 3 (Drosophila) OS=Homo sapiens GN=MBNL3 PE=4 SV=1 - [B1AKI6_HUMAN]	6.42	0.1053	13	1	3	3	342	37.3	8.87
P10606	Cytochrome c oxidase subunit 5B, mitochondrial OS=Homo sapiens GN=COX5B PE=1 SV=2 - [COX5B_HUMAN]	6.38	0.3798	1	1	3	3	129	13.7	8.81
Q13895	Bystin OS=Homo sapiens GN=BYSL PE=1 SV=3 - [BYST_HUMAN]	6.37	0.0892	1	1	3	3	437	49.6	8.12
P06280	Alpha-galactosidase A OS=Homo sapiens GN=GLA PE=1 SV=1 - [AGAL_HUMAN]	6.37	0.1026	1	1	3	3	429	48.7	5.6
H0YM70	Proteasome (prosome, macropain) activator subunit 2 (PA28 beta) OS=Homo sapiens GN=PSME2 PE=4 SV=1 - [H0YM70_HUMAN]	6.37	0.1272	4	1	3	3	228	26	5.92
C9JBI3	Phosphoserine phosphatase (Fragment) OS=Homo sapiens GN=PSPH PE=4 SV=1 - [C9JBI3_HUMAN]	6.35	0.1497	2	1	3	3	187	20.7	6.93
Q9UK45	U6 snRNA-associated Sm-like protein LSm7 OS=Homo sapiens GN=LSM7 PE=1 SV=1 - [LSM7_HUMAN]	6.35	0.2233	1	1	2	2	103	11.6	5.27
O60220	Mitochondrial import inner membrane translocase subunit Tim8 A OS=Homo sapiens GN=TIMM8A PE=1 SV=1 - [TIM8A_HUMAN]	6.35	0.2268	1	2	2	2	97	11	5.16
O95983	Methyl-CpG-binding domain protein 3 OS=Homo sapiens GN=MBD3 PE=1 SV=1 - [MBD3_HUMAN]	6.32	0.1065	1	1	3	4	291	32.8	5.34
Q15437	Protein transport protein Sec23B OS=Homo sapiens GN=SEC23B PE=1 SV=2 - [SC23B_HUMAN]	6.31	0.06	8	1	3	4	767	86.4	6.89
Q5QPD0	5'-nucleotidase domain containing 1 (Fragment) OS=Homo sapiens GN=NT5DC1 PE=2 SV=1 - [Q5QPD0_HUMAN]	6.27	0.1692	2	1	2	2	195	22.2	6.67
B4DUW6	Uncharacterized protein OS=Homo sapiens GN=SRP54 PE=2 SV=1 - [B4DUW6_HUMAN]	6.27	0.1758	3	1	7	10	455	50.3	8.94
O75175	CCR4-NOT transcription complex subunit 3 OS=Homo sapiens GN=CNOT3 PE=1 SV=1 - [CNOT3_HUMAN]	6.25	0.0518	1	1	3	3	753	81.8	6.2
Q96MW1	Coiled-coil domain-containing protein 43 OS=Homo sapiens GN=CCDC43 PE=1 SV=2 - [CCD43_HUMAN]	6.25	0.183	1	1	3	3	224	25.2	4.92
P26885	Peptidyl-prolyl cis-trans isomerase FKBP2 OS=Homo sapiens GN=FKBP2 PE=1 SV=2 - [FKBP2_HUMAN]	6.25	0.331	2	1	4	4	142	15.6	9.13
Q96FJ2	Dynein light chain 2, cytoplasmic OS=Homo sapiens GN=DYNLL2 PE=1 SV=1 - [DYL2_HUMAN]	6.22	0.3258	1	1	2	2	89	10.3	7.37
F5H8I7	YTH domain family, member 2 OS=Homo sapiens GN=YTHDF2 PE=4 SV=1 - [F5H8I7_HUMAN]	6.21	0.065	2	1	4	4	569	61.1	9.03
Q09161	Nuclear cap-binding protein subunit 1 OS=Homo sapiens GN=NCBP1 PE=1 SV=1 - [NCBP1_HUMAN]	6.21	0.0797	1	1	5	5	790	91.8	6.43
Q15067	Peroxisomal acyl-coenzyme A oxidase 1 OS=Homo sapiens GN=ACOX1 PE=1 SV=3 - [ACOX1_HUMAN]	6.2	0.0545	3	1	4	4	660	74.4	8.16
Q9Y5Z4	Heme-binding protein 2 OS=Homo sapiens GN=HEBP2 PE=1 SV=1 - [HEBP2_HUMAN]	6.19	0.1707	1	2	3	4	205	22.9	4.63
D2DU65	OCLN OS=Homo sapiens GN=OCLN PE=2 SV=1 - [D2DU65_HUMAN]	6.19	0.14	4	1	3	3	200	23.3	6.06
F5H6U9	Polymerase (DNA-directed), delta 3, accessory subunit OS=Homo sapiens GN=POLD3 PE=4 SV=1 - [F5H6U9_HUMAN]	6.15	0.2172	7	1	4	5	267	29.4	9.29
B7Z6V1	Eukaryotic translation initiation factor 4E OS=Homo sapiens GN=EIF4E PE=2 SV=1 - [B7Z6V1_HUMAN]	6.13	0.1646	3	1	3	3	237	27.2	6.79
E7EX70	Polymerase (RNA) I polypeptide E, 53kDa OS=Homo sapiens GN=POLR1E PE=4 SV=1 - [E7EX70_HUMAN]	6.12	0.1777	2	1	6	7	349	39.8	8.53
Q14165	Malectin OS=Homo sapiens GN=MLEC PE=1 SV=1 - [MLEC_HUMAN]	6.09	0.1918	2	1	6	6	292	32.2	5.41
G5E955	DEAD (Asp-Glu-Ala-Asp) box polypeptide 47 OS=Homo sapiens GN=DDX47 PE=3 SV=1 - [G5E955_HUMAN]	6.08	0.1207	2	1	4	4	406	45.1	9.25
Q8TEA8	D-tyrosyl-tRNA(Tyr) deacylase 1 OS=Homo sapiens GN=DTD1 PE=1 SV=2 - [DTD1_HUMAN]	6.07	0.0957	1	1	3	3	209	23.4	8.24
Q9UJX2	Cell division cycle protein 23 homolog OS=Homo sapiens GN=CDC23 PE=1 SV=3 - [CDC23_HUMAN]	6.05	0.1223	1	1	5	5	597	68.8	7.02
Q8NHZ8	Anaphase-promoting complex subunit CDC26 OS=Homo sapiens GN=CDC26 PE=1 SV=1 - [CDC26_HUMAN]	6.01	0.1412	1	1	2	3	85	9.8	6.81
Q8IV48	3'-5' exoribonuclease 1 OS=Homo sapiens GN=ERI1 PE=1 SV=3 - [ERI1_HUMAN]	6.01	0.0917	2	1	3	3	349	40	6.7
Q6UB35	Monofunctional C1-tetrahydrofolate synthase, mitochondrial OS=Homo sapiens GN=MTHFD1L PE=1 SV=1 - [C1TM_HUMAN]	6	0.0624	3	1	4	4	978	105.7	8.06
P61960	Ubiquitin-fold modifier 1 OS=Homo sapiens GN=UFM1 PE=1 SV=1 - [UFM1_HUMAN]	6	0.5882	2	1	2	2	85	9.1	9.31
B4DQX7	Zyxin OS=Homo sapiens GN=ZYX PE=2 SV=1 - [B4DQX7_HUMAN]	5.98	0.1181	4	1	3	3	415	45	8.22
O15126	Secretory carrier-associated membrane protein 1 OS=Homo sapiens GN=SCAMP1 PE=1 SV=2 - [SCAM1_HUMAN]	5.95	0.0947	1	1	4	4	338	37.9	7.42
O95456	Proteasome assembly chaperone 1 OS=Homo sapiens GN=PSMG1 PE=1 SV=1 - [PSMG1_HUMAN]	5.94	0.1424	1	1	3	3	288	32.8	7.17
P06132	Uroporphyrinogen decarboxylase OS=Homo sapiens GN=UROD PE=1 SV=2 - [DCUP_HUMAN]	5.91	0.1281	4	1	3	3	367	40.8	6.14
Q8N335	Glycerol-3-phosphate dehydrogenase 1-like protein OS=Homo sapiens GN=GPD1L PE=1 SV=1 - [GPD1L_HUMAN]	5.87	0.0655	4	1	2	2	351	38.4	7.02
Q9H993	UPF0364 protein C6orf211 OS=Homo sapiens GN=C6orf211 PE=1 SV=1 - [CF211_HUMAN]	5.86	0.0862	2	1	3	3	441	51.1	5.76
Q9NY15	Stabilin-1 OS=Homo sapiens GN=STAB1 PE=1 SV=3 - [STAB1_HUMAN]	5.85	0.0377	1	1	8	9	2570	275.3	6.49
Q9P287	BRCA2 and CDKN1A-interacting protein OS=Homo sapiens GN=BCCIP PE=1 SV=1 - [BCCIP_HUMAN]	5.85	0.1879	2	1	5	5	314	36	4.61
Q06136	3-ketodihydrosphingosine reductase OS=Homo sapiens GN=KDSR PE=1 SV=1 - [KDSR_HUMAN]	5.85	0.1596	2	1	3	3	332	36.2	7.12
A8MWD9	Small nuclear ribonucleoprotein G-like protein OS=Homo sapiens PE=3 SV=2 - [RUXGL_HUMAN]	5.85	0.3684	4	1	4	4	76	8.5	8.84
Q9UMX0	Ubiquilin-1 OS=Homo sapiens GN=UBQLN1 PE=1 SV=2 - [UBQL1_HUMAN]	5.85	0.0594	1	1	2	2	589	62.5	5.11
E7ENR3	Calponin 2 OS=Homo sapiens GN=CNN2 PE=4 SV=1 - [E7ENR3_HUMAN]	5.83	0.1424	2	1	3	4	288	31.4	8.13
D6RBN9	RELT-like 1 (Fragment) OS=Homo sapiens GN=RELL1 PE=4 SV=1 - [D6RBN9_HUMAN]	5.81	0.1215	1	1	2	3	247	27.2	7.94
H0Y323	Calpain 2, (m/II) large subunit OS=Homo sapiens GN=CAPN2 PE=4 SV=1 - [H0Y323_HUMAN]	5.8	0.1166	3	1	6	6	729	83.1	5.12
Q13243	Serine/arginine-rich splicing factor 5 OS=Homo sapiens GN=SRSF5 PE=1 SV=1 - [SRSF5_HUMAN]	5.78	0.136	1	1	4	4	272	31.2	11.59
P82673	28S ribosomal protein S35, mitochondrial OS=Homo sapiens GN=MRPS35 PE=1 SV=1 - [RT35_HUMAN]	5.78	0.1641	1	1	4	4	323	36.8	8.24
B5MCY6	Protein phosphatase 1, regulatory subunit 7 OS=Homo sapiens GN=PPP1R7 PE=4 SV=1 - [B5MCY6_HUMAN]	5.77	0.1629	5	1	3	3	221	25.6	5.02
E9PHP0	Uncharacterized protein OS=Homo sapiens GN=GNL1 PE=4 SV=1 - [E9PHP0_HUMAN]	5.77	0.0606	6	1	3	4	561	64.2	9.45
B7ZC39	SH3-domain GRB2-like endophilin B2 OS=Homo sapiens GN=SH3GLB2 PE=4 SV=1 - [B7ZC39_HUMAN]	5.76	0.1364	6	1	4	4	374	41.6	5.97
Q8IVT2	Uncharacterized protein C19orf21 OS=Homo sapiens GN=C19orf21 PE=1 SV=1 - [CS021_HUMAN]	5.74	0.1355	1	1	6	6	679	75.3	6.83
P78344	Eukaryotic translation initiation factor 4 gamma 2 OS=Homo sapiens GN=EIF4G2 PE=1 SV=1 - [IF4G2_HUMAN]	5.71	0.0573	1	1	4	4	907	102.3	7.14
O60563	Cyclin-T1 OS=Homo sapiens GN=CCNT1 PE=1 SV=1 - [CCNT1_HUMAN]	5.71	0.084	1	1	5	5	726	80.6	8.78
Q0VDF9	Heat shock 70 kDa protein 14 OS=Homo sapiens GN=HSPA14 PE=1 SV=1 - [HSP7E_HUMAN]	5.7	0.0845	1	1	4	4	509	54.8	5.59
O75663	TIP41-like protein OS=Homo sapiens GN=TIPRL PE=1 SV=2 - [TIPRL_HUMAN]	5.7	0.1728	1	1	3	3	272	31.4	5.91
O43681	ATPase ASNA1 OS=Homo sapiens GN=ASNA1 PE=1 SV=2 - [ASNA_HUMAN]	5.68	0.1552	1	1	3	3	348	38.8	4.91
P08574	Cytochrome c1, heme protein, mitochondrial OS=Homo sapiens GN=CYC1 PE=1 SV=3 - [CY1_HUMAN]	5.68	0.0708	1	1	2	2	325	35.4	9
E9PQP3	ADP-ribosylation factor GTPase-activating protein 2 (Fragment) OS=Homo sapiens GN=ARFGAP2 PE=4 SV=1 - [E9PQP3_HUMAN]	5.67	0.1715	6	1	3	3	274	30.6	7.72
Q9UBI6	Guanine nucleotide-binding protein G(I)/G(S)/G(O) subunit gamma-12 OS=Homo sapiens GN=GNG12 PE=1 SV=3 - [GBG12_HUMAN]	5.67	0.5	1	1	3	3	72	8	8.97
Q96EY1	DnaJ homolog subfamily A member 3, mitochondrial OS=Homo sapiens GN=DNAJA3 PE=1 SV=2 - [DNJA3_HUMAN]	5.66	0.0896	1	1	3	3	480	52.5	9.26
B3KXH8	Uncharacterized protein OS=Homo sapiens GN=SNX9 PE=2 SV=1 - [B3KXH8_HUMAN]	5.66	0.0633	2	1	2	2	395	45.6	8.15
Q05048	Cleavage stimulation factor subunit 1 OS=Homo sapiens GN=CSTF1 PE=1 SV=1 - [CSTF1_HUMAN]	5.66	0.0742	2	1	3	3	431	48.3	6.58
Q6FI81	Anamorsin OS=Homo sapiens GN=CIAPIN1 PE=1 SV=2 - [CPIN1_HUMAN]	5.65	0.1346	1	1	3	3	312	33.6	5.62
Q9Y6F1	Poly [ADP-ribose] polymerase 3 OS=Homo sapiens GN=PARP3 PE=1 SV=3 - [PARP3_HUMAN]	5.65	0.0582	3	1	3	3	533	60	6.74
B4DWR9	Peptidylprolyl isomerase domain and WD repeat containing 1 OS=Homo sapiens GN=PPWD1 PE=2 SV=1 - [B4DWR9_HUMAN]	5.65	0.1469	5	1	6	8	490	55.7	8.22
Q9BVK6	Transmembrane emp24 domain-containing protein 9 OS=Homo sapiens GN=TMED9 PE=1 SV=2 - [TMED9_HUMAN]	5.63	0.1787	4	1	4	4	235	27.3	8.02
Q9BV86	Alpha N-terminal protein methyltransferase 1A OS=Homo sapiens GN=METTL11A PE=1 SV=3 - [NTM1A_HUMAN]	5.63	0.148	1	1	2	3	223	25.4	5.52
P11166	Solute carrier family 2, facilitated glucose transporter member 1 OS=Homo sapiens GN=SLC2A1 PE=1 SV=2 - [GTR1_HUMAN]	5.62	0.0894	2	1	3	3	492	54	8.72
Q8TF09	Dynein light chain roadblock-type 2 OS=Homo sapiens GN=DYNLRB2 PE=1 SV=1 - [DLRB2_HUMAN]	5.62	0.2604	4	1	2	2	96	10.8	7.5
E7EMQ6	Uncharacterized protein OS=Homo sapiens GN=SUMF2 PE=4 SV=1 - [E7EMQ6_HUMAN]	5.61	0.1294	5	1	3	4	286	31.9	7.5
D6RHU3	Caspase 6, apoptosis-related cysteine peptidase (Fragment) OS=Homo sapiens GN=CASP6 PE=4 SV=1 - [D6RHU3_HUMAN]	5.61	0.1958	2	1	3	3	143	16.7	7.2
P62330	ADP-ribosylation factor 6 OS=Homo sapiens GN=ARF6 PE=1 SV=2 - [ARF6_HUMAN]	5.61	0.1543	1	1	2	2	175	20.1	8.95
F8WCA1	Protein phosphatase 4, regulatory subunit 2 OS=Homo sapiens GN=PPP4R2 PE=4 SV=1 - [F8WCA1_HUMAN]	5.61	0.319	4	1	3	3	116	13.2	7.78
Q8TCJ2	Dolichyl-diphosphooligosaccharide--protein glycosyltransferase subunit STT3B OS=Homo sapiens GN=STT3B PE=1 SV=1 - [STT3B_HUMAN]	5.59	0.0557	1	1	4	4	826	93.6	8.91
B4DVE1	Lectin, galactoside-binding, soluble, 3 binding protein OS=Homo sapiens GN=LGALS3BP PE=2 SV=1 - [B4DVE1_HUMAN]	5.57	0.0524	4	1	3	4	573	64.1	5.47
E9PDV0	Cystathionase (cystathionine gamma-lyase) OS=Homo sapiens GN=CTH PE=3 SV=1 - [E9PDV0_HUMAN]	5.56	0.1528	2	1	4	4	373	41.2	6.86
B4DJE5	Uncharacterized protein OS=Homo sapiens GN=FDFT1 PE=2 SV=1 - [B4DJE5_HUMAN]	5.56	0.1524	3	1	4	7	374	43	6.79
P19404	NADH dehydrogenase [ubiquinone] flavoprotein 2, mitochondrial OS=Homo sapiens GN=NDUFV2 PE=1 SV=2 - [NDUV2_HUMAN]	5.55	0.2008	2	1	4	4	249	27.4	8.06
B4E016	Ribulose-5-phosphate-3-epimerase OS=Homo sapiens GN=RPE PE=2 SV=1 - [B4E016_HUMAN]	5.54	0.1307	6	1	2	2	199	21.7	5.81
O15400	Syntaxin-7 OS=Homo sapiens GN=STX7 PE=1 SV=4 - [STX7_HUMAN]	5.53	0.1073	1	1	2	2	261	29.8	5.55
A8MU58	Aminoacyl tRNA synthetase complex-interacting multifunctional protein 2 OS=Homo sapiens GN=AIMP2 PE=4 SV=2 - [A8MU58_HUMAN]	5.51	0.1364	3	1	3	3	242	26.7	8.07
P07311	Acylphosphatase-1 OS=Homo sapiens GN=ACYP1 PE=1 SV=2 - [ACYP1_HUMAN]	5.51	0.2222	2	1	2	2	99	11.3	9.31
P14174	Macrophage migration inhibitory factor OS=Homo sapiens GN=MIF PE=1 SV=4 - [MIF_HUMAN]	5.5	0.1739	1	1	2	2	115	12.5	7.88
O43156	TELO2-interacting protein 1 homolog OS=Homo sapiens GN=TTI1 PE=1 SV=3 - [TTI1_HUMAN]	5.5	0.056	1	1	5	7	1089	122	5.97
Q9UHV9	Prefoldin subunit 2 OS=Homo sapiens GN=PFDN2 PE=1 SV=1 - [PFD2_HUMAN]	5.47	0.1364	1	1	2	2	154	16.6	6.58
B4DYB4	Uncharacterized protein OS=Homo sapiens GN=NUP35 PE=2 SV=1 - [B4DYB4_HUMAN]	5.46	0.1521	3	1	3	3	309	33.1	9.36
Q5TD07	NAD(P)H dehydrogenase, quinone 2 OS=Homo sapiens GN=NQO2 PE=2 SV=1 - [Q5TD07_HUMAN]	5.45	0.2642	4	1	4	4	193	21.5	6.52
Q9UMY4	Sorting nexin-12 OS=Homo sapiens GN=SNX12 PE=1 SV=3 - [SNX12_HUMAN]	5.45	0.1977	3	1	5	5	172	19.7	7.87
F2Z322	Uncharacterized protein OS=Homo sapiens GN=LUC7L PE=4 SV=1 - [F2Z322_HUMAN]	5.43	0.8182	1	1	3	3	55	6.1	7.99
P50897	Palmitoyl-protein thioesterase 1 OS=Homo sapiens GN=PPT1 PE=1 SV=1 - [PPT1_HUMAN]	5.43	0.0784	3	1	2	2	306	34.2	6.52
F5H683	Multiple inositol-polyphosphate phosphatase 1 OS=Homo sapiens GN=MINPP1 PE=4 SV=1 - [F5H683_HUMAN]	5.43	0.1608	3	1	4	4	286	33.1	6.64
Q8IYB8	ATP-dependent RNA helicase SUPV3L1, mitochondrial OS=Homo sapiens GN=SUPV3L1 PE=1 SV=1 - [SUV3_HUMAN]	5.43	0.1018	1	1	7	7	786	87.9	7.99
O14745	Na(+)/H(+) exchange regulatory cofactor NHE-RF1 OS=Homo sapiens GN=SLC9A3R1 PE=1 SV=4 - [NHRF1_HUMAN]	5.42	0.1592	2	1	5	6	358	38.8	5.77
Q9UHR5	SAP30-binding protein OS=Homo sapiens GN=SAP30BP PE=1 SV=1 - [S30BP_HUMAN]	5.42	0.0877	1	1	2	2	308	33.8	4.84
H0YDV7	Kinesin family member C2 (Fragment) OS=Homo sapiens GN=KIFC2 PE=3 SV=1 - [H0YDV7_HUMAN]	5.41	0.1179	3	1	4	4	543	58.4	7.8
O75343	Guanylate cyclase soluble subunit beta-2 OS=Homo sapiens GN=GUCY1B2 PE=2 SV=2 - [GCYB2_HUMAN]	5.4	0.0827	1	1	4	4	617	70.3	8.63
Q9H6U8	Alpha-1,2-mannosyltransferase ALG9 OS=Homo sapiens GN=ALG9 PE=1 SV=2 - [ALG9_HUMAN]	5.39	0.1227	1	1	5	5	611	69.8	8.68
Q9HCC0	Methylcrotonoyl-CoA carboxylase beta chain, mitochondrial OS=Homo sapiens GN=MCCC2 PE=1 SV=1 - [MCCB_HUMAN]	5.37	0.0728	3	1	3	3	563	61.3	7.68
E9PNN6	Aldehyde dehydrogenase 3 family, member A1 OS=Homo sapiens GN=ALDH3A1 PE=3 SV=1 - [E9PNN6_HUMAN]	5.34	0.0682	5	1	2	2	396	44.2	5.52
A6ND99	Heparan sulfate 2-O-sulfotransferase 1 OS=Homo sapiens GN=HS2ST1 PE=4 SV=4 - [A6ND99_HUMAN]	5.33	0.2143	2	1	4	4	322	37.1	8.29
Q9Y3T9	Nucleolar complex protein 2 homolog OS=Homo sapiens GN=NOC2L PE=1 SV=4 - [NOC2L_HUMAN]	5.32	0.0641	1	1	4	5	749	84.9	5.62
Q9UDR5	Alpha-aminoadipic semialdehyde synthase, mitochondrial OS=Homo sapiens GN=AASS PE=1 SV=1 - [AASS_HUMAN]	5.32	0.0853	2	1	7	8	926	102.1	6.64
A8MYA2	Uncharacterized protein CXorf49 OS=Homo sapiens GN=CXorf49 PE=2 SV=2 - [CX049_HUMAN]	5.3	0.0898	1	1	3	3	512	54.2	9.11
O14929	Histone acetyltransferase type B catalytic subunit OS=Homo sapiens GN=HAT1 PE=1 SV=1 - [HAT1_HUMAN]	5.3	0.0692	1	1	3	3	419	49.5	5.69
Q9HBB2	Iron regulatory protein 1 OS=Homo sapiens GN=IRP1 PE=2 SV=1 - [Q9HBB2_HUMAN]	5.29	0.0456	3	1	3	3	790	87	6.55
Q9UFN0	Protein NipSnap homolog 3A OS=Homo sapiens GN=NIPSNAP3A PE=1 SV=2 - [NPS3A_HUMAN]	5.27	0.1498	1	1	3	3	247	28.4	9.16
Q96GX9	Probable methylthioribulose-1-phosphate dehydratase OS=Homo sapiens GN=APIP PE=1 SV=1 - [MTNB_HUMAN]	5.27	0.0992	2	1	2	2	242	27.1	7.12
P39880	Homeobox protein cut-like 1 OS=Homo sapiens GN=CUX1 PE=1 SV=3 - [CUX1_HUMAN]	5.26	0.0678	5	1	7	7	1505	164.1	5.9
B4DJ10	Uncharacterized protein OS=Homo sapiens GN=LARS PE=2 SV=1 - [B4DJ10_HUMAN]	5.25	0.0856	6	1	9	9	1122	128	7.03
C9JBA5	Immunoglobulin superfamily, member 11 OS=Homo sapiens GN=IGSF11 PE=4 SV=1 - [C9JBA5_HUMAN]	5.25	0.0918	3	1	2	2	403	43.4	7.11
Q9NW21	Uncharacterized protein OS=Homo sapiens GN=FAM49B PE=2 SV=1 - [Q9NW21_HUMAN]	5.22	0.3876	2	1	6	6	178	20.2	7.8
B4DQ58	Abl-interactor 1 OS=Homo sapiens GN=ABI1 PE=2 SV=1 - [B4DQ58_HUMAN]	5.22	0.076	6	1	2	2	329	35.9	5.06
Q9UIJ5	Palmitoyltransferase ZDHHC2 OS=Homo sapiens GN=ZDHHC2 PE=2 SV=1 - [ZDHC2_HUMAN]	5.22	0.0872	2	1	3	4	367	42	8.35
Q99549	M-phase phosphoprotein 8 OS=Homo sapiens GN=MPHOSPH8 PE=1 SV=2 - [MPP8_HUMAN]	5.2	0.0767	2	1	5	5	860	97.1	6.06
F5GYW0	Centrosomal protein 57kDa OS=Homo sapiens GN=CEP57 PE=4 SV=1 - [F5GYW0_HUMAN]	5.18	0.093	7	1	3	3	473	54.5	9.31
Q5JXM0	Putative uncharacterized protein DKFZp564C0482 OS=Homo sapiens GN=DKFZp564C0482 PE=2 SV=1 - [Q5JXM0_HUMAN]	5.16	0.1452	2	1	5	6	248	27.1	5.53
P04150	Glucocorticoid receptor OS=Homo sapiens GN=NR3C1 PE=1 SV=1 - [GCR_HUMAN]	5.16	0.0785	2	1	4	4	777	85.6	6.38
Q96S42	Nodal homolog OS=Homo sapiens GN=NODAL PE=1 SV=2 - [NODAL_HUMAN]	5.15	0.0807	1	1	2	2	347	39.5	6.98
Q9Y6W5	Wiskott-Aldrich syndrome protein family member 2 OS=Homo sapiens GN=WASF2 PE=1 SV=3 - [WASF2_HUMAN]	5.13	0.0361	1	1	2	2	498	54.3	5.53
E9PDU4	Sad1 and UNC84 domain-containing 1 OS=Homo sapiens GN=SUN1 PE=4 SV=1 - [E9PDU4_HUMAN]	5.08	0.0894	8	1	5	5	682	76.4	6.64
Q14140	SERTA domain-containing protein 2 OS=Homo sapiens GN=SERTAD2 PE=2 SV=1 - [SRTD2_HUMAN]	5.08	0.1497	1	1	3	3	314	33.9	4.59
F8W776	Sec61 alpha 2 subunit (S. cerevisiae) OS=Homo sapiens GN=SEC61A2 PE=3 SV=1 - [F8W776_HUMAN]	5.07	0.0585	6	1	2	3	410	44.7	6.54
P01008	Antithrombin-III OS=Homo sapiens GN=SERPINC1 PE=1 SV=1 - [ANT3_HUMAN]	5.06	0.125	2	1	4	4	464	52.6	6.71
B4DN92	Uncharacterized protein OS=Homo sapiens GN=TMEM87A PE=2 SV=1 - [B4DN92_HUMAN]	5.06	0.0452	2	1	2	2	531	61.3	7.36
F5H0G6	Cleavage stimulation factor, 3' pre-RNA, subunit 3, 77kDa OS=Homo sapiens GN=CSTF3 PE=4 SV=1 - [F5H0G6_HUMAN]	5.05	0.08	2	1	4	5	650	75.1	8.37
H0YBR2	Epithelial-splicing regulatory protein 1 (Fragment) OS=Homo sapiens GN=ESRP1 PE=4 SV=1 - [H0YBR2_HUMAN]	5.02	0.0677	4	1	3	3	502	56.1	8.22
Q7Z4V5	Hepatoma-derived growth factor-related protein 2 OS=Homo sapiens GN=HDGFRP2 PE=1 SV=1 - [HDGR2_HUMAN]	5.01	0.0551	1	1	4	4	671	74.3	7.49
Q96T51	RUN and FYVE domain-containing protein 1 OS=Homo sapiens GN=RUFY1 PE=1 SV=2 - [RUFY1_HUMAN]	5.01	0.0777	3	1	6	6	708	79.8	5.74
A8MTG3	Zinc finger protein 207 OS=Homo sapiens GN=ZNF207 PE=4 SV=1 - [A8MTG3_HUMAN]	4.99	0.0447	4	1	2	2	447	47.7	9.1
Q8TEX9	Importin-4 OS=Homo sapiens GN=IPO4 PE=1 SV=2 - [IPO4_HUMAN]	4.99	0.0592	6	1	6	13	1081	118.6	4.96
Q8NF37	Lysophosphatidylcholine acyltransferase 1 OS=Homo sapiens GN=LPCAT1 PE=1 SV=2 - [PCAT1_HUMAN]	4.95	0.0824	1	1	3	4	534	59.1	6.02
O60907	F-box-like/WD repeat-containing protein TBL1X OS=Homo sapiens GN=TBL1X PE=1 SV=3 - [TBL1X_HUMAN]	4.95	0.0832	3	1	3	3	577	62.5	6.55
Q9ULG1	DNA helicase INO80 OS=Homo sapiens GN=INO80 PE=1 SV=2 - [INO80_HUMAN]	4.95	0.0566	2	1	8	8	1556	176.6	9.5
C9JGW8	Uncharacterized protein OS=Homo sapiens PE=4 SV=1 - [C9JGW8_HUMAN]	4.93	0.0921	19	1	3	3	380	42.7	5.34
Q5SV97	Uncharacterized protein C1orf170 OS=Homo sapiens GN=C1orf170 PE=2 SV=3 - [CA170_HUMAN]	4.92	0.0489	1	1	3	4	696	71.9	7.3
E7ERH6	Histone deacetylase 6 OS=Homo sapiens GN=HDAC6 PE=4 SV=1 - [E7ERH6_HUMAN]	4.92	0.0294	1	1	2	3	817	89.9	5.91
Q01970	1-phosphatidylinositol-4,5-bisphosphate phosphodiesterase beta-3 OS=Homo sapiens GN=PLCB3 PE=1 SV=2 - [PLCB3_HUMAN]	4.92	0.0786	2	1	7	8	1234	138.7	5.9
Q6PKC0	GMP reductase OS=Homo sapiens GN=GMPR2 PE=2 SV=1 - [Q6PKC0_HUMAN]	4.91	0.1002	10	1	6	7	409	45	8.34
Q96NG8	Zinc finger protein 582 OS=Homo sapiens GN=ZNF582 PE=2 SV=1 - [ZN582_HUMAN]	4.9	0.0948	1	1	4	5	517	60.5	8.47
Q5T1B0	Axonemal dynein light chain domain-containing protein 1 OS=Homo sapiens GN=AXDND1 PE=1 SV=1 - [AXDN1_HUMAN]	4.9	0.08	3	1	8	8	1012	118	5.68
Q8NBJ5	Procollagen galactosyltransferase 1 OS=Homo sapiens GN=GLT25D1 PE=1 SV=1 - [GT251_HUMAN]	4.87	0.0531	1	1	3	3	622	71.6	7.31
Q13601	KRR1 small subunit processome component homolog OS=Homo sapiens GN=KRR1 PE=1 SV=4 - [KRR1_HUMAN]	4.87	0.1102	1	1	4	4	381	43.6	9.77
G3V1D1	Ferritin OS=Homo sapiens GN=FTH1 PE=3 SV=1 - [G3V1D1_HUMAN]	4.87	0.2301	3	1	2	3	113	12.9	5.3
Q9UKP4	A disintegrin and metalloproteinase with thrombospondin motifs 7 OS=Homo sapiens GN=ADAMTS7 PE=1 SV=2 - [ATS7_HUMAN]	4.86	0.0397	2	1	5	6	1686	184	6.2
E2QRE9	Uncharacterized protein OS=Homo sapiens GN=DMRTA2 PE=4 SV=1 - [E2QRE9_HUMAN]	4.85	0.0558	2	1	2	2	466	46.1	9.73
Q7Z388	Protein dpy-19 homolog 4 OS=Homo sapiens GN=DPY19L4 PE=2 SV=1 - [D19L4_HUMAN]	4.85	0.0664	1	1	4	5	723	83.7	8.16
Q15654	Thyroid receptor-interacting protein 6 OS=Homo sapiens GN=TRIP6 PE=1 SV=3 - [TRIP6_HUMAN]	4.85	0.1071	1	1	3	3	476	50.3	7.37
G5E9F8	Protein S (Alpha), isoform CRA_b OS=Homo sapiens GN=PROS1 PE=4 SV=1 - [G5E9F8_HUMAN]	4.84	0.0495	2	1	2	2	545	60.3	5.87
G3XAA8	La ribonucleoprotein domain family, member 4, isoform CRA_j OS=Homo sapiens GN=LARP4 PE=4 SV=1 - [G3XAA8_HUMAN]	4.82	0.0812	6	1	4	4	653	72.7	6.43
O43665	Regulator of G-protein signaling 10 OS=Homo sapiens GN=RGS10 PE=1 SV=2 - [RGS10_HUMAN]	4.82	0.1272	1	1	2	3	173	20.2	5.49
Q15269	Periodic tryptophan protein 2 homolog OS=Homo sapiens GN=PWP2 PE=1 SV=2 - [PWP2_HUMAN]	4.82	0.0577	1	1	4	4	919	102.4	6.15
P17600	Synapsin-1 OS=Homo sapiens GN=SYN1 PE=1 SV=3 - [SYN1_HUMAN]	4.81	0.0482	1	1	2	2	705	74.1	9.83
Q92820	Gamma-glutamyl hydrolase OS=Homo sapiens GN=GGH PE=1 SV=2 - [GGH_HUMAN]	4.8	0.1006	1	1	3	3	318	35.9	7.11
O00566	U3 small nucleolar ribonucleoprotein protein MPP10 OS=Homo sapiens GN=MPHOSPH10 PE=1 SV=2 - [MPP10_HUMAN]	4.8	0.0852	2	1	6	7	681	78.8	4.86
Q04759	Protein kinase C theta type OS=Homo sapiens GN=PRKCQ PE=1 SV=3 - [KPCT_HUMAN]	4.79	0.1289	2	1	8	10	706	81.8	7.61
Q13057	Bifunctional coenzyme A synthase OS=Homo sapiens GN=COASY PE=1 SV=4 - [COASY_HUMAN]	4.79	0.0514	1	1	3	4	564	62.3	6.99
Q59GT6	Rab geranylgeranyltransferase, beta subunit (Fragment) OS=Homo sapiens GN=RABGGTB PE=2 SV=1 - [Q59GT6_HUMAN]	4.79	0.1406	3	1	4	4	320	35.9	5.41
Q5T182	SHC (Src homology 2 domain containing) transforming protein 1 (Fragment) OS=Homo sapiens GN=SHC1 PE=2 SV=1 - [Q5T182_HUMAN]	4.78	0.16	4	1	2	2	200	22	9.61
A6NIW1	CD99 antigen, isoform CRA_b OS=Homo sapiens GN=CD99 PE=4 SV=1 - [A6NIW1_HUMAN]	4.78	0.1657	2	1	2	3	169	17.1	4.56
F8WBG3	Pumilio homolog 1 (Drosophila) OS=Homo sapiens GN=PUM1 PE=4 SV=1 - [F8WBG3_HUMAN]	4.77	0.0691	12	1	5	6	926	98.5	8.81
E5RJA0	Lysophospholipase I OS=Homo sapiens GN=LYPLA1 PE=4 SV=1 - [E5RJA0_HUMAN]	4.77	0.1583	4	1	2	2	139	15.1	7.21
Q96A23	Copine-4 OS=Homo sapiens GN=CPNE4 PE=2 SV=1 - [CPNE4_HUMAN]	4.75	0.0395	1	1	2	2	557	62.4	6.33
Q15287	RNA-binding protein with serine-rich domain 1 OS=Homo sapiens GN=RNPS1 PE=1 SV=1 - [RNPS1_HUMAN]	4.71	0.0885	1	1	3	3	305	34.2	11.84
D6RF48	Syntaxin 18 OS=Homo sapiens GN=STX18 PE=4 SV=1 - [D6RF48_HUMAN]	4.7	0.1526	2	1	3	3	308	35.4	5.55
Q86UA1	Pre-mRNA-processing factor 39 OS=Homo sapiens GN=PRPF39 PE=1 SV=3 - [PRP39_HUMAN]	4.69	0.0688	3	1	4	4	669	78.4	5.4
C9JQV0	Chromosome 7 open reading frame 50 (Fragment) OS=Homo sapiens GN=C7orf50 PE=4 SV=1 - [C9JQV0_HUMAN]	4.67	0.1563	2	1	2	3	192	21.9	9.64
F8VU90	Peptidyl-prolyl cis-trans isomerase OS=Homo sapiens GN=FKBP11 PE=4 SV=1 - [F8VU90_HUMAN]	4.66	0.1648	3	1	2	2	182	19.8	6.99
B0FYA3	Calcium channel voltage-dependent L type alpha 1D subunit OS=Homo sapiens GN=CACNA1D PE=2 SV=1 - [B0FYA3_HUMAN]	4.66	0.0431	4	1	9	11	2137	242.3	6.79
Q9UIH9	Krueppel-like factor 15 OS=Homo sapiens GN=KLF15 PE=1 SV=1 - [KLF15_HUMAN]	4.63	0.1034	1	1	4	4	416	44	8.16
Q9ULC3	Ras-related protein Rab-23 OS=Homo sapiens GN=RAB23 PE=1 SV=1 - [RAB23_HUMAN]	4.59	0.1857	1	1	3	3	237	26.6	6.6
Q9NQZ5	StAR-related lipid transfer protein 7, mitochondrial OS=Homo sapiens GN=STARD7 PE=1 SV=2 - [STAR7_HUMAN]	4.58	0.1189	1	1	3	4	370	43.1	8.95
Q9BVI4	Nucleolar complex protein 4 homolog OS=Homo sapiens GN=NOC4L PE=1 SV=1 - [NOC4L_HUMAN]	4.34	0.0523	2	1	2	2	516	58.4	7.49
Q6IBS0	Twinfilin-2 OS=Homo sapiens GN=TWF2 PE=1 SV=2 - [TWF2_HUMAN]	4.32	0.1146	2	1	4	4	349	39.5	6.84
Q92882	Osteoclast-stimulating factor 1 OS=Homo sapiens GN=OSTF1 PE=1 SV=2 - [OSTF1_HUMAN]	4.31	0.2196	1	1	4	5	214	23.8	5.68
F5H7D4	COP9 constitutive photomorphogenic homolog subunit 7A (Arabidopsis) OS=Homo sapiens GN=COPS7A PE=4 SV=1 - [F5H7D4_HUMAN]	4.26	0.2301	11	1	2	2	113	12.2	7.4
Q8IWA0	WD repeat-containing protein 75 OS=Homo sapiens GN=WDR75 PE=1 SV=1 - [WDR75_HUMAN]	4.24	0.0446	1	1	3	4	830	94.4	5.96
F5GWL8	Leucine zipper transcription factor-like 1 OS=Homo sapiens GN=LZTFL1 PE=4 SV=1 - [F5GWL8_HUMAN]	4.23	0.2031	3	1	4	5	256	29.3	5.48
O75489	NADH dehydrogenase [ubiquinone] iron-sulfur protein 3, mitochondrial OS=Homo sapiens GN=NDUFS3 PE=1 SV=1 - [NDUS3_HUMAN]	4.21	0.1288	1	1	2	2	264	30.2	7.5
O95817	BAG family molecular chaperone regulator 3 OS=Homo sapiens GN=BAG3 PE=1 SV=3 - [BAG3_HUMAN]	4.18	0.04	1	1	2	2	575	61.6	6.95
Q8IYS1	Peptidase M20 domain-containing protein 2 OS=Homo sapiens GN=PM20D2 PE=1 SV=2 - [P20D2_HUMAN]	4.07	0.0894	1	1	2	2	436	47.7	5.85
Q96PZ0	Pseudouridylate synthase 7 homolog OS=Homo sapiens GN=PUS7 PE=1 SV=2 - [PUS7_HUMAN]	4.05	0.0923	1	1	4	4	661	75	6.37
P54725	UV excision repair protein RAD23 homolog A OS=Homo sapiens GN=RAD23A PE=1 SV=1 - [RD23A_HUMAN]	4.03	0.0716	2	1	2	2	363	39.6	4.58
Q9H223	EH domain-containing protein 4 OS=Homo sapiens GN=EHD4 PE=1 SV=1 - [EHD4_HUMAN]	4.03	0.0462	1	1	2	2	541	61.1	6.76
O75396	Vesicle-trafficking protein SEC22b OS=Homo sapiens GN=SEC22B PE=1 SV=4 - [SC22B_HUMAN]	4.02	0.0977	1	1	2	2	215	24.6	6.92
P55957	BH3-interacting domain death agonist OS=Homo sapiens GN=BID PE=1 SV=1 - [BID_HUMAN]	4	0.1436	1	1	2	2	195	22	5.44
Q7Z4G1	COMM domain-containing protein 6 OS=Homo sapiens GN=COMMD6 PE=1 SV=1 - [COMD6_HUMAN]	3.96	0.2824	1	1	2	2	85	9.6	6
P62306	Small nuclear ribonucleoprotein F OS=Homo sapiens GN=SNRPF PE=1 SV=1 - [RUXF_HUMAN]	3.95	0.2209	1	1	2	2	86	9.7	4.67
P53597	Succinyl-CoA ligase [ADP/GDP-forming] subunit alpha, mitochondrial OS=Homo sapiens GN=SUCLG1 PE=1 SV=4 - [SUCA_HUMAN]	3.94	0.1127	1	1	2	2	346	36.2	8.79
A8MZ71	Uncharacterized protein OS=Homo sapiens GN=COX7A2 PE=4 SV=1 - [A8MZ71_HUMAN]	3.93	0.3735	4	1	3	3	83	9.4	9.35
F8W940	CUGBP, Elav-like family member 1 OS=Homo sapiens GN=CELF1 PE=4 SV=1 - [F8W940_HUMAN]	3.93	0.0928	6	1	4	4	485	52	8.46
C9JAX1	Frataxin OS=Homo sapiens GN=FXN PE=4 SV=1 - [C9JAX1_HUMAN]	3.85	0.1778	3	1	2	2	135	14.9	5.14
P17301	Integrin alpha-2 OS=Homo sapiens GN=ITGA2 PE=1 SV=1 - [ITA2_HUMAN]	3.84	0.0449	1	1	4	4	1181	129.2	5.31
E9PMH9	Deoxyribose-phosphate aldolase (putative) (Fragment) OS=Homo sapiens GN=DERA PE=4 SV=1 - [E9PMH9_HUMAN]	3.82	0.319	4	1	3	3	163	17.6	8.46
C9J660	Sulfatase-modifying factor 2 OS=Homo sapiens GN=SUMF2 PE=4 SV=1 - [C9J660_HUMAN]	3.8	0.071	1	1	2	2	352	39.7	9.69
O00479	High mobility group nucleosome-binding domain-containing protein 4 OS=Homo sapiens GN=HMGN4 PE=1 SV=3 - [HMGN4_HUMAN]	3.73	0.2	1	1	2	3	90	9.5	10.48
Q9BW92	Threonine--tRNA ligase, mitochondrial OS=Homo sapiens GN=TARS2 PE=1 SV=1 - [SYTM_HUMAN]	3.73	0.0348	4	1	2	2	718	81	7.3
B7Z7Q6	Uncharacterized protein OS=Homo sapiens GN=PRCP PE=2 SV=1 - [B7Z7Q6_HUMAN]	3.71	0.0665	3	1	2	2	391	43.9	6.3
O43464	Serine protease HTRA2, mitochondrial OS=Homo sapiens GN=HTRA2 PE=1 SV=2 - [HTRA2_HUMAN]	3.7	0.0502	1	1	2	2	458	48.8	10.07
Q9ULX6	A-kinase anchor protein 8-like OS=Homo sapiens GN=AKAP8L PE=1 SV=3 - [AKP8L_HUMAN]	3.66	0.0991	1	1	6	6	646	71.6	5.07
Q14566	DNA replication licensing factor MCM6 OS=Homo sapiens GN=MCM6 PE=1 SV=1 - [MCM6_HUMAN]	3.65	0.0219	1	1	2	2	821	92.8	5.41
D6RAZ3	Chromosome 3 open reading frame 37 (Fragment) OS=Homo sapiens GN=C3orf37 PE=4 SV=1 - [D6RAZ3_HUMAN]	3.62	0.0987	6	1	2	2	233	26.9	7.24
Q92522	Histone H1x OS=Homo sapiens GN=H1FX PE=1 SV=1 - [H1X_HUMAN]	3.62	0.2394	1	1	4	4	213	22.5	10.76
F5H711	Jagunal homolog 1 (Drosophila) OS=Homo sapiens GN=JAGN1 PE=4 SV=1 - [F5H711_HUMAN]	3.59	0.105	2	1	2	2	181	20.8	9.57
P62851	40S ribosomal protein S25 OS=Homo sapiens GN=RPS25 PE=1 SV=1 - [RS25_HUMAN]	3.58	0.432	4	1	6	6	125	13.7	10.11
Q9UHR4	Brain-specific angiogenesis inhibitor 1-associated protein 2-like protein 1 OS=Homo sapiens GN=BAIAP2L1 PE=1 SV=2 - [BI2L1_HUMAN]	3.57	0.0548	1	1	3	3	511	56.8	8.68
Q9BSC4	Nucleolar protein 10 OS=Homo sapiens GN=NOL10 PE=1 SV=1 - [NOL10_HUMAN]	3.57	0.0538	3	1	4	4	688	80.3	8.46
P61964	WD repeat-containing protein 5 OS=Homo sapiens GN=WDR5 PE=1 SV=1 - [WDR5_HUMAN]	3.51	0.0778	1	1	2	2	334	36.6	8.27
Q9Y2S0	DNA-directed RNA polymerases I and III subunit RPAC2 OS=Homo sapiens GN=POLR1D PE=1 SV=1 - [RPAC2_HUMAN]	3.51	0.2857	1	1	3	3	133	15.2	5.8
Q99622	Protein C10 OS=Homo sapiens GN=C12orf57 PE=1 SV=1 - [C10_HUMAN]	3.49	0.2143	1	1	2	2	126	13.2	5.14
Q01780	Exosome component 10 OS=Homo sapiens GN=EXOSC10 PE=1 SV=2 - [EXOSX_HUMAN]	3.47	0.0847	2	1	5	5	885	100.8	8.46
Q2NL82	Pre-rRNA-processing protein TSR1 homolog OS=Homo sapiens GN=TSR1 PE=1 SV=1 - [TSR1_HUMAN]	3.42	0.0647	1	1	4	4	804	91.8	7.42
O15116	U6 snRNA-associated Sm-like protein LSm1 OS=Homo sapiens GN=LSM1 PE=1 SV=1 - [LSM1_HUMAN]	3.41	0.3158	3	1	3	3	133	15.2	5.22
F5H4J2	Peroxisomal biogenesis factor 14 OS=Homo sapiens GN=PEX14 PE=4 SV=1 - [F5H4J2_HUMAN]	3.35	0.0831	2	1	2	2	313	34.2	4.82
G3V145	Retinal short chain dehydrogenase reductase isoform 1, isoform CRA_c OS=Homo sapiens GN=SDR16C5 PE=3 SV=1 - [G3V145_HUMAN]	3.34	0.0881	1	1	2	2	318	35.1	8.28
Q9Y3B4	Pre-mRNA branch site protein p14 OS=Homo sapiens GN=SF3B14 PE=1 SV=1 - [PM14_HUMAN]	3.34	0.16	1	1	2	2	125	14.6	9.38
O94919	Endonuclease domain-containing 1 protein OS=Homo sapiens GN=ENDOD1 PE=1 SV=2 - [ENDD1_HUMAN]	3.28	0.06	1	1	2	2	500	55	5.71
Q8N7H5	RNA polymerase II-associated factor 1 homolog OS=Homo sapiens GN=PAF1 PE=1 SV=2 - [PAF1_HUMAN]	3.27	0.1036	2	1	4	4	531	59.9	4.63
O43708	Maleylacetoacetate isomerase OS=Homo sapiens GN=GSTZ1 PE=1 SV=3 - [MAAI_HUMAN]	3.27	0.1991	6	1	3	3	216	24.2	8.54
Q8NHZ6	Mannose phosphate isomerase OS=Homo sapiens GN=MPI PE=2 SV=1 - [Q8NHZ6_HUMAN]	3.26	0.0899	3	1	2	3	267	29.7	6.46
F5H131	Nucleoporin 214kDa OS=Homo sapiens GN=NUP214 PE=4 SV=1 - [F5H131_HUMAN]	3.26	0.0323	7	1	3	3	1519	152.5	8.98
F2Z2Y6	N(alpha)-acetyltransferase 38, NatC auxiliary subunit OS=Homo sapiens GN=NAA38 PE=4 SV=1 - [F2Z2Y6_HUMAN]	3.25	0.2537	2	1	2	2	67	7.4	4.88
P53602	Diphosphomevalonate decarboxylase OS=Homo sapiens GN=MVD PE=1 SV=1 - [MVD1_HUMAN]	3.25	0.075	1	1	3	6	400	43.4	7.23
C9JJM7	2-hydroxyacyl-CoA lyase 1 (Fragment) OS=Homo sapiens GN=HACL1 PE=4 SV=1 - [C9JJM7_HUMAN]	3.19	0.1592	4	1	2	2	157	17.1	7.74
Q96FQ6	Protein S100-A16 OS=Homo sapiens GN=S100A16 PE=1 SV=1 - [S10AG_HUMAN]	3.14	0.3786	1	1	3	3	103	11.8	6.79
Q9NPJ3	Acyl-coenzyme A thioesterase 13 OS=Homo sapiens GN=ACOT13 PE=1 SV=1 - [ACO13_HUMAN]	3.13	0.2286	2	1	2	2	140	15	9.14
Q9NRV9	Heme-binding protein 1 OS=Homo sapiens GN=HEBP1 PE=1 SV=1 - [HEBP1_HUMAN]	3.1	0.1746	1	1	2	2	189	21.1	5.8
O00220	Tumor necrosis factor receptor superfamily member 10A OS=Homo sapiens GN=TNFRSF10A PE=1 SV=3 - [TR10A_HUMAN]	3.08	0.0385	1	1	2	2	468	50.1	7.03
Q6UWP2	Dehydrogenase/reductase SDR family member 11 OS=Homo sapiens GN=DHRS11 PE=1 SV=1 - [DHR11_HUMAN]	3.07	0.1423	2	1	4	4	260	28.3	6.64
F8VVT7	Charged multivesicular body protein 1A OS=Homo sapiens GN=CHMP1A PE=4 SV=1 - [F8VVT7_HUMAN]	3.07	0.0909	3	1	2	3	187	20.8	7.2
Q9Y3B3	Transmembrane emp24 domain-containing protein 7 OS=Homo sapiens GN=TMED7 PE=1 SV=2 - [TMED7_HUMAN]	3.07	0.0759	3	1	2	2	224	25.2	6.89
Q86V84	OSBPL6 protein OS=Homo sapiens GN=OSBPL6 PE=2 SV=1 - [Q86V84_HUMAN]	3.03	0.0787	2	1	3	3	508	56.9	6.74
O00170	AH receptor-interacting protein OS=Homo sapiens GN=AIP PE=1 SV=2 - [AIP_HUMAN]	3.02	0.1606	1	1	4	4	330	37.6	6.29
Q8N8U9	BMP-binding endothelial regulator protein OS=Homo sapiens GN=BMPER PE=1 SV=3 - [BMPER_HUMAN]	2.98	0.0394	1	1	2	2	685	75.9	7.77
O60936	Nucleolar protein 3 OS=Homo sapiens GN=NOL3 PE=1 SV=1 - [NOL3_HUMAN]	2.96	0.1142	1	1	2	2	219	24.3	11.33
Q96P53	WD repeat and FYVE domain-containing protein 2 OS=Homo sapiens GN=WDFY2 PE=2 SV=2 - [WDFY2_HUMAN]	2.95	0.045	1	1	2	3	400	45.1	6.93
C9J5N9	Apolipoprotein O-like OS=Homo sapiens GN=APOOL PE=4 SV=2 - [C9J5N9_HUMAN]	2.94	0.1273	2	1	3	3	267	29.1	9.6
Q96N66	Lysophospholipid acyltransferase 7 OS=Homo sapiens GN=MBOAT7 PE=1 SV=2 - [MBOA7_HUMAN]	2.94	0.0678	1	1	3	3	472	52.7	8.97
Q5FWE3	Proline-rich transmembrane protein 3 OS=Homo sapiens GN=PRRT3 PE=1 SV=3 - [PRRT3_HUMAN]	2.94	0.0428	1	1	4	4	981	102.1	7.78
Q9Y6H1	Coiled-coil-helix-coiled-coil-helix domain-containing protein 2, mitochondrial OS=Homo sapiens GN=CHCHD2 PE=1 SV=1 - [CHCH2_HUMAN]	2.91	0.1457	1	1	2	2	151	15.5	9.22
Q9NVJ2	ADP-ribosylation factor-like protein 8B OS=Homo sapiens GN=ARL8B PE=1 SV=1 - [ARL8B_HUMAN]	2.89	0.1022	1	1	2	2	186	21.5	8.43
B4DR67	Asparagine-linked glycosylation 5, dolichyl-phosphate beta-glucosyltransferase homolog (S. cerevisiae) OS=Homo sapiens GN=ALG5 PE=2 SV=1 - [B4DR67_HUMAN]	2.88	0.1174	2	1	3	3	230	25.3	9.06
Q14582	Max dimerization protein 4 OS=Homo sapiens GN=MXD4 PE=2 SV=2 - [MAD4_HUMAN]	2.87	0.0718	1	1	2	2	209	23.5	6.96
Q6PK30	Cancer/testis antigen 75 OS=Homo sapiens GN=CT75 PE=2 SV=2 - [CT75_HUMAN]	2.87	0.0397	1	1	2	2	378	40.6	10.98
D3YHP0	CAR4/6 OS=Homo sapiens GN=CXADR PE=2 SV=1 - [D3YHP0_HUMAN]	2.86	0.1667	3	1	4	4	324	35.5	7.3
Q96HC4	PDZ and LIM domain protein 5 OS=Homo sapiens GN=PDLIM5 PE=1 SV=5 - [PDLI5_HUMAN]	2.85	0.052	5	1	2	2	596	63.9	8.21

## Sheet: Accucore 120 min gradient 2
Accession	Description	Score	Coverage	# Proteins	# Unique Peptides	# Peptides	# PSMs	# AAs	MW [kDa]	calc. pI
Q09666	Neuroblast differentiation-associated protein AHNAK OS=Homo sapiens GN=AHNAK PE=1 SV=2 - [AHNK_HUMAN]	518.89	0.5058	3	67	156	222	5890	628.7	6.15
P05787	Keratin, type II cytoskeletal 8 OS=Homo sapiens GN=KRT8 PE=1 SV=7 - [K2C8_HUMAN]	435.62	0.8075	21	29	56	148	483	53.7	5.59
P35579	Myosin-9 OS=Homo sapiens GN=MYH9 PE=1 SV=4 - [MYH9_HUMAN]	410.97	0.4852	14	47	85	119	1960	226.4	5.6
P07900	Heat shock protein HSP 90-alpha OS=Homo sapiens GN=HSP90AA1 PE=1 SV=5 - [HS90A_HUMAN]	369.66	0.4891	8	16	44	120	732	84.6	5.02
B4E335	Actin, beta OS=Homo sapiens GN=ACTB PE=2 SV=1 - [B4E335_HUMAN]	349.81	0.7151	18	6	25	93	351	39.2	5.59
P06733	Alpha-enolase OS=Homo sapiens GN=ENO1 PE=1 SV=2 - [ENOA_HUMAN]	346.96	0.7166	6	21	35	92	434	47.1	7.39
P11142	Heat shock cognate 71 kDa protein OS=Homo sapiens GN=HSPA8 PE=1 SV=1 - [HSP7C_HUMAN]	339.24	0.644	19	27	56	104	646	70.9	5.52
P08238	Heat shock protein HSP 90-beta OS=Homo sapiens GN=HSP90AB1 PE=1 SV=4 - [HS90B_HUMAN]	336.69	0.5276	12	10	44	113	724	83.2	5.03
P10809	60 kDa heat shock protein, mitochondrial OS=Homo sapiens GN=HSPD1 PE=1 SV=2 - [CH60_HUMAN]	267.42	0.733	9	20	40	75	573	61	5.87
P11021	78 kDa glucose-regulated protein OS=Homo sapiens GN=HSPA5 PE=1 SV=2 - [GRP78_HUMAN]	266.8	0.6254	2	25	47	82	654	72.3	5.16
Q15149	Plectin OS=Homo sapiens GN=PLEC PE=1 SV=3 - [PLEC_HUMAN]	258.65	0.2485	3	29	107	115	4684	531.5	5.96
P38646	Stress-70 protein, mitochondrial OS=Homo sapiens GN=HSPA9 PE=1 SV=2 - [GRP75_HUMAN]	258.49	0.6406	7	24	42	70	679	73.6	6.16
Q5HY54	Filamin A, alpha OS=Homo sapiens GN=FLNA PE=2 SV=1 - [Q5HY54_HUMAN]	245.85	0.3203	7	32	72	86	2607	276.4	6.05
F8VW92	Tubulin, beta class I OS=Homo sapiens GN=TUBB PE=3 SV=1 - [F8VW92_HUMAN]	241.27	0.5333	20	2	19	65	435	48.5	5.2
P14618	Pyruvate kinase isozymes M1/M2 OS=Homo sapiens GN=PKM2 PE=1 SV=4 - [KPYM_HUMAN]	228.44	0.5443	7	20	30	65	531	57.9	7.84
P05783	Keratin, type I cytoskeletal 18 OS=Homo sapiens GN=KRT18 PE=1 SV=2 - [K1C18_HUMAN]	227.1	0.7256	2	16	39	69	430	48	5.45
P04406	Glyceraldehyde-3-phosphate dehydrogenase OS=Homo sapiens GN=GAPDH PE=1 SV=3 - [G3P_HUMAN]	214.36	0.6567	5	11	20	57	335	36	8.46
P68371	Tubulin beta-4B chain OS=Homo sapiens GN=TUBB4B PE=1 SV=1 - [TBB4B_HUMAN]	213.34	0.5213	16	2	19	56	445	49.8	4.89
H0YG33	Heat shock 70kDa protein 1B OS=Homo sapiens GN=HSPA1B PE=3 SV=1 - [H0YG33_HUMAN]	193.75	0.4266	11	12	33	58	708	77.4	6.99
P60174	Triosephosphate isomerase OS=Homo sapiens GN=TPI1 PE=1 SV=3 - [TPIS_HUMAN]	183.75	0.7622	2	16	18	46	286	30.8	5.92
P02545	Prelamin-A/C OS=Homo sapiens GN=LMNA PE=1 SV=1 - [LMNA_HUMAN]	183.28	0.5858	8	21	44	58	664	74.1	7.02
P13639	Elongation factor 2 OS=Homo sapiens GN=EEF2 PE=1 SV=4 - [EF2_HUMAN]	182.56	0.4848	5	17	41	66	858	95.3	6.83
P06748	Nucleophosmin OS=Homo sapiens GN=NPM1 PE=1 SV=2 - [NPM_HUMAN]	179.93	0.5986	4	7	19	54	294	32.6	4.78
O43707	Alpha-actinin-4 OS=Homo sapiens GN=ACTN4 PE=1 SV=2 - [ACTN4_HUMAN]	179.88	0.4731	10	15	37	56	911	104.8	5.44
Q9BQE3	Tubulin alpha-1C chain OS=Homo sapiens GN=TUBA1C PE=1 SV=1 - [TBA1C_HUMAN]	175.23	0.4566	23	7	17	50	449	49.9	5.1
B3KQT9	Protein disulfide isomerase family A, member 3 OS=Homo sapiens GN=PDIA3 PE=2 SV=1 - [B3KQT9_HUMAN]	173.24	0.5479	4	17	30	50	480	54.1	7.21
Q8WZ42	Titin OS=Homo sapiens GN=TTN PE=1 SV=3 - [TITIN_HUMAN]	172.99	0.0772	2	1	220	243	34350	3813.8	6.34
Q01082	Spectrin beta chain, brain 1 OS=Homo sapiens GN=SPTBN1 PE=1 SV=2 - [SPTB2_HUMAN]	170.13	0.2631	6	23	52	58	2364	274.4	5.57
P14625	Endoplasmin OS=Homo sapiens GN=HSP90B1 PE=1 SV=1 - [ENPL_HUMAN]	168.89	0.4583	5	15	42	60	803	92.4	4.84
Q14204	Cytoplasmic dynein 1 heavy chain 1 OS=Homo sapiens GN=DYNC1H1 PE=1 SV=5 - [DYHC1_HUMAN]	164.21	0.1759	2	19	73	80	4646	532.1	6.4
P19338	Nucleolin OS=Homo sapiens GN=NCL PE=1 SV=3 - [NUCL_HUMAN]	163.98	0.4775	3	12	40	62	710	76.6	4.7
B7Z7A9	Phosphoglycerate kinase OS=Homo sapiens GN=PGK1 PE=2 SV=1 - [B7Z7A9_HUMAN]	162.68	0.7147	6	16	30	47	389	41.4	7.33
Q5VTE0	Putative elongation factor 1-alpha-like 3 OS=Homo sapiens GN=EEF1A1P5 PE=5 SV=1 - [EF1A3_HUMAN]	162.52	0.5173	7	5	22	48	462	50.2	9.07
Q13813	Spectrin alpha chain, brain OS=Homo sapiens GN=SPTAN1 PE=1 SV=3 - [SPTA2_HUMAN]	157.31	0.3002	5	19	61	70	2472	284.4	5.35
P07355	Annexin A2 OS=Homo sapiens GN=ANXA2 PE=1 SV=2 - [ANXA2_HUMAN]	156.9	0.5841	25	10	22	45	339	38.6	7.75
Q13885	Tubulin beta-2A chain OS=Homo sapiens GN=TUBB2A PE=1 SV=1 - [TBB2A_HUMAN]	155.63	0.4944	9	1	18	46	445	49.9	4.89
P04075	Fructose-bisphosphate aldolase A OS=Homo sapiens GN=ALDOA PE=1 SV=2 - [ALDOA_HUMAN]	153.52	0.6319	2	10	23	43	364	39.4	8.09
G5E9B2	Chaperonin containing TCP1, subunit 8 (Theta), isoform CRA_a OS=Homo sapiens GN=CCT8 PE=3 SV=1 - [G5E9B2_HUMAN]	146.95	0.5247	4	17	30	46	547	59.4	5.78
Q9Y490	Talin-1 OS=Homo sapiens GN=TLN1 PE=1 SV=3 - [TLN1_HUMAN]	146.74	0.2786	4	24	58	66	2541	269.6	6.07
P42704	Leucine-rich PPR motif-containing protein, mitochondrial OS=Homo sapiens GN=LRPPRC PE=1 SV=3 - [LPPRC_HUMAN]	139.65	0.3759	4	14	50	58	1394	157.8	6.13
E7EUY0	Protein kinase, DNA-activated, catalytic polypeptide OS=Homo sapiens GN=PRKDC PE=4 SV=1 - [E7EUY0_HUMAN]	138.54	0.1531	2	18	51	58	4096	465.1	7.17
A8MUB1	Tubulin, alpha 1 (Testis specific), isoform CRA_a OS=Homo sapiens GN=TUBA4A PE=2 SV=1 - [A8MUB1_HUMAN]	138.5	0.3903	10	4	14	40	433	48.3	5.01
Q06830	Peroxiredoxin-1 OS=Homo sapiens GN=PRDX1 PE=1 SV=1 - [PRDX1_HUMAN]	137.95	0.6432	1	9	19	41	199	22.1	8.13
P68133	Actin, alpha skeletal muscle OS=Homo sapiens GN=ACTA1 PE=1 SV=1 - [ACTS_HUMAN]	133.42	0.4456	19	2	17	49	377	42	5.39
P31948	Stress-induced-phosphoprotein 1 OS=Homo sapiens GN=STIP1 PE=1 SV=1 - [STIP1_HUMAN]	133.33	0.6041	6	16	41	50	543	62.6	6.8
P09211	Glutathione S-transferase P OS=Homo sapiens GN=GSTP1 PE=1 SV=2 - [GSTP1_HUMAN]	132.26	0.6857	2	10	14	29	210	23.3	5.64
Q13509	Tubulin beta-3 chain OS=Homo sapiens GN=TUBB3 PE=1 SV=2 - [TBB3_HUMAN]	131.02	0.3711	12	1	13	34	450	50.4	4.93
P78371	T-complex protein 1 subunit beta OS=Homo sapiens GN=CCT2 PE=1 SV=4 - [TCPB_HUMAN]	130.02	0.5495	4	13	26	38	535	57.5	6.46
P22626	Heterogeneous nuclear ribonucleoproteins A2/B1 OS=Homo sapiens GN=HNRNPA2B1 PE=1 SV=2 - [ROA2_HUMAN]	127.68	0.5892	1	12	22	43	353	37.4	8.95
P08727	Keratin, type I cytoskeletal 19 OS=Homo sapiens GN=KRT19 PE=1 SV=4 - [K1C19_HUMAN]	126.68	0.59	5	8	25	42	400	44.1	5.14
P29401	Transketolase OS=Homo sapiens GN=TKT PE=1 SV=3 - [TKT_HUMAN]	125.98	0.4125	7	11	25	42	623	67.8	7.66
P15311	Ezrin OS=Homo sapiens GN=EZR PE=1 SV=4 - [EZRI_HUMAN]	124.22	0.5444	5	9	40	53	586	69.4	6.27
P63104	14-3-3 protein zeta/delta OS=Homo sapiens GN=YWHAZ PE=1 SV=1 - [1433Z_HUMAN]	118.54	0.5959	11	11	19	31	245	27.7	4.79
P40926	Malate dehydrogenase, mitochondrial OS=Homo sapiens GN=MDH2 PE=1 SV=3 - [MDHM_HUMAN]	116.11	0.6509	3	10	21	37	338	35.5	8.68
Q00610	Clathrin heavy chain 1 OS=Homo sapiens GN=CLTC PE=1 SV=5 - [CLH1_HUMAN]	114.2	0.2275	2	15	30	43	1675	191.5	5.69
P55072	Transitional endoplasmic reticulum ATPase OS=Homo sapiens GN=VCP PE=1 SV=4 - [TERA_HUMAN]	111.77	0.2494	1	11	21	35	806	89.3	5.26
P52272	Heterogeneous nuclear ribonucleoprotein M OS=Homo sapiens GN=HNRNPM PE=1 SV=3 - [HNRPM_HUMAN]	111.72	0.5315	3	11	44	58	730	77.5	8.7
B2ZZ83	Filamin B OS=Homo sapiens GN=FLNB PE=2 SV=1 - [B2ZZ83_HUMAN]	110.79	0.2013	5	13	46	50	2633	281.5	5.71
P17987	T-complex protein 1 subunit alpha OS=Homo sapiens GN=TCP1 PE=1 SV=1 - [TCPA_HUMAN]	110.78	0.4964	11	11	27	40	556	60.3	6.11
P12814	Alpha-actinin-1 OS=Homo sapiens GN=ACTN1 PE=1 SV=2 - [ACTN1_HUMAN]	110.1	0.333	14	9	25	38	892	103	5.41
P20700	Lamin-B1 OS=Homo sapiens GN=LMNB1 PE=1 SV=2 - [LMNB1_HUMAN]	109.56	0.4676	2	21	32	38	586	66.4	5.16
Q14980	Nuclear mitotic apparatus protein 1 OS=Homo sapiens GN=NUMA1 PE=1 SV=2 - [NUMA1_HUMAN]	109.51	0.2501	6	15	45	53	2115	238.1	5.78
P34932	Heat shock 70 kDa protein 4 OS=Homo sapiens GN=HSPA4 PE=1 SV=4 - [HSP74_HUMAN]	109.13	0.4071	3	14	36	52	840	94.3	5.19
P62805	Histone H4 OS=Homo sapiens GN=HIST1H4A PE=1 SV=2 - [H4_HUMAN]	106	0.7379	1	7	12	32	103	11.4	11.36
P18206	Vinculin OS=Homo sapiens GN=VCL PE=1 SV=4 - [VINC_HUMAN]	105.48	0.351	6	13	44	52	1134	123.7	5.66
P15924	Desmoplakin OS=Homo sapiens GN=DSP PE=1 SV=3 - [DESP_HUMAN]	105.47	0.2177	1	9	60	65	2871	331.6	6.81
P62258	14-3-3 protein epsilon OS=Homo sapiens GN=YWHAE PE=1 SV=1 - [1433E_HUMAN]	104.33	0.6471	1	9	18	35	255	29.2	4.74
P07237	Protein disulfide-isomerase OS=Homo sapiens GN=P4HB PE=1 SV=3 - [PDIA1_HUMAN]	104.24	0.5512	5	11	32	43	508	57.1	4.87
E9PAQ6	Uncharacterized protein OS=Homo sapiens GN=CCT3 PE=3 SV=1 - [E9PAQ6_HUMAN]	102.87	0.6158	8	11	31	37	544	60.4	6.49
P06576	ATP synthase subunit beta, mitochondrial OS=Homo sapiens GN=ATP5B PE=1 SV=3 - [ATPB_HUMAN]	102.79	0.3686	6	13	18	30	529	56.5	5.4
P23528	Cofilin-1 OS=Homo sapiens GN=CFL1 PE=1 SV=3 - [COF1_HUMAN]	102.5	0.8193	7	5	17	33	166	18.5	8.09
P07814	Bifunctional glutamate/proline--tRNA ligase OS=Homo sapiens GN=EPRS PE=1 SV=5 - [SYEP_HUMAN]	101.4	0.2573	3	16	36	42	1512	170.5	7.33
P13667	Protein disulfide-isomerase A4 OS=Homo sapiens GN=PDIA4 PE=1 SV=2 - [PDIA4_HUMAN]	100.97	0.4605	1	17	27	35	645	72.9	5.07
P48643	T-complex protein 1 subunit epsilon OS=Homo sapiens GN=CCT5 PE=1 SV=1 - [TCPE_HUMAN]	100.36	0.6081	8	11	30	37	541	59.6	5.66
P25705	ATP synthase subunit alpha, mitochondrial OS=Homo sapiens GN=ATP5A1 PE=1 SV=1 - [ATPA_HUMAN]	99.09	0.4394	2	11	25	35	553	59.7	9.13
Q86UP2	Kinectin OS=Homo sapiens GN=KTN1 PE=1 SV=1 - [KTN1_HUMAN]	97.97	0.3353	9	13	42	50	1357	156.2	5.64
P58876	Histone H2B type 1-D OS=Homo sapiens GN=HIST1H2BD PE=1 SV=2 - [H2B1D_HUMAN]	96.53	0.6825	12	1	14	48	126	13.9	10.32
Q12906	Interleukin enhancer-binding factor 3 OS=Homo sapiens GN=ILF3 PE=1 SV=3 - [ILF3_HUMAN]	96.18	0.3289	4	9	24	34	894	95.3	8.76
Q99832	T-complex protein 1 subunit eta OS=Homo sapiens GN=CCT7 PE=1 SV=2 - [TCPH_HUMAN]	95.96	0.4843	9	10	24	35	543	59.3	7.65
H0Y3X3	Proliferation-associated 2G4, 38kDa OS=Homo sapiens GN=PA2G4 PE=4 SV=1 - [H0Y3X3_HUMAN]	94.96	0.6074	8	9	25	38	405	45	8.59
P67936	Tropomyosin alpha-4 chain OS=Homo sapiens GN=TPM4 PE=1 SV=3 - [TPM4_HUMAN]	94.35	0.7056	2	6	21	34	248	28.5	4.69
O60506	Heterogeneous nuclear ribonucleoprotein Q OS=Homo sapiens GN=SYNCRIP PE=1 SV=2 - [HNRPQ_HUMAN]	94.23	0.4013	2	9	22	32	623	69.6	8.59
P62979	Ubiquitin-40S ribosomal protein S27a OS=Homo sapiens GN=RPS27A PE=1 SV=2 - [RS27A_HUMAN]	93.83	0.5833	19	5	13	40	156	18	9.64
Q14974	Importin subunit beta-1 OS=Homo sapiens GN=KPNB1 PE=1 SV=2 - [IMB1_HUMAN]	93.8	0.2443	3	10	17	29	876	97.1	4.78
P07737	Profilin-1 OS=Homo sapiens GN=PFN1 PE=1 SV=2 - [PROF1_HUMAN]	93.63	0.7571	1	8	12	31	140	15	8.27
P12270	Nucleoprotein TPR OS=Homo sapiens GN=TPR PE=1 SV=3 - [TPR_HUMAN]	92.73	0.2002	2	14	39	46	2363	267.1	5.02
P62937	Peptidyl-prolyl cis-trans isomerase A OS=Homo sapiens GN=PPIA PE=1 SV=2 - [PPIA_HUMAN]	92.38	0.903	9	8	16	35	165	18	7.81
P09429	High mobility group protein B1 OS=Homo sapiens GN=HMGB1 PE=1 SV=3 - [HMGB1_HUMAN]	92.35	0.3907	7	8	12	32	215	24.9	5.74
P23527	Histone H2B type 1-O OS=Homo sapiens GN=HIST1H2BO PE=1 SV=3 - [H2B1O_HUMAN]	92.25	0.6825	8	1	14	46	126	13.9	10.32
P50991	T-complex protein 1 subunit delta OS=Homo sapiens GN=CCT4 PE=1 SV=4 - [TCPD_HUMAN]	91.88	0.423	4	12	20	33	539	57.9	7.83
P22314	Ubiquitin-like modifier-activating enzyme 1 OS=Homo sapiens GN=UBA1 PE=1 SV=3 - [UBA1_HUMAN]	91.48	0.241	9	12	17	23	1058	117.8	5.76
P46940	Ras GTPase-activating-like protein IQGAP1 OS=Homo sapiens GN=IQGAP1 PE=1 SV=1 - [IQGA1_HUMAN]	91.33	0.2366	4	14	33	38	1657	189.1	6.48
P06744	Glucose-6-phosphate isomerase OS=Homo sapiens GN=GPI PE=1 SV=4 - [G6PI_HUMAN]	90.72	0.3405	2	8	17	30	558	63.1	8.32
P49327	Fatty acid synthase OS=Homo sapiens GN=FASN PE=1 SV=3 - [FAS_HUMAN]	89.68	0.1848	2	10	34	37	2511	273.3	6.44
P31947	14-3-3 protein sigma OS=Homo sapiens GN=SFN PE=1 SV=1 - [1433S_HUMAN]	89.68	0.5726	1	8	19	28	248	27.8	4.74
P46013	Antigen KI-67 OS=Homo sapiens GN=MKI67 PE=1 SV=2 - [KI67_HUMAN]	89.45	0.2085	2	11	57	57	3256	358.5	9.45
P31939	Bifunctional purine biosynthesis protein PURH OS=Homo sapiens GN=ATIC PE=1 SV=3 - [PUR9_HUMAN]	89.16	0.3801	5	14	20	27	592	64.6	6.71
P16403	Histone H1.2 OS=Homo sapiens GN=HIST1H1C PE=1 SV=2 - [H12_HUMAN]	88.52	0.4789	5	10	20	33	213	21.4	10.93
F8W6I0	Elongation factor 1-alpha OS=Homo sapiens GN=EEF1A1 PE=3 SV=1 - [F8W6I0_HUMAN]	88.1	0.3873	4	1	15	28	426	46.3	7.66
P27797	Calreticulin OS=Homo sapiens GN=CALR PE=1 SV=1 - [CALR_HUMAN]	87.93	0.2878	2	6	13	27	417	48.1	4.44
P49411	Elongation factor Tu, mitochondrial OS=Homo sapiens GN=TUFM PE=1 SV=2 - [EFTU_HUMAN]	87.88	0.3584	1	9	18	26	452	49.5	7.61
F8WCL5	Nebulin OS=Homo sapiens GN=NEB PE=4 SV=1 - [F8WCL5_HUMAN]	87.42	0.1401	5	1	76	86	8525	986	9
E7EVA0	Microtubule-associated protein OS=Homo sapiens GN=MAP4 PE=4 SV=1 - [E7EVA0_HUMAN]	87.29	0.1615	9	7	35	38	2297	245.3	6.23
Q96KK5	Histone H2A type 1-H OS=Homo sapiens GN=HIST1H2AH PE=1 SV=3 - [H2A1H_HUMAN]	86.92	0.4922	13	2	10	31	128	13.9	10.89
Q5VU59	Tropomyosin 3 OS=Homo sapiens GN=TPM3 PE=2 SV=1 - [Q5VU59_HUMAN]	83.68	0.7371	13	5	25	38	232	27.2	4.79
P09874	Poly [ADP-ribose] polymerase 1 OS=Homo sapiens GN=PARP1 PE=1 SV=4 - [PARP1_HUMAN]	83.47	0.3067	2	12	28	33	1014	113	8.88
F5H3A1	ATPase, Na+/K+-transporting, alpha 1 polypeptide OS=Homo sapiens GN=ATP1A1 PE=3 SV=1 - [F5H3A1_HUMAN]	82.95	0.2571	20	14	24	29	1023	112.9	5.49
P13010	X-ray repair cross-complementing protein 5 OS=Homo sapiens GN=XRCC5 PE=1 SV=3 - [XRCC5_HUMAN]	82.49	0.3948	1	7	24	33	732	82.7	5.81
E9PCY7	Heterogeneous nuclear ribonucleoprotein H1 (H) OS=Homo sapiens GN=HNRNPH1 PE=4 SV=1 - [E9PCY7_HUMAN]	82.44	0.3963	25	3	17	28	429	47.1	6.34
P40227	T-complex protein 1 subunit zeta OS=Homo sapiens GN=CCT6A PE=1 SV=3 - [TCPZ_HUMAN]	82.43	0.4821	6	7	23	31	531	58	6.68
P07195	L-lactate dehydrogenase B chain OS=Homo sapiens GN=LDHB PE=1 SV=2 - [LDHB_HUMAN]	82.11	0.4401	10	9	17	26	334	36.6	6.05
Q02790	Peptidyl-prolyl cis-trans isomerase FKBP4 OS=Homo sapiens GN=FKBP4 PE=1 SV=3 - [FKBP4_HUMAN]	81.93	0.4292	4	9	20	26	459	51.8	5.43
P21796	Voltage-dependent anion-selective channel protein 1 OS=Homo sapiens GN=VDAC1 PE=1 SV=2 - [VDAC1_HUMAN]	81.91	0.629	3	9	15	23	283	30.8	8.54
P61981	14-3-3 protein gamma OS=Homo sapiens GN=YWHAG PE=1 SV=2 - [1433G_HUMAN]	81.79	0.5425	3	6	16	27	247	28.3	4.89
Q92616	Translational activator GCN1 OS=Homo sapiens GN=GCN1L1 PE=1 SV=6 - [GCN1L_HUMAN]	81.46	0.1542	1	10	32	38	2671	292.6	7.47
Q07065	Cytoskeleton-associated protein 4 OS=Homo sapiens GN=CKAP4 PE=1 SV=2 - [CKAP4_HUMAN]	79.96	0.5299	1	11	27	37	602	66	5.92
P14866	Heterogeneous nuclear ribonucleoprotein L OS=Homo sapiens GN=HNRNPL PE=1 SV=2 - [HNRPL_HUMAN]	79.92	0.3582	4	12	19	30	589	64.1	8.22
Q9H0U4	Ras-related protein Rab-1B OS=Homo sapiens GN=RAB1B PE=1 SV=1 - [RAB1B_HUMAN]	78.08	0.7065	4	2	13	26	201	22.2	5.73
Q9NR30	Nucleolar RNA helicase 2 OS=Homo sapiens GN=DDX21 PE=1 SV=5 - [DDX21_HUMAN]	76.84	0.3704	4	9	29	36	783	87.3	9.28
P61978	Heterogeneous nuclear ribonucleoprotein K OS=Homo sapiens GN=HNRNPK PE=1 SV=1 - [HNRPK_HUMAN]	76.15	0.4363	5	9	19	26	463	50.9	5.54
P35232	Prohibitin OS=Homo sapiens GN=PHB PE=1 SV=1 - [PHB_HUMAN]	75.65	0.4485	7	7	13	22	272	29.8	5.76
P35221	Catenin alpha-1 OS=Homo sapiens GN=CTNNA1 PE=1 SV=1 - [CTNA1_HUMAN]	75.46	0.3355	23	10	24	27	906	100	6.29
Q92499	ATP-dependent RNA helicase DDX1 OS=Homo sapiens GN=DDX1 PE=1 SV=2 - [DDX1_HUMAN]	74.73	0.3932	3	11	26	33	740	82.4	7.23
P00338	L-lactate dehydrogenase A chain OS=Homo sapiens GN=LDHA PE=1 SV=2 - [LDHA_HUMAN]	74.44	0.4578	22	7	19	29	332	36.7	8.27
E9PRY8	Eukaryotic translation elongation factor 1 delta (guanine nucleotide exchange protein) OS=Homo sapiens GN=EEF1D PE=3 SV=1 - [E9PRY8_HUMAN]	74.17	0.3199	22	9	18	23	697	76.5	7.05
P04843	Dolichyl-diphosphooligosaccharide--protein glycosyltransferase subunit 1 OS=Homo sapiens GN=RPN1 PE=1 SV=1 - [RPN1_HUMAN]	73.71	0.3278	5	9	23	29	607	68.5	6.38
Q92598	Heat shock protein 105 kDa OS=Homo sapiens GN=HSPH1 PE=1 SV=1 - [HS105_HUMAN]	73.62	0.2925	4	8	24	32	858	96.8	5.39
P04083	Annexin A1 OS=Homo sapiens GN=ANXA1 PE=1 SV=2 - [ANXA1_HUMAN]	73.49	0.4913	3	8	15	23	346	38.7	7.02
O60664	Perilipin-3 OS=Homo sapiens GN=PLIN3 PE=1 SV=3 - [PLIN3_HUMAN]	72.7	0.371	1	11	13	19	434	47	5.44
B3KX72	Uncharacterized protein OS=Homo sapiens GN=HNRNPU PE=2 SV=1 - [B3KX72_HUMAN]	72.59	0.3787	3	9	27	33	750	83	8.79
P62820	Ras-related protein Rab-1A OS=Homo sapiens GN=RAB1A PE=1 SV=3 - [RAB1A_HUMAN]	71.56	0.6976	4	2	15	26	205	22.7	6.21
P23284	Peptidyl-prolyl cis-trans isomerase B OS=Homo sapiens GN=PPIB PE=1 SV=2 - [PPIB_HUMAN]	71.45	0.537	1	6	15	24	216	23.7	9.41
F5H2F4	Methylenetetrahydrofolate dehydrogenase (NADP+-dependent) 1, methenyltetrahydrofolate cyclohydrolase, formyltetrahydrofolate synthetase OS=Homo sapiens GN=MTHFD1 PE=3 SV=1 - [F5H2F4_HUMAN]	71.2	0.2725	4	12	26	29	1020	110.5	8.43
P46777	60S ribosomal protein L5 OS=Homo sapiens GN=RPL5 PE=1 SV=3 - [RL5_HUMAN]	70.97	0.5556	2	7	19	29	297	34.3	9.72
O00299	Chloride intracellular channel protein 1 OS=Homo sapiens GN=CLIC1 PE=1 SV=4 - [CLIC1_HUMAN]	70.61	0.6141	1	5	9	19	241	26.9	5.17
D9YZV2	Tropomyosin 1 (Alpha) isoform 5 OS=Homo sapiens GN=TPM1 PE=3 SV=1 - [D9YZV2_HUMAN]	70.23	0.507	19	3	23	34	284	32.8	4.77
P16949	Stathmin OS=Homo sapiens GN=STMN1 PE=1 SV=3 - [STMN1_HUMAN]	69.92	0.5973	6	7	16	26	149	17.3	5.97
Q9P2E9	Ribosome-binding protein 1 OS=Homo sapiens GN=RRBP1 PE=1 SV=4 - [RRBP1_HUMAN]	69.37	0.3496	3	8	30	36	1410	152.4	8.6
P35580	Myosin-10 OS=Homo sapiens GN=MYH10 PE=1 SV=3 - [MYH10_HUMAN]	69.2	0.1716	3	3	29	35	1976	228.9	5.54
E7EQI5	Spectrin repeat-containing, nuclear envelope 1 OS=Homo sapiens GN=SYNE1 PE=4 SV=2 - [E7EQI5_HUMAN]	67.8	0.0833	5	1	61	63	8797	1010.5	5.53
H0Y7A7	Calmodulin 2 (phosphorylase kinase, delta) (Fragment) OS=Homo sapiens GN=CALM2 PE=4 SV=1 - [H0Y7A7_HUMAN]	66.8	0.5455	9	7	13	20	187	20.7	4.36
P49792	E3 SUMO-protein ligase RanBP2 OS=Homo sapiens GN=RANBP2 PE=1 SV=2 - [RBP2_HUMAN]	66.61	0.1489	14	7	39	41	3224	358	6.2
B5MCQ5	Protein disulfide isomerase family A, member 6 OS=Homo sapiens GN=PDIA6 PE=3 SV=1 - [B5MCQ5_HUMAN]	66.41	0.3811	4	7	18	25	488	53.2	5.53
Q16881	Thioredoxin reductase 1, cytoplasmic OS=Homo sapiens GN=TXNRD1 PE=1 SV=3 - [TRXR1_HUMAN]	66.39	0.3744	22	8	19	27	649	70.9	7.39
P11940	Polyadenylate-binding protein 1 OS=Homo sapiens GN=PABPC1 PE=1 SV=2 - [PABP1_HUMAN]	66.26	0.3789	21	4	25	29	636	70.6	9.5
P22234	Multifunctional protein ADE2 OS=Homo sapiens GN=PAICS PE=1 SV=3 - [PUR6_HUMAN]	66.04	0.5129	3	6	18	26	425	47	7.23
P45880	Voltage-dependent anion-selective channel protein 2 OS=Homo sapiens GN=VDAC2 PE=1 SV=2 - [VDAC2_HUMAN]	65.97	0.5646	5	8	14	21	294	31.5	7.56
P27348	14-3-3 protein theta OS=Homo sapiens GN=YWHAQ PE=1 SV=1 - [1433T_HUMAN]	65.93	0.4531	3	6	11	18	245	27.7	4.78
Q9Y5B9	FACT complex subunit SPT16 OS=Homo sapiens GN=SUPT16H PE=1 SV=1 - [SP16H_HUMAN]	65.33	0.3276	2	10	34	41	1047	119.8	5.66
P40925	Malate dehydrogenase, cytoplasmic OS=Homo sapiens GN=MDH1 PE=1 SV=4 - [MDHC_HUMAN]	65.05	0.5359	8	8	19	26	334	36.4	7.36
Q01469	Fatty acid-binding protein, epidermal OS=Homo sapiens GN=FABP5 PE=1 SV=3 - [FABP5_HUMAN]	64.85	0.7556	2	5	9	17	135	15.2	7.01
Q8WUM4	Programmed cell death 6-interacting protein OS=Homo sapiens GN=PDCD6IP PE=1 SV=1 - [PDC6I_HUMAN]	64.7	0.2673	6	8	20	25	868	96	6.52
P52597	Heterogeneous nuclear ribonucleoprotein F OS=Homo sapiens GN=HNRNPF PE=1 SV=3 - [HNRPF_HUMAN]	64.32	0.3976	5	4	13	19	415	45.6	5.58
Q99497	Protein DJ-1 OS=Homo sapiens GN=PARK7 PE=1 SV=2 - [PARK7_HUMAN]	63.28	0.5661	1	8	10	16	189	19.9	6.79
P04844	Dolichyl-diphosphooligosaccharide--protein glycosyltransferase subunit 2 OS=Homo sapiens GN=RPN2 PE=1 SV=3 - [RPN2_HUMAN]	63.22	0.317	6	8	14	17	631	69.2	5.69
P54577	Tyrosine--tRNA ligase, cytoplasmic OS=Homo sapiens GN=YARS PE=1 SV=4 - [SYYC_HUMAN]	62.46	0.3542	1	6	19	24	528	59.1	7.05
P49321	Nuclear autoantigenic sperm protein OS=Homo sapiens GN=NASP PE=1 SV=2 - [NASP_HUMAN]	62.18	0.2703	10	7	19	24	788	85.2	4.3
Q6P2Q9	Pre-mRNA-processing-splicing factor 8 OS=Homo sapiens GN=PRPF8 PE=1 SV=2 - [PRP8_HUMAN]	61.83	0.1448	2	8	28	31	2335	273.4	8.84
B1AHC9	Uncharacterized protein OS=Homo sapiens GN=XRCC6 PE=4 SV=1 - [B1AHC9_HUMAN]	61.65	0.2308	5	4	15	25	559	64.2	9.28
P31946	14-3-3 protein beta/alpha OS=Homo sapiens GN=YWHAB PE=1 SV=3 - [1433B_HUMAN]	61.19	0.5854	3	5	15	22	246	28.1	4.83
P26599	Polypyrimidine tract-binding protein 1 OS=Homo sapiens GN=PTBP1 PE=1 SV=1 - [PTBP1_HUMAN]	61.09	0.4444	7	6	17	20	531	57.2	9.17
E7ENH9	ATP citrate lyase OS=Homo sapiens GN=ACLY PE=4 SV=2 - [E7ENH9_HUMAN]	60.92	0.2381	3	8	24	28	1155	126.1	8.18
P23246	Splicing factor, proline- and glutamine-rich OS=Homo sapiens GN=SFPQ PE=1 SV=2 - [SFPQ_HUMAN]	60.71	0.239	1	6	19	24	707	76.1	9.44
O75643	U5 small nuclear ribonucleoprotein 200 kDa helicase OS=Homo sapiens GN=SNRNP200 PE=1 SV=2 - [U520_HUMAN]	60.57	0.1732	6	8	31	32	2136	244.4	6.06
F5H6Z3	Adenylyl cyclase-associated protein OS=Homo sapiens GN=CAP1 PE=3 SV=1 - [F5H6Z3_HUMAN]	60.55	0.458	11	9	19	23	452	49.3	8.21
P24752	Acetyl-CoA acetyltransferase, mitochondrial OS=Homo sapiens GN=ACAT1 PE=1 SV=1 - [THIL_HUMAN]	60.5	0.4005	5	9	13	16	427	45.2	8.85
Q03252	Lamin-B2 OS=Homo sapiens GN=LMNB2 PE=1 SV=3 - [LMNB2_HUMAN]	60.27	0.3333	1	6	23	28	600	67.6	5.35
P55060	Exportin-2 OS=Homo sapiens GN=CSE1L PE=1 SV=3 - [XPO2_HUMAN]	60.19	0.1637	7	7	13	29	971	110.3	5.77
P00441	Superoxide dismutase [Cu-Zn] OS=Homo sapiens GN=SOD1 PE=1 SV=2 - [SODC_HUMAN]	60.01	0.6039	2	5	10	17	154	15.9	6.13
P63244	Guanine nucleotide-binding protein subunit beta-2-like 1 OS=Homo sapiens GN=GNB2L1 PE=1 SV=3 - [GBLP_HUMAN]	59.65	0.5047	20	6	13	20	317	35.1	7.69
P16615	Sarcoplasmic/endoplasmic reticulum calcium ATPase 2 OS=Homo sapiens GN=ATP2A2 PE=1 SV=1 - [AT2A2_HUMAN]	59.25	0.2159	7	11	20	23	1042	114.7	5.34
O43175	D-3-phosphoglycerate dehydrogenase OS=Homo sapiens GN=PHGDH PE=1 SV=4 - [SERA_HUMAN]	58.59	0.2664	3	9	14	20	533	56.6	6.71
P49588	Alanine--tRNA ligase, cytoplasmic OS=Homo sapiens GN=AARS PE=1 SV=2 - [SYAC_HUMAN]	58.49	0.2056	2	9	20	24	968	106.7	5.53
B4DLR8	Uncharacterized protein OS=Homo sapiens GN=NQO1 PE=2 SV=1 - [B4DLR8_HUMAN]	58.45	0.4604	3	5	12	18	202	22.8	8.5
E7EWI9	Heterogeneous nuclear ribonucleoprotein A3 OS=Homo sapiens GN=HNRNPA3 PE=4 SV=1 - [E7EWI9_HUMAN]	58.42	0.4006	3	8	14	26	322	34.1	8.32
Q92945	Far upstream element-binding protein 2 OS=Homo sapiens GN=KHSRP PE=1 SV=4 - [FUBP2_HUMAN]	57.59	0.2546	2	7	19	25	711	73.1	7.3
Q9UJZ1	Stomatin-like protein 2 OS=Homo sapiens GN=STOML2 PE=1 SV=1 - [STML2_HUMAN]	57.45	0.486	3	8	14	17	356	38.5	7.39
O43390	Heterogeneous nuclear ribonucleoprotein R OS=Homo sapiens GN=HNRNPR PE=1 SV=1 - [HNRPR_HUMAN]	57.33	0.2686	4	5	18	24	633	70.9	8.13
P61247	40S ribosomal protein S3a OS=Homo sapiens GN=RPS3A PE=1 SV=2 - [RS3A_HUMAN]	56.27	0.5758	13	6	18	27	264	29.9	9.73
O00231	26S proteasome non-ATPase regulatory subunit 11 OS=Homo sapiens GN=PSMD11 PE=1 SV=3 - [PSD11_HUMAN]	56	0.3768	1	8	14	17	422	47.4	6.48
Q13263	Transcription intermediary factor 1-beta OS=Homo sapiens GN=TRIM28 PE=1 SV=5 - [TIF1B_HUMAN]	55.82	0.2479	1	8	21	24	835	88.5	5.77
P17844	Probable ATP-dependent RNA helicase DDX5 OS=Homo sapiens GN=DDX5 PE=1 SV=1 - [DDX5_HUMAN]	55.72	0.2492	2	4	20	25	614	69.1	8.92
Q9UQE7	Structural maintenance of chromosomes protein 3 OS=Homo sapiens GN=SMC3 PE=1 SV=2 - [SMC3_HUMAN]	55.33	0.2818	1	5	34	40	1217	141.5	7.18
O00410	Importin-5 OS=Homo sapiens GN=IPO5 PE=1 SV=4 - [IPO5_HUMAN]	54.75	0.1832	16	7	17	23	1097	123.5	4.94
E7EX73	Eukaryotic translation initiation factor 4 gamma, 1 OS=Homo sapiens GN=EIF4G1 PE=4 SV=1 - [E7EX73_HUMAN]	54.42	0.1978	17	10	24	27	1436	158.5	5.21
Q9Y230	RuvB-like 2 OS=Homo sapiens GN=RUVBL2 PE=1 SV=3 - [RUVB2_HUMAN]	54.03	0.3693	2	6	16	22	463	51.1	5.64
P54136	Arginine--tRNA ligase, cytoplasmic OS=Homo sapiens GN=RARS PE=1 SV=2 - [SYRC_HUMAN]	53.74	0.2636	5	8	17	19	660	75.3	6.68
Q9HB71	Calcyclin-binding protein OS=Homo sapiens GN=CACYBP PE=1 SV=2 - [CYBP_HUMAN]	53.58	0.5965	3	4	17	23	228	26.2	8.25
F8VXY0	Heterogeneous nuclear ribonucleoprotein A1 OS=Homo sapiens GN=HNRNPA1 PE=4 SV=1 - [F8VXY0_HUMAN]	53.03	0.3026	12	5	11	25	304	32.7	9.44
G3V4W0	Heterogeneous nuclear ribonucleoprotein C (C1/C2) (Fragment) OS=Homo sapiens GN=HNRNPC PE=4 SV=1 - [G3V4W0_HUMAN]	52.85	0.4962	20	5	16	21	262	28.9	8.4
Q04917	14-3-3 protein eta OS=Homo sapiens GN=YWHAH PE=1 SV=4 - [1433F_HUMAN]	52.78	0.5488	4	5	13	18	246	28.2	4.84
A6NJA2	Ubiquitin carboxyl-terminal hydrolase OS=Homo sapiens GN=USP14 PE=3 SV=1 - [A6NJA2_HUMAN]	52.15	0.4336	3	9	19	21	459	52.4	5.78
Q15181	Inorganic pyrophosphatase OS=Homo sapiens GN=PPA1 PE=1 SV=2 - [IPYR_HUMAN]	52.15	0.4913	2	8	12	14	289	32.6	5.86
P30084	Enoyl-CoA hydratase, mitochondrial OS=Homo sapiens GN=ECHS1 PE=1 SV=4 - [ECHM_HUMAN]	51.7	0.5069	1	5	13	18	290	31.4	8.07
Q08211	ATP-dependent RNA helicase A OS=Homo sapiens GN=DHX9 PE=1 SV=4 - [DHX9_HUMAN]	51.66	0.2197	2	7	21	25	1270	140.9	6.84
Q15233	Non-POU domain-containing octamer-binding protein OS=Homo sapiens GN=NONO PE=1 SV=4 - [NONO_HUMAN]	51.57	0.3567	5	5	18	24	471	54.2	8.95
P18669	Phosphoglycerate mutase 1 OS=Homo sapiens GN=PGAM1 PE=1 SV=2 - [PGAM1_HUMAN]	51.52	0.4724	5	6	10	18	254	28.8	7.18
P42166	Lamina-associated polypeptide 2, isoform alpha OS=Homo sapiens GN=TMPO PE=1 SV=2 - [LAP2A_HUMAN]	51.04	0.2435	1	3	12	15	694	75.4	7.66
P62906	60S ribosomal protein L10a OS=Homo sapiens GN=RPL10A PE=1 SV=2 - [RL10A_HUMAN]	50.88	0.4101	1	6	10	15	217	24.8	9.94
Q8WVC2	40S ribosomal protein S21 OS=Homo sapiens GN=RPS21 PE=2 SV=1 - [Q8WVC2_HUMAN]	50.33	0.7284	5	6	9	16	81	8.8	8.5
E7EPK1	Septin 7 OS=Homo sapiens GN=SEPT7 PE=3 SV=1 - [E7EPK1_HUMAN]	50.29	0.3303	10	6	13	16	436	50.5	8.63
Q9Y2W1	Thyroid hormone receptor-associated protein 3 OS=Homo sapiens GN=THRAP3 PE=1 SV=2 - [TR150_HUMAN]	50.05	0.289	2	6	26	27	955	108.6	10.15
P60842	Eukaryotic initiation factor 4A-I OS=Homo sapiens GN=EIF4A1 PE=1 SV=1 - [IF4A1_HUMAN]	49.99	0.3202	9	6	11	16	406	46.1	5.48
P36578	60S ribosomal protein L4 OS=Homo sapiens GN=RPL4 PE=1 SV=5 - [RL4_HUMAN]	49.86	0.4848	4	6	22	26	427	47.7	11.06
Q86UY0	TXNDC5 protein OS=Homo sapiens GN=TXNDC5 PE=2 SV=1 - [Q86UY0_HUMAN]	49.77	0.4111	3	4	12	17	360	40.3	5.83
Q14683	Structural maintenance of chromosomes protein 1A OS=Homo sapiens GN=SMC1A PE=1 SV=2 - [SMC1A_HUMAN]	49.7	0.2263	4	8	25	26	1233	143.1	7.64
Q07021	Complement component 1 Q subcomponent-binding protein, mitochondrial OS=Homo sapiens GN=C1QBP PE=1 SV=1 - [C1QBP_HUMAN]	49.68	0.3333	1	3	6	13	282	31.3	4.84
P43490	Nicotinamide phosphoribosyltransferase OS=Homo sapiens GN=NAMPT PE=1 SV=1 - [NAMPT_HUMAN]	49.41	0.3198	5	4	13	16	491	55.5	7.15
P12429	Annexin A3 OS=Homo sapiens GN=ANXA3 PE=1 SV=3 - [ANXA3_HUMAN]	49.41	0.4489	5	8	15	18	323	36.4	5.92
P55795	Heterogeneous nuclear ribonucleoprotein H2 OS=Homo sapiens GN=HNRNPH2 PE=1 SV=1 - [HNRH2_HUMAN]	49.33	0.3029	2	1	13	18	449	49.2	6.3
P54886	Delta-1-pyrroline-5-carboxylate synthase OS=Homo sapiens GN=ALDH18A1 PE=1 SV=2 - [P5CS_HUMAN]	49.24	0.2277	1	7	17	19	795	87.2	7.12
E7EQZ9	Uncharacterized protein OS=Homo sapiens GN=PRKCSH PE=4 SV=1 - [E7EQZ9_HUMAN]	49.2	0.2393	3	5	18	23	535	60.2	4.41
P16401	Histone H1.5 OS=Homo sapiens GN=HIST1H1B PE=1 SV=3 - [H15_HUMAN]	49.07	0.5	1	5	17	23	226	22.6	10.92
P40939	Trifunctional enzyme subunit alpha, mitochondrial OS=Homo sapiens GN=HADHA PE=1 SV=2 - [ECHA_HUMAN]	48.97	0.3683	3	7	19	19	763	82.9	9.04
P62701	40S ribosomal protein S4, X isoform OS=Homo sapiens GN=RPS4X PE=1 SV=2 - [RS4X_HUMAN]	48.94	0.3688	3	5	9	15	263	29.6	10.15
F8WAI1	Immunoglobulin-like and fibronectin type III domain-containing 1 OS=Homo sapiens GN=IGFN1 PE=4 SV=1 - [F8WAI1_HUMAN]	48.84	0.2198	1	1	49	58	3708	383.6	5.99
P33176	Kinesin-1 heavy chain OS=Homo sapiens GN=KIF5B PE=1 SV=1 - [KINH_HUMAN]	48.73	0.1745	5	9	16	16	963	109.6	6.51
Q9BUF5	Tubulin beta-6 chain OS=Homo sapiens GN=TUBB6 PE=1 SV=1 - [TBB6_HUMAN]	48.6	0.2623	5	3	10	18	446	49.8	4.88
O75083	WD repeat-containing protein 1 OS=Homo sapiens GN=WDR1 PE=1 SV=4 - [WDR1_HUMAN]	48.47	0.3696	4	6	20	20	606	66.2	6.65
O75367	Core histone macro-H2A.1 OS=Homo sapiens GN=H2AFY PE=1 SV=4 - [H2AY_HUMAN]	47.82	0.3763	3	4	10	15	372	39.6	9.79
O75347	Tubulin-specific chaperone A OS=Homo sapiens GN=TBCA PE=1 SV=3 - [TBCA_HUMAN]	47.8	0.6204	6	5	10	16	108	12.8	5.29
B0V043	Valyl-tRNA synthetase OS=Homo sapiens GN=VARS PE=3 SV=1 - [B0V043_HUMAN]	47.53	0.2049	8	8	19	23	1264	140.4	7.59
P60900	Proteasome subunit alpha type-6 OS=Homo sapiens GN=PSMA6 PE=1 SV=1 - [PSA6_HUMAN]	47.47	0.4228	8	8	11	14	246	27.4	6.76
E9PD66	Uncharacterized protein OS=Homo sapiens GN=HUWE1 PE=4 SV=1 - [E9PD66_HUMAN]	47.14	0.067	6	5	24	28	4360	480.2	5.24
P26583	High mobility group protein B2 OS=Homo sapiens GN=HMGB2 PE=1 SV=2 - [HMGB2_HUMAN]	47.11	0.3971	2	5	12	23	209	24	7.81
E9PKG1	Protein arginine methyltransferase 1 OS=Homo sapiens GN=PRMT1 PE=4 SV=1 - [E9PKG1_HUMAN]	47.09	0.4277	6	5	10	14	325	37.7	6.15
Q16555	Dihydropyrimidinase-related protein 2 OS=Homo sapiens GN=DPYSL2 PE=1 SV=1 - [DPYL2_HUMAN]	46.87	0.2937	9	7	13	14	572	62.3	6.38
Q92841	Probable ATP-dependent RNA helicase DDX17 OS=Homo sapiens GN=DDX17 PE=1 SV=2 - [DDX17_HUMAN]	46.51	0.2332	5	5	17	19	729	80.2	8.27
P27824	Calnexin OS=Homo sapiens GN=CANX PE=1 SV=2 - [CALX_HUMAN]	46.33	0.2669	8	4	19	23	592	67.5	4.6
P41091	Eukaryotic translation initiation factor 2 subunit 3 OS=Homo sapiens GN=EIF2S3 PE=1 SV=3 - [IF2G_HUMAN]	46.24	0.3475	3	6	12	18	472	51.1	8.4
P35998	26S protease regulatory subunit 7 OS=Homo sapiens GN=PSMC2 PE=1 SV=3 - [PRS7_HUMAN]	46.24	0.4042	3	7	14	18	433	48.6	5.95
O75874	Isocitrate dehydrogenase [NADP] cytoplasmic OS=Homo sapiens GN=IDH1 PE=1 SV=2 - [IDHC_HUMAN]	45.94	0.4275	4	7	17	20	414	46.6	7.01
P17980	26S protease regulatory subunit 6A OS=Homo sapiens GN=PSMC3 PE=1 SV=3 - [PRS6A_HUMAN]	45.92	0.4624	8	7	13	16	439	49.2	5.24
P10599	Thioredoxin OS=Homo sapiens GN=TXN PE=1 SV=3 - [THIO_HUMAN]	45.88	0.5238	2	2	7	19	105	11.7	4.92
Q13310	Polyadenylate-binding protein 4 OS=Homo sapiens GN=PABPC4 PE=1 SV=1 - [PABP4_HUMAN]	45.11	0.2671	11	2	17	20	644	70.7	9.26
Q16543	Hsp90 co-chaperone Cdc37 OS=Homo sapiens GN=CDC37 PE=1 SV=1 - [CDC37_HUMAN]	44.93	0.4471	1	4	17	20	378	44.4	5.25
P55145	Mesencephalic astrocyte-derived neurotrophic factor OS=Homo sapiens GN=MANF PE=1 SV=3 - [MANF_HUMAN]	44.29	0.3516	1	5	7	13	182	20.7	8.69
P22102	Trifunctional purine biosynthetic protein adenosine-3 OS=Homo sapiens GN=GART PE=1 SV=1 - [PUR2_HUMAN]	44.21	0.1921	7	6	15	20	1010	107.7	6.7
Q8NC51	Plasminogen activator inhibitor 1 RNA-binding protein OS=Homo sapiens GN=SERBP1 PE=1 SV=2 - [PAIRB_HUMAN]	43.95	0.2843	1	4	14	16	408	44.9	8.65
A7YIJ8	Radixin OS=Homo sapiens GN=RDX PE=2 SV=1 - [A7YIJ8_HUMAN]	43.95	0.2815	8	2	19	22	604	71	6.71
Q9NZM1	Myoferlin OS=Homo sapiens GN=MYOF PE=1 SV=1 - [MYOF_HUMAN]	43.87	0.1164	4	6	21	23	2061	234.6	6.18
Q08945	FACT complex subunit SSRP1 OS=Homo sapiens GN=SSRP1 PE=1 SV=1 - [SSRP1_HUMAN]	43.86	0.2779	3	5	18	21	709	81	6.87
C9J406	Inner membrane protein, mitochondrial OS=Homo sapiens GN=IMMT PE=4 SV=1 - [C9J406_HUMAN]	43.63	0.2883	6	6	18	21	659	73.2	6.07
Q96CG1	ETF1 protein OS=Homo sapiens GN=ETF1 PE=2 SV=1 - [Q96CG1_HUMAN]	43.61	0.5297	4	6	15	17	404	45.4	5.57
P0CG38	POTE ankyrin domain family member I OS=Homo sapiens GN=POTEI PE=3 SV=1 - [POTEI_HUMAN]	43.61	0.147	3	1	15	19	1075	121.2	6.21
P14923	Junction plakoglobin OS=Homo sapiens GN=JUP PE=1 SV=3 - [PLAK_HUMAN]	43.46	0.2725	7	6	15	16	745	81.7	6.14
P67809	Nuclease-sensitive element-binding protein 1 OS=Homo sapiens GN=YBX1 PE=1 SV=3 - [YBOX1_HUMAN]	43.43	0.2037	5	2	6	11	324	35.9	9.88
O76094	Signal recognition particle 72 kDa protein OS=Homo sapiens GN=SRP72 PE=1 SV=3 - [SRP72_HUMAN]	43.4	0.237	4	7	14	17	671	74.6	9.26
E7EU23	Uncharacterized protein OS=Homo sapiens GN=GDI2 PE=4 SV=1 - [E7EU23_HUMAN]	43.35	0.3185	8	4	13	18	449	51.1	8.18
Q86VP6	Cullin-associated NEDD8-dissociated protein 1 OS=Homo sapiens GN=CAND1 PE=1 SV=2 - [CAND1_HUMAN]	43.3	0.1837	3	4	21	24	1230	136.3	5.78
P23921	Ribonucleoside-diphosphate reductase large subunit OS=Homo sapiens GN=RRM1 PE=1 SV=1 - [RIR1_HUMAN]	43.27	0.2399	5	5	15	19	792	90	7.15
Q96AG4	Leucine-rich repeat-containing protein 59 OS=Homo sapiens GN=LRRC59 PE=1 SV=1 - [LRC59_HUMAN]	43.2	0.2997	1	6	13	16	307	34.9	9.57
P12004	Proliferating cell nuclear antigen OS=Homo sapiens GN=PCNA PE=1 SV=1 - [PCNA_HUMAN]	43.12	0.7318	1	4	14	18	261	28.8	4.69
P37837	Transaldolase OS=Homo sapiens GN=TALDO1 PE=1 SV=2 - [TALDO_HUMAN]	43	0.4184	4	6	16	20	337	37.5	6.81
P04792	Heat shock protein beta-1 OS=Homo sapiens GN=HSPB1 PE=1 SV=2 - [HSPB1_HUMAN]	42.95	0.4146	4	4	8	14	205	22.8	6.4
P30622	CAP-Gly domain-containing linker protein 1 OS=Homo sapiens GN=CLIP1 PE=1 SV=2 - [CLIP1_HUMAN]	42.94	0.162	7	5	22	27	1438	162.1	5.36
Q15075	Early endosome antigen 1 OS=Homo sapiens GN=EEA1 PE=1 SV=2 - [EEA1_HUMAN]	42.86	0.2105	1	4	28	30	1411	162.4	5.68
B7Z1N6	Fructose-bisphosphate aldolase OS=Homo sapiens GN=ALDOC PE=2 SV=1 - [B7Z1N6_HUMAN]	42.76	0.2677	5	2	8	11	325	35.4	7.06
Q9Y277	Voltage-dependent anion-selective channel protein 3 OS=Homo sapiens GN=VDAC3 PE=1 SV=1 - [VDAC3_HUMAN]	42.66	0.4664	7	7	12	14	283	30.6	8.66
Q9Y266	Nuclear migration protein nudC OS=Homo sapiens GN=NUDC PE=1 SV=1 - [NUDC_HUMAN]	42.47	0.4713	1	6	14	16	331	38.2	5.38
Q9UQ35	Serine/arginine repetitive matrix protein 2 OS=Homo sapiens GN=SRRM2 PE=1 SV=2 - [SRRM2_HUMAN]	42.41	0.1468	2	5	29	35	2752	299.4	12.06
P13804	Electron transfer flavoprotein subunit alpha, mitochondrial OS=Homo sapiens GN=ETFA PE=1 SV=1 - [ETFA_HUMAN]	42.37	0.5075	7	6	14	16	333	35.1	8.38
P41250	Glycine--tRNA ligase OS=Homo sapiens GN=GARS PE=1 SV=3 - [SYG_HUMAN]	42.28	0.2449	1	5	19	21	739	83.1	7.03
E7ERS9	Uncharacterized protein OS=Homo sapiens GN=CTNNB1 PE=4 SV=1 - [E7ERS9_HUMAN]	42.17	0.253	3	5	15	15	739	80.8	6.05
P30040	Endoplasmic reticulum resident protein 29 OS=Homo sapiens GN=ERP29 PE=1 SV=4 - [ERP29_HUMAN]	42.09	0.4483	2	4	14	19	261	29	7.31
E9PAV3	Nascent polypeptide-associated complex alpha subunit OS=Homo sapiens GN=NACA PE=4 SV=1 - [E9PAV3_HUMAN]	42.02	0.078	8	5	13	17	2078	205.3	9.58
F8WCJ1	Eukaryotic translation initiation factor 5A2 OS=Homo sapiens GN=EIF5A2 PE=4 SV=1 - [F8WCJ1_HUMAN]	41.76	0.4381	6	3	6	11	105	11.7	9.14
P09104	Gamma-enolase OS=Homo sapiens GN=ENO2 PE=1 SV=3 - [ENOG_HUMAN]	41.36	0.3618	10	2	12	17	434	47.2	5.03
H0Y4R1	IMP (inosine 5'-monophosphate) dehydrogenase 2 (Fragment) OS=Homo sapiens GN=IMPDH2 PE=3 SV=1 - [H0Y4R1_HUMAN]	40.83	0.3532	4	6	15	20	470	51	8.18
O75947	ATP synthase subunit d, mitochondrial OS=Homo sapiens GN=ATP5H PE=1 SV=3 - [ATP5H_HUMAN]	40.74	0.5528	2	5	10	15	161	18.5	5.3
P62888	60S ribosomal protein L30 OS=Homo sapiens GN=RPL30 PE=1 SV=2 - [RL30_HUMAN]	40.69	0.6696	2	4	7	11	115	12.8	9.63
P42167	Lamina-associated polypeptide 2, isoforms beta/gamma OS=Homo sapiens GN=TMPO PE=1 SV=2 - [LAP2B_HUMAN]	40.62	0.3833	3	2	14	16	454	50.6	9.38
Q14847	LIM and SH3 domain protein 1 OS=Homo sapiens GN=LASP1 PE=1 SV=2 - [LASP1_HUMAN]	40.57	0.4521	6	6	13	16	261	29.7	7.05
P11387	DNA topoisomerase 1 OS=Homo sapiens GN=TOP1 PE=1 SV=2 - [TOP1_HUMAN]	40.32	0.2797	1	5	21	25	765	90.7	9.31
E9PCW3	Uncharacterized protein OS=Homo sapiens GN=C22orf28 PE=4 SV=1 - [E9PCW3_HUMAN]	40.23	0.3243	3	4	14	18	478	52.4	7.17
P32119	Peroxiredoxin-2 OS=Homo sapiens GN=PRDX2 PE=1 SV=5 - [PRDX2_HUMAN]	40.07	0.3889	3	4	11	15	198	21.9	5.97
O94760	N(G),N(G)-dimethylarginine dimethylaminohydrolase 1 OS=Homo sapiens GN=DDAH1 PE=1 SV=3 - [DDAH1_HUMAN]	40.02	0.4982	4	5	13	17	285	31.1	5.81
P61604	10 kDa heat shock protein, mitochondrial OS=Homo sapiens GN=HSPE1 PE=1 SV=2 - [CH10_HUMAN]	39.88	0.6863	2	2	9	17	102	10.9	8.92
P53618	Coatomer subunit beta OS=Homo sapiens GN=COPB1 PE=1 SV=3 - [COPB_HUMAN]	39.86	0.2371	2	7	17	19	953	107.1	6.05
P53621	Coatomer subunit alpha OS=Homo sapiens GN=COPA PE=1 SV=2 - [COPA_HUMAN]	39.51	0.1577	1	6	17	18	1224	138.3	7.66
P30086	Phosphatidylethanolamine-binding protein 1 OS=Homo sapiens GN=PEBP1 PE=1 SV=3 - [PEBP1_HUMAN]	39.34	0.4973	2	4	8	11	187	21	7.53
Q9Y265	RuvB-like 1 OS=Homo sapiens GN=RUVBL1 PE=1 SV=1 - [RUVB1_HUMAN]	39.29	0.3333	2	7	11	12	456	50.2	6.42
Q15459	Splicing factor 3A subunit 1 OS=Homo sapiens GN=SF3A1 PE=1 SV=1 - [SF3A1_HUMAN]	39.05	0.2005	3	3	16	17	793	88.8	5.22
Q02880	DNA topoisomerase 2-beta OS=Homo sapiens GN=TOP2B PE=1 SV=3 - [TOP2B_HUMAN]	38.89	0.1722	3	3	26	30	1626	183.2	8
P52907	F-actin-capping protein subunit alpha-1 OS=Homo sapiens GN=CAPZA1 PE=1 SV=3 - [CAZA1_HUMAN]	38.86	0.4371	1	6	9	13	286	32.9	5.69
Q00341	Vigilin OS=Homo sapiens GN=HDLBP PE=1 SV=2 - [VIGLN_HUMAN]	38.62	0.1767	10	4	20	23	1268	141.4	6.87
Q92973	Transportin-1 OS=Homo sapiens GN=TNPO1 PE=1 SV=2 - [TNPO1_HUMAN]	38.61	0.1437	3	4	10	14	898	102.3	4.98
P50454	Serpin H1 OS=Homo sapiens GN=SERPINH1 PE=1 SV=2 - [SERPH_HUMAN]	38.59	0.3947	13	5	12	16	418	46.4	8.69
Q9ULV4	Coronin-1C OS=Homo sapiens GN=CORO1C PE=1 SV=1 - [COR1C_HUMAN]	38.55	0.2932	11	7	16	17	474	53.2	7.08
B4DV79	Eukaryotic translation initiation factor 3, subunit B OS=Homo sapiens GN=EIF3B PE=2 SV=1 - [B4DV79_HUMAN]	38.5	0.1667	4	4	15	16	738	85.1	5.26
P23396	40S ribosomal protein S3 OS=Homo sapiens GN=RPS3 PE=1 SV=2 - [RS3_HUMAN]	38.29	0.5103	11	4	13	15	243	26.7	9.66
P62263	40S ribosomal protein S14 OS=Homo sapiens GN=RPS14 PE=1 SV=3 - [RS14_HUMAN]	38.26	0.4702	3	5	6	11	151	16.3	10.05
Q15293	Reticulocalbin-1 OS=Homo sapiens GN=RCN1 PE=1 SV=1 - [RCN1_HUMAN]	38.13	0.3202	4	4	10	13	331	38.9	5
P46782	40S ribosomal protein S5 OS=Homo sapiens GN=RPS5 PE=1 SV=4 - [RS5_HUMAN]	38.11	0.4216	1	3	7	11	204	22.9	9.72
E9PHK9	Treacher Collins-Franceschetti syndrome 1 OS=Homo sapiens GN=TCOF1 PE=4 SV=1 - [E9PHK9_HUMAN]	38.06	0.1711	4	5	21	21	1525	156	8.97
E9PDF6	Myosin IB OS=Homo sapiens GN=MYO1B PE=4 SV=1 - [E9PDF6_HUMAN]	38	0.131	7	4	15	16	1107	128.4	9.31
P28066	Proteasome subunit alpha type-5 OS=Homo sapiens GN=PSMA5 PE=1 SV=3 - [PSA5_HUMAN]	37.97	0.3402	2	5	8	13	241	26.4	4.79
P12236	ADP/ATP translocase 3 OS=Homo sapiens GN=SLC25A6 PE=1 SV=4 - [ADT3_HUMAN]	37.87	0.3054	2	2	12	18	298	32.8	9.74
P62753	40S ribosomal protein S6 OS=Homo sapiens GN=RPS6 PE=1 SV=1 - [RS6_HUMAN]	37.79	0.4458	3	4	14	17	249	28.7	10.84
B4E3A8	Serpin peptidase inhibitor, clade B (ovalbumin), member 1 OS=Homo sapiens GN=SERPINB1 PE=2 SV=1 - [B4E3A8_HUMAN]	37.68	0.4545	3	6	15	16	341	38.7	6.67
Q5T4S7	E3 ubiquitin-protein ligase UBR4 OS=Homo sapiens GN=UBR4 PE=1 SV=1 - [UBR4_HUMAN]	37.63	0.0733	3	1	29	31	5183	573.5	6.04
P20042	Eukaryotic translation initiation factor 2 subunit 2 OS=Homo sapiens GN=EIF2S2 PE=1 SV=2 - [IF2B_HUMAN]	37.63	0.3754	1	4	14	17	333	38.4	5.8
Q12955	Ankyrin-3 OS=Homo sapiens GN=ANK3 PE=1 SV=3 - [ANK3_HUMAN]	37.55	0.0873	10	1	33	37	4377	480.1	6.49
P05455	Lupus La protein OS=Homo sapiens GN=SSB PE=1 SV=2 - [LA_HUMAN]	37.48	0.3211	6	5	13	16	408	46.8	7.12
Q07666	KH domain-containing, RNA-binding, signal transduction-associated protein 1 OS=Homo sapiens GN=KHDRBS1 PE=1 SV=1 - [KHDR1_HUMAN]	37.38	0.2415	4	4	11	16	443	48.2	8.66
F5H6K0	DEAH (Asp-Glu-Ala-His) box polypeptide 15 OS=Homo sapiens GN=DHX15 PE=4 SV=1 - [F5H6K0_HUMAN]	37.25	0.2066	2	6	14	16	784	89.4	7.46
O00567	Nucleolar protein 56 OS=Homo sapiens GN=NOP56 PE=1 SV=4 - [NOP56_HUMAN]	37.14	0.2155	5	5	13	14	594	66	9.19
P05387	60S acidic ribosomal protein P2 OS=Homo sapiens GN=RPLP2 PE=1 SV=1 - [RLA2_HUMAN]	37.13	0.4696	3	3	5	9	115	11.7	4.54
Q1KMD3	Heterogeneous nuclear ribonucleoprotein U-like protein 2 OS=Homo sapiens GN=HNRNPUL2 PE=1 SV=1 - [HNRL2_HUMAN]	37.11	0.2503	1	4	19	24	747	85.1	4.91
P62424	60S ribosomal protein L7a OS=Homo sapiens GN=RPL7A PE=1 SV=2 - [RL7A_HUMAN]	37.1	0.3158	3	5	11	15	266	30	10.61
O75131	Copine-3 OS=Homo sapiens GN=CPNE3 PE=1 SV=1 - [CPNE3_HUMAN]	37.08	0.2365	7	5	9	10	537	60.1	5.85
P41252	Isoleucine--tRNA ligase, cytoplasmic OS=Homo sapiens GN=IARS PE=1 SV=2 - [SYIC_HUMAN]	36.94	0.1759	9	7	17	17	1262	144.4	6.15
Q13185	Chromobox protein homolog 3 OS=Homo sapiens GN=CBX3 PE=1 SV=4 - [CBX3_HUMAN]	36.78	0.5792	6	7	10	11	183	20.8	5.33
E7ETK0	40S ribosomal protein S24 OS=Homo sapiens GN=RPS24 PE=3 SV=1 - [E7ETK0_HUMAN]	36.66	0.4275	3	2	7	12	131	15.2	10.89
P15170	Eukaryotic peptide chain release factor GTP-binding subunit ERF3A OS=Homo sapiens GN=GSPT1 PE=1 SV=1 - [ERF3A_HUMAN]	36.65	0.2766	1	4	14	17	499	55.7	5.62
P26639	Threonine--tRNA ligase, cytoplasmic OS=Homo sapiens GN=TARS PE=1 SV=3 - [SYTC_HUMAN]	36.48	0.2116	5	3	14	17	723	83.4	6.67
P55265	Double-stranded RNA-specific adenosine deaminase OS=Homo sapiens GN=ADAR PE=1 SV=4 - [DSRAD_HUMAN]	36.45	0.1639	3	4	18	21	1226	136	8.65
Q99959	Plakophilin-2 OS=Homo sapiens GN=PKP2 PE=1 SV=2 - [PKP2_HUMAN]	36.43	0.2622	2	3	19	20	881	97.4	9.33
P00390	Glutathione reductase, mitochondrial OS=Homo sapiens GN=GSR PE=1 SV=2 - [GSHR_HUMAN]	36.37	0.2471	6	4	10	11	522	56.2	8.5
P58107	Epiplakin OS=Homo sapiens GN=EPPK1 PE=1 SV=2 - [EPIPL_HUMAN]	36.36	0.111	2	1	19	25	5090	555.3	5.6
P62241	40S ribosomal protein S8 OS=Homo sapiens GN=RPS8 PE=1 SV=2 - [RS8_HUMAN]	36.34	0.3702	2	5	9	14	208	24.2	10.32
O60841	Eukaryotic translation initiation factor 5B OS=Homo sapiens GN=EIF5B PE=1 SV=4 - [IF2P_HUMAN]	36.01	0.1631	1	3	20	21	1220	138.7	5.49
P04080	Cystatin-B OS=Homo sapiens GN=CSTB PE=1 SV=2 - [CYTB_HUMAN]	35.92	0.9286	1	5	7	12	98	11.1	7.56
F5H0B0	Tumor protein D52 OS=Homo sapiens GN=TPD52 PE=4 SV=1 - [F5H0B0_HUMAN]	35.77	0.3525	10	4	12	15	278	31.2	6.19
F5H897	TNF receptor-associated protein 1 OS=Homo sapiens GN=TRAP1 PE=3 SV=1 - [F5H897_HUMAN]	35.44	0.2826	2	4	13	15	651	74.2	7.87
O14818	Proteasome subunit alpha type-7 OS=Homo sapiens GN=PSMA7 PE=1 SV=1 - [PSA7_HUMAN]	35.42	0.4435	7	4	9	12	248	27.9	8.46
P49591	Serine--tRNA ligase, cytoplasmic OS=Homo sapiens GN=SARS PE=1 SV=3 - [SYSC_HUMAN]	35.4	0.2938	2	4	10	13	514	58.7	6.43
P27635	60S ribosomal protein L10 OS=Homo sapiens GN=RPL10 PE=1 SV=4 - [RL10_HUMAN]	35.28	0.3037	4	3	6	10	214	24.6	10.08
E9PJS4	Signal recognition particle receptor (docking protein) OS=Homo sapiens GN=SRPR PE=4 SV=1 - [E9PJS4_HUMAN]	35.17	0.1754	2	4	9	13	610	66.5	9.04
P16104	Histone H2A.x OS=Homo sapiens GN=H2AFX PE=1 SV=2 - [H2AX_HUMAN]	35.14	0.3846	3	1	9	20	143	15.1	10.74
E9PDK5	Annexin OS=Homo sapiens GN=ANXA11 PE=3 SV=1 - [E9PDK5_HUMAN]	35	0.2573	3	2	10	14	412	45.7	8.46
Q96AE4	Far upstream element-binding protein 1 OS=Homo sapiens GN=FUBP1 PE=1 SV=3 - [FUBP1_HUMAN]	34.96	0.2283	6	4	12	17	644	67.5	7.61
D6RGI3	Septin 11 OS=Homo sapiens GN=SEPT11 PE=3 SV=1 - [D6RGI3_HUMAN]	34.95	0.3388	9	2	11	16	425	49	6.96
Q06323	Proteasome activator complex subunit 1 OS=Homo sapiens GN=PSME1 PE=1 SV=1 - [PSME1_HUMAN]	34.84	0.3735	5	4	8	13	249	28.7	6.02
Q06210	Glucosamine--fructose-6-phosphate aminotransferase [isomerizing] 1 OS=Homo sapiens GN=GFPT1 PE=1 SV=3 - [GFPT1_HUMAN]	34.83	0.1903	2	5	12	14	699	78.8	7.11
Q14978	Nucleolar and coiled-body phosphoprotein 1 OS=Homo sapiens GN=NOLC1 PE=1 SV=2 - [NOLC1_HUMAN]	34.81	0.2246	1	3	18	22	699	73.6	9.47
P25786	Proteasome subunit alpha type-1 OS=Homo sapiens GN=PSMA1 PE=1 SV=1 - [PSA1_HUMAN]	34.65	0.3802	3	5	10	13	263	29.5	6.61
P26373	60S ribosomal protein L13 OS=Homo sapiens GN=RPL13 PE=1 SV=4 - [RL13_HUMAN]	34.61	0.5355	2	4	12	14	211	24.2	11.65
Q01813	6-phosphofructokinase type C OS=Homo sapiens GN=PFKP PE=1 SV=2 - [K6PP_HUMAN]	34.47	0.2066	8	6	14	14	784	85.5	7.55
P39023	60S ribosomal protein L3 OS=Homo sapiens GN=RPL3 PE=1 SV=2 - [RL3_HUMAN]	34.37	0.531	5	4	21	25	403	46.1	10.18
P15880	40S ribosomal protein S2 OS=Homo sapiens GN=RPS2 PE=1 SV=2 - [RS2_HUMAN]	34.37	0.5119	6	6	17	19	293	31.3	10.24
Q7L014	Probable ATP-dependent RNA helicase DDX46 OS=Homo sapiens GN=DDX46 PE=1 SV=2 - [DDX46_HUMAN]	34.37	0.2444	1	2	22	24	1031	117.3	9.29
Q5JSL3	Dedicator of cytokinesis protein 11 OS=Homo sapiens GN=DOCK11 PE=1 SV=2 - [DOC11_HUMAN]	34.33	0.1568	2	1	22	24	2073	237.5	7.74
O00232	26S proteasome non-ATPase regulatory subunit 12 OS=Homo sapiens GN=PSMD12 PE=1 SV=3 - [PSD12_HUMAN]	34.31	0.3004	2	3	13	14	456	52.9	7.65
B4E2Z3	Uncharacterized protein OS=Homo sapiens GN=SLC3A2 PE=2 SV=1 - [B4E2Z3_HUMAN]	34.28	0.2661	9	5	8	10	511	55.9	5.17
P39687	Acidic leucine-rich nuclear phosphoprotein 32 family member A OS=Homo sapiens GN=ANP32A PE=1 SV=1 - [AN32A_HUMAN]	34.27	0.3213	3	4	9	13	249	28.6	4.09
P30044	Peroxiredoxin-5, mitochondrial OS=Homo sapiens GN=PRDX5 PE=1 SV=4 - [PRDX5_HUMAN]	34.25	0.4299	3	4	8	11	214	22.1	8.7
P32322	Pyrroline-5-carboxylate reductase 1, mitochondrial OS=Homo sapiens GN=PYCR1 PE=1 SV=2 - [P5CR1_HUMAN]	34.02	0.4295	4	4	12	14	319	33.3	7.61
P05141	ADP/ATP translocase 2 OS=Homo sapiens GN=SLC25A5 PE=1 SV=7 - [ADT2_HUMAN]	33.98	0.302	1	2	10	15	298	32.8	9.69
P35637	RNA-binding protein FUS OS=Homo sapiens GN=FUS PE=1 SV=1 - [FUS_HUMAN]	33.96	0.2433	4	3	12	15	526	53.4	9.36
E7ES43	Heat shock 70kDa protein 4-like OS=Homo sapiens GN=HSPA4L PE=3 SV=2 - [E7ES43_HUMAN]	33.89	0.2253	4	3	15	17	870	97.6	5.95
F5H4U5	Guanine nucleotide-binding protein (G protein), alpha-inhibiting activity polypeptide 2 OS=Homo sapiens GN=GNAI2 PE=4 SV=1 - [F5H4U5_HUMAN]	33.8	0.3961	10	3	12	13	361	41.1	5.66
B5MCA4	Epithelial cell adhesion molecule OS=Homo sapiens GN=EPCAM PE=4 SV=1 - [B5MCA4_HUMAN]	33.59	0.3655	3	6	14	15	342	37.9	8.47
Q96PK6	RNA-binding protein 14 OS=Homo sapiens GN=RBM14 PE=1 SV=2 - [RBM14_HUMAN]	33.57	0.2078	1	3	13	15	669	69.4	9.67
F5GYQ4	Glutamate dehydrogenase OS=Homo sapiens GN=GLUD1 PE=3 SV=1 - [F5GYQ4_HUMAN]	33.47	0.3061	7	5	11	15	490	54.3	7.8
F5HE57	Uncharacterized protein OS=Homo sapiens GN=HSD17B4 PE=3 SV=1 - [F5HE57_HUMAN]	33.46	0.2102	8	5	11	13	761	83	8.76
E9PLK3	Aminopeptidase puromycin-sensitive OS=Homo sapiens GN=NPEPPS PE=4 SV=1 - [E9PLK3_HUMAN]	33.46	0.1858	13	4	15	17	915	102.9	5.6
Q9Y2X3	Nucleolar protein 58 OS=Homo sapiens GN=NOP58 PE=1 SV=1 - [NOP58_HUMAN]	33.16	0.2571	1	5	10	11	529	59.5	8.92
P62826	GTP-binding nuclear protein Ran OS=Homo sapiens GN=RAN PE=1 SV=3 - [RAN_HUMAN]	33	0.3657	5	4	10	13	216	24.4	7.49
P61081	NEDD8-conjugating enzyme Ubc12 OS=Homo sapiens GN=UBE2M PE=1 SV=1 - [UBC12_HUMAN]	33	0.4863	1	1	10	16	183	20.9	7.69
F8VU65	Ribosomal protein, large, P0 (Fragment) OS=Homo sapiens GN=RPLP0 PE=3 SV=1 - [F8VU65_HUMAN]	32.95	0.4737	13	6	11	13	247	27.2	9
Q5U0E0	Tumor protein D52-like 2 OS=Homo sapiens GN=TPD52L2 PE=2 SV=1 - [Q5U0E0_HUMAN]	32.82	0.4909	4	4	9	11	220	23.8	5.73
Q9NYF8	Bcl-2-associated transcription factor 1 OS=Homo sapiens GN=BCLAF1 PE=1 SV=2 - [BCLF1_HUMAN]	32.81	0.2272	8	1	17	23	920	106.1	9.98
D6RAF8	Heterogeneous nuclear ribonucleoprotein D (AU-rich element RNA-binding protein 1, 37kDa) (Fragment) OS=Homo sapiens GN=HNRNPD PE=4 SV=1 - [D6RAF8_HUMAN]	32.81	0.3122	10	3	7	10	221	23.1	5.11
P25789	Proteasome subunit alpha type-4 OS=Homo sapiens GN=PSMA4 PE=1 SV=1 - [PSA4_HUMAN]	32.56	0.4061	11	3	11	12	261	29.5	7.72
F5GZ16	Proteasome (prosome, macropain) 26S subunit, non-ATPase, 2 OS=Homo sapiens GN=PSMD2 PE=4 SV=1 - [F5GZ16_HUMAN]	32.53	0.1311	6	4	11	15	900	99.2	5.19
Q9Y617	Phosphoserine aminotransferase OS=Homo sapiens GN=PSAT1 PE=1 SV=2 - [SERC_HUMAN]	32.49	0.2784	1	3	12	15	370	40.4	7.66
Q9Y281	Cofilin-2 OS=Homo sapiens GN=CFL2 PE=1 SV=1 - [COF2_HUMAN]	32.46	0.5602	3	3	10	14	166	18.7	7.88
O76021	Ribosomal L1 domain-containing protein 1 OS=Homo sapiens GN=RSL1D1 PE=1 SV=3 - [RL1D1_HUMAN]	32.45	0.2673	2	3	12	14	490	54.9	10.13
O95347	Structural maintenance of chromosomes protein 2 OS=Homo sapiens GN=SMC2 PE=1 SV=2 - [SMC2_HUMAN]	32.43	0.1721	3	3	20	22	1197	135.6	8.43
F5H4X1	USO1 vesicle-docking protein homolog (yeast) OS=Homo sapiens GN=USO1 PE=4 SV=1 - [F5H4X1_HUMAN]	32.42	0.1415	5	6	12	13	947	106.1	4.93
F5H2A5	Aconitase 2, mitochondrial OS=Homo sapiens GN=ACO2 PE=4 SV=1 - [F5H2A5_HUMAN]	32.37	0.1774	5	5	11	13	761	83.4	7.61
P55809	Succinyl-CoA:3-ketoacid-coenzyme A transferase 1, mitochondrial OS=Homo sapiens GN=OXCT1 PE=1 SV=1 - [SCOT1_HUMAN]	32.33	0.1942	5	4	8	13	520	56.1	7.46
Q15393	Splicing factor 3B subunit 3 OS=Homo sapiens GN=SF3B3 PE=1 SV=4 - [SF3B3_HUMAN]	32.2	0.1454	1	4	12	13	1217	135.5	5.26
G8JLH4	Eukaryotic translation initiation factor 3, subunit L OS=Homo sapiens GN=EIF3L PE=4 SV=1 - [G8JLH4_HUMAN]	32.11	0.25	7	3	12	14	516	61	7.03
Q12765	Secernin-1 OS=Homo sapiens GN=SCRN1 PE=1 SV=2 - [SCRN1_HUMAN]	32.07	0.2271	7	4	9	15	414	46.4	4.75
Q86V81	THO complex subunit 4 OS=Homo sapiens GN=ALYREF PE=1 SV=3 - [THOC4_HUMAN]	32.07	0.2179	2	4	5	9	257	26.9	11.15
P62081	40S ribosomal protein S7 OS=Homo sapiens GN=RPS7 PE=1 SV=1 - [RS7_HUMAN]	32.04	0.4897	2	2	12	18	194	22.1	10.1
P34896	Serine hydroxymethyltransferase, cytosolic OS=Homo sapiens GN=SHMT1 PE=1 SV=1 - [GLYC_HUMAN]	31.96	0.2878	6	4	13	14	483	53	7.71
P38117	Electron transfer flavoprotein subunit beta OS=Homo sapiens GN=ETFB PE=1 SV=3 - [ETFB_HUMAN]	31.93	0.4863	1	3	10	12	255	27.8	8.1
P18621	60S ribosomal protein L17 OS=Homo sapiens GN=RPL17 PE=1 SV=3 - [RL17_HUMAN]	31.8	0.4565	2	3	8	13	184	21.4	10.17
P16989	DNA-binding protein A OS=Homo sapiens GN=CSDA PE=1 SV=4 - [DBPA_HUMAN]	31.73	0.1371	2	1	5	8	372	40.1	9.77
Q9NX63	Coiled-coil-helix-coiled-coil-helix domain-containing protein 3, mitochondrial OS=Homo sapiens GN=CHCHD3 PE=1 SV=1 - [CHCH3_HUMAN]	31.68	0.5419	4	4	13	14	227	26.1	8.28
Q14008	Cytoskeleton-associated protein 5 OS=Homo sapiens GN=CKAP5 PE=1 SV=3 - [CKAP5_HUMAN]	31.56	0.1078	1	1	22	34	2032	225.4	7.8
E9PCI9	Farnesyl diphosphate synthase OS=Homo sapiens GN=FDPS PE=3 SV=1 - [E9PCI9_HUMAN]	31.54	0.2436	2	6	8	9	353	40.5	5.17
Q14152	Eukaryotic translation initiation factor 3 subunit A OS=Homo sapiens GN=EIF3A PE=1 SV=1 - [EIF3A_HUMAN]	31.43	0.1961	2	4	25	28	1382	166.5	6.79
P62316	Small nuclear ribonucleoprotein Sm D2 OS=Homo sapiens GN=SNRPD2 PE=1 SV=1 - [SMD2_HUMAN]	31.42	0.4237	1	3	5	8	118	13.5	9.91
C9J8S3	RAB7A, member RAS oncogene family OS=Homo sapiens GN=RAB7A PE=3 SV=1 - [C9J8S3_HUMAN]	31.4	0.6563	7	4	10	13	160	18	8.29
C9JZR2	Uncharacterized protein OS=Homo sapiens GN=CTNND1 PE=4 SV=2 - [C9JZR2_HUMAN]	31.32	0.1823	7	4	13	14	938	104.8	6.87
B7Z468	Uncharacterized protein OS=Homo sapiens GN=CAST PE=2 SV=1 - [B7Z468_HUMAN]	31.29	0.1711	19	5	13	16	754	81	5.1
Q14126	Desmoglein-2 OS=Homo sapiens GN=DSG2 PE=1 SV=2 - [DSG2_HUMAN]	31.2	0.1324	1	4	13	14	1118	122.2	5.24
Q9UHB6	LIM domain and actin-binding protein 1 OS=Homo sapiens GN=LIMA1 PE=1 SV=1 - [LIMA1_HUMAN]	31.03	0.2701	6	5	19	25	759	85.2	6.84
O75439	Mitochondrial-processing peptidase subunit beta OS=Homo sapiens GN=PMPCB PE=1 SV=2 - [MPPB_HUMAN]	30.85	0.2454	7	3	12	15	489	54.3	6.83
Q9Y3F4	Serine-threonine kinase receptor-associated protein OS=Homo sapiens GN=STRAP PE=1 SV=1 - [STRAP_HUMAN]	30.8	0.3714	4	6	11	11	350	38.4	5.12
F8W720	Guanine monphosphate synthetase OS=Homo sapiens GN=GMPS PE=4 SV=1 - [F8W720_HUMAN]	30.68	0.2172	3	6	10	11	594	65.9	7.47
P11413	Glucose-6-phosphate 1-dehydrogenase OS=Homo sapiens GN=G6PD PE=1 SV=4 - [G6PD_HUMAN]	30.66	0.1903	5	2	11	15	515	59.2	6.84
P11388	DNA topoisomerase 2-alpha OS=Homo sapiens GN=TOP2A PE=1 SV=3 - [TOP2A_HUMAN]	30.59	0.1346	3	2	18	19	1531	174.3	8.72
Q96H99	Cortactin OS=Homo sapiens GN=CTTN PE=2 SV=1 - [Q96H99_HUMAN]	30.54	0.2359	6	3	13	15	513	57.4	5.33
Q13126	S-methyl-5'-thioadenosine phosphorylase OS=Homo sapiens GN=MTAP PE=1 SV=2 - [MTAP_HUMAN]	30.52	0.417	3	3	8	10	283	31.2	7.18
B4DEK4	Uncharacterized protein OS=Homo sapiens GN=SNX2 PE=2 SV=1 - [B4DEK4_HUMAN]	30.47	0.3109	3	5	12	12	402	46.1	7.24
P07954	Fumarate hydratase, mitochondrial OS=Homo sapiens GN=FH PE=1 SV=3 - [FUMH_HUMAN]	30.41	0.2784	1	3	10	12	510	54.6	8.76
Q15046	Lysine--tRNA ligase OS=Homo sapiens GN=KARS PE=1 SV=3 - [SYK_HUMAN]	30.3	0.2127	2	3	12	15	597	68	6.35
Q8NE71	ATP-binding cassette sub-family F member 1 OS=Homo sapiens GN=ABCF1 PE=1 SV=2 - [ABCF1_HUMAN]	30.3	0.1314	6	5	8	10	845	95.9	6.8
E7EWH4	Adenylate kinase 2 OS=Homo sapiens GN=AK2 PE=3 SV=1 - [E7EWH4_HUMAN]	30.28	0.3614	6	3	7	12	202	22.2	9
P26368	Splicing factor U2AF 65 kDa subunit OS=Homo sapiens GN=U2AF2 PE=1 SV=4 - [U2AF2_HUMAN]	30.21	0.2968	1	3	12	17	475	53.5	9.09
P62633	Cellular nucleic acid-binding protein OS=Homo sapiens GN=CNBP PE=1 SV=1 - [CNBP_HUMAN]	30.12	0.4859	5	4	8	10	177	19.4	7.71
Q02878	60S ribosomal protein L6 OS=Homo sapiens GN=RPL6 PE=1 SV=3 - [RL6_HUMAN]	30.08	0.3056	5	2	13	17	288	32.7	10.58
P26641	Elongation factor 1-gamma OS=Homo sapiens GN=EEF1G PE=1 SV=3 - [EF1G_HUMAN]	30.06	0.1579	3	3	10	12	437	50.1	6.67
Q9UKX7	Nuclear pore complex protein Nup50 OS=Homo sapiens GN=NUP50 PE=1 SV=2 - [NUP50_HUMAN]	30.02	0.312	4	5	11	12	468	50.1	7.06
O60437	Periplakin OS=Homo sapiens GN=PPL PE=1 SV=4 - [PEPL_HUMAN]	29.91	0.1196	1	5	20	21	1756	204.6	5.6
P24539	ATP synthase subunit b, mitochondrial OS=Homo sapiens GN=ATP5F1 PE=1 SV=2 - [AT5F1_HUMAN]	29.85	0.3633	2	3	8	11	256	28.9	9.36
A8MXA8	Ribosomal protein L23a OS=Homo sapiens GN=RPL23A PE=3 SV=1 - [A8MXA8_HUMAN]	29.78	0.5253	3	5	10	13	158	17.9	10.52
Q12905	Interleukin enhancer-binding factor 2 OS=Homo sapiens GN=ILF2 PE=1 SV=2 - [ILF2_HUMAN]	29.61	0.2308	1	4	7	8	390	43	5.26
P11766	Alcohol dehydrogenase class-3 OS=Homo sapiens GN=ADH5 PE=1 SV=4 - [ADHX_HUMAN]	29.59	0.3209	5	3	11	12	374	39.7	7.49
O95831	Apoptosis-inducing factor 1, mitochondrial OS=Homo sapiens GN=AIFM1 PE=1 SV=1 - [AIFM1_HUMAN]	29.53	0.1827	5	4	11	11	613	66.9	8.95
P30050	60S ribosomal protein L12 OS=Homo sapiens GN=RPL12 PE=1 SV=1 - [RL12_HUMAN]	29.44	0.5152	1	2	9	14	165	17.8	9.42
P67775	Serine/threonine-protein phosphatase 2A catalytic subunit alpha isoform OS=Homo sapiens GN=PPP2CA PE=1 SV=1 - [PP2AA_HUMAN]	29.39	0.2913	4	1	7	9	309	35.6	5.54
P35606	Coatomer subunit beta' OS=Homo sapiens GN=COPB2 PE=1 SV=2 - [COPB2_HUMAN]	29.32	0.1468	7	4	13	15	906	102.4	5.27
B8ZZW7	Prothymosin, alpha OS=Homo sapiens GN=PTMA PE=4 SV=1 - [B8ZZW7_HUMAN]	29.3	0.2279	6	2	3	8	136	14.7	4.09
Q9UHD8	Septin-9 OS=Homo sapiens GN=SEPT9 PE=1 SV=2 - [SEPT9_HUMAN]	29.24	0.1758	2	4	11	15	586	65.4	8.97
O75533	Splicing factor 3B subunit 1 OS=Homo sapiens GN=SF3B1 PE=1 SV=3 - [SF3B1_HUMAN]	29.22	0.1863	1	3	21	22	1304	145.7	7.09
Q9Y224	UPF0568 protein C14orf166 OS=Homo sapiens GN=C14orf166 PE=1 SV=1 - [CN166_HUMAN]	29.17	0.2992	4	3	5	8	244	28.1	6.65
F5H7G7	Protein phosphatase, Mg2+/Mn2+-dependent, 1G OS=Homo sapiens GN=PPM1G PE=3 SV=1 - [F5H7G7_HUMAN]	29.09	0.2174	3	5	10	12	529	57.3	4.34
E9PEJ4	Dihydrolipoamide S-acetyltransferase OS=Homo sapiens GN=DLAT PE=3 SV=1 - [E9PEJ4_HUMAN]	29.05	0.1679	5	2	9	13	542	57.6	8.95
P62714	Serine/threonine-protein phosphatase 2A catalytic subunit beta isoform OS=Homo sapiens GN=PPP2CB PE=1 SV=1 - [PP2AB_HUMAN]	28.95	0.3592	4	1	8	9	309	35.6	5.43
B7Z4B8	Uncharacterized protein OS=Homo sapiens GN=HNRNPUL1 PE=2 SV=1 - [B7Z4B8_HUMAN]	28.81	0.1173	2	4	10	12	767	86.1	8.78
Q16531	DNA damage-binding protein 1 OS=Homo sapiens GN=DDB1 PE=1 SV=1 - [DDB1_HUMAN]	28.75	0.1281	9	2	15	19	1140	126.9	5.26
Q86X55	Histone-arginine methyltransferase CARM1 OS=Homo sapiens GN=CARM1 PE=1 SV=3 - [CARM1_HUMAN]	28.68	0.1645	1	4	7	9	608	65.8	6.73
P68431	Histone H3.1 OS=Homo sapiens GN=HIST1H3A PE=1 SV=2 - [H31_HUMAN]	28.48	0.5588	5	2	13	16	136	15.4	11.12
E7ESM6	Staphylococcal nuclease and tudor domain-containing 1 OS=Homo sapiens GN=SND1 PE=4 SV=2 - [E7ESM6_HUMAN]	28.48	0.1756	2	3	15	16	900	101.1	7.17
P56537	Eukaryotic translation initiation factor 6 OS=Homo sapiens GN=EIF6 PE=1 SV=1 - [IF6_HUMAN]	28.37	0.3918	5	4	6	10	245	26.6	4.68
P61221	ATP-binding cassette sub-family E member 1 OS=Homo sapiens GN=ABCE1 PE=1 SV=1 - [ABCE1_HUMAN]	28.33	0.1903	2	5	12	12	599	67.3	8.34
Q9H2G2	STE20-like serine/threonine-protein kinase OS=Homo sapiens GN=SLK PE=1 SV=1 - [SLK_HUMAN]	28.16	0.1482	1	3	16	19	1235	142.6	5.15
P53999	Activated RNA polymerase II transcriptional coactivator p15 OS=Homo sapiens GN=SUB1 PE=1 SV=3 - [TCP4_HUMAN]	28.15	0.6929	2	4	13	15	127	14.4	9.6
E9PHJ7	PRP40 pre-mRNA-processing factor 40 homolog A (S. cerevisiae) OS=Homo sapiens GN=PRPF40A PE=4 SV=2 - [E9PHJ7_HUMAN]	28.08	0.155	5	3	11	12	826	95	7.36
Q8TCS8	Polyribonucleotide nucleotidyltransferase 1, mitochondrial OS=Homo sapiens GN=PNPT1 PE=1 SV=2 - [PNPT1_HUMAN]	27.99	0.2261	1	3	15	18	783	85.9	7.77
B1AK87	Capping protein (Actin filament) muscle Z-line, beta OS=Homo sapiens GN=CAPZB PE=4 SV=1 - [B1AK87_HUMAN]	27.95	0.3731	5	1	8	11	260	29.3	6.92
P49257	Protein ERGIC-53 OS=Homo sapiens GN=LMAN1 PE=1 SV=2 - [LMAN1_HUMAN]	27.89	0.1431	1	2	9	12	510	57.5	6.77
P00491	Purine nucleoside phosphorylase OS=Homo sapiens GN=PNP PE=1 SV=2 - [PNPH_HUMAN]	27.84	0.346	4	4	9	10	289	32.1	6.95
P23526	Adenosylhomocysteinase OS=Homo sapiens GN=AHCY PE=1 SV=4 - [SAHH_HUMAN]	27.8	0.2523	2	5	11	12	432	47.7	6.34
P02786	Transferrin receptor protein 1 OS=Homo sapiens GN=TFRC PE=1 SV=2 - [TFR1_HUMAN]	27.73	0.1645	4	5	11	11	760	84.8	6.61
O60701	UDP-glucose 6-dehydrogenase OS=Homo sapiens GN=UGDH PE=1 SV=1 - [UGDH_HUMAN]	27.7	0.3057	8	3	12	12	494	55	7.12
D6QS48	Calumenin OS=Homo sapiens GN=CALU PE=2 SV=1 - [D6QS48_HUMAN]	27.65	0.2848	5	1	9	10	323	38.1	4.58
Q14697	Neutral alpha-glucosidase AB OS=Homo sapiens GN=GANAB PE=1 SV=3 - [GANAB_HUMAN]	27.55	0.1335	5	4	10	11	944	106.8	6.14
Q9HAV7	GrpE protein homolog 1, mitochondrial OS=Homo sapiens GN=GRPEL1 PE=1 SV=2 - [GRPE1_HUMAN]	27.52	0.5484	2	4	11	11	217	24.3	8.12
A8MXP9	Uncharacterized protein OS=Homo sapiens GN=MATR3 PE=4 SV=1 - [A8MXP9_HUMAN]	27.34	0.1318	13	3	13	16	895	99.9	6.04
B4DVQ5	Eukaryotic translation initiation factor 3, subunit C OS=Homo sapiens GN=EIF3C PE=2 SV=1 - [B4DVQ5_HUMAN]	27.33	0.1281	12	5	12	13	898	103.6	5.53
B4DQI8	RAP1B, member of RAS oncogene family OS=Homo sapiens GN=RAP1B PE=2 SV=1 - [B4DQI8_HUMAN]	27.13	0.4303	14	2	7	9	165	18.8	8.53
P61201	COP9 signalosome complex subunit 2 OS=Homo sapiens GN=COPS2 PE=1 SV=1 - [CSN2_HUMAN]	27.03	0.3386	4	4	12	14	443	51.6	5.53
Q9Y678	Coatomer subunit gamma OS=Homo sapiens GN=COPG PE=1 SV=1 - [COPG_HUMAN]	26.94	0.1991	4	3	14	15	874	97.7	5.47
P18124	60S ribosomal protein L7 OS=Homo sapiens GN=RPL7 PE=1 SV=1 - [RL7_HUMAN]	26.93	0.4315	2	3	14	17	248	29.2	10.65
Q32MZ4	Leucine-rich repeat flightless-interacting protein 1 OS=Homo sapiens GN=LRRFIP1 PE=1 SV=2 - [LRRF1_HUMAN]	26.92	0.1411	5	2	13	14	808	89.2	4.65
E9PL22	Hypoxia up-regulated 1 OS=Homo sapiens GN=HYOU1 PE=3 SV=1 - [E9PL22_HUMAN]	26.89	0.2305	5	3	16	17	937	104.7	5.72
P38919	Eukaryotic initiation factor 4A-III OS=Homo sapiens GN=EIF4A3 PE=1 SV=4 - [IF4A3_HUMAN]	26.81	0.3017	3	2	11	13	411	46.8	6.73
Q15365	Poly(rC)-binding protein 1 OS=Homo sapiens GN=PCBP1 PE=1 SV=2 - [PCBP1_HUMAN]	26.8	0.3792	7	3	12	12	356	37.5	7.09
E7EMK3	Flotillin 2 OS=Homo sapiens GN=FLOT2 PE=4 SV=1 - [E7EMK3_HUMAN]	26.69	0.3064	3	4	12	14	483	53.1	5.24
P60903	Protein S100-A10 OS=Homo sapiens GN=S100A10 PE=1 SV=2 - [S10AA_HUMAN]	26.69	0.4639	1	1	4	11	97	11.2	7.37
P17931	Galectin-3 OS=Homo sapiens GN=LGALS3 PE=1 SV=5 - [LEG3_HUMAN]	26.66	0.316	2	3	8	13	250	26.1	8.56
P36871	Phosphoglucomutase-1 OS=Homo sapiens GN=PGM1 PE=1 SV=3 - [PGM1_HUMAN]	26.65	0.2135	3	4	10	12	562	61.4	6.76
Q13573	SNW domain-containing protein 1 OS=Homo sapiens GN=SNW1 PE=1 SV=1 - [SNW1_HUMAN]	26.64	0.2052	4	4	8	10	536	61.5	9.52
B1AK85	Capping protein (Actin filament) muscle Z-line, beta OS=Homo sapiens GN=CAPZB PE=2 SV=1 - [B1AK85_HUMAN]	26.52	0.3538	3	1	7	9	260	29.2	5.99
B7Z7E9	Aspartate aminotransferase OS=Homo sapiens GN=GOT1 PE=2 SV=1 - [B7Z7E9_HUMAN]	26.52	0.2449	3	3	7	9	392	44.1	8.07
P29144	Tripeptidyl-peptidase 2 OS=Homo sapiens GN=TPP2 PE=1 SV=4 - [TPP2_HUMAN]	26.51	0.1073	2	3	10	11	1249	138.3	6.32
Q13162	Peroxiredoxin-4 OS=Homo sapiens GN=PRDX4 PE=1 SV=1 - [PRDX4_HUMAN]	26.49	0.2915	3	3	8	9	271	30.5	6.29
B7Z7Z9	Uncharacterized protein OS=Homo sapiens GN=KIAA1598 PE=2 SV=1 - [B7Z7Z9_HUMAN]	26.49	0.1747	2	2	7	12	498	56.3	5.71
O43852	Calumenin OS=Homo sapiens GN=CALU PE=1 SV=2 - [CALU_HUMAN]	26.32	0.2921	6	1	10	11	315	37.1	4.64
Q9Y383	Putative RNA-binding protein Luc7-like 2 OS=Homo sapiens GN=LUC7L2 PE=1 SV=2 - [LC7L2_HUMAN]	26.31	0.2959	3	2	12	14	392	46.5	10.01
P27694	Replication protein A 70 kDa DNA-binding subunit OS=Homo sapiens GN=RPA1 PE=1 SV=2 - [RFA1_HUMAN]	26.29	0.1672	1	5	9	11	616	68.1	7.21
P49755	Transmembrane emp24 domain-containing protein 10 OS=Homo sapiens GN=TMED10 PE=1 SV=2 - [TMEDA_HUMAN]	26.29	0.4338	2	3	9	13	219	25	7.44
P63010	AP-2 complex subunit beta OS=Homo sapiens GN=AP2B1 PE=1 SV=1 - [AP2B1_HUMAN]	26.24	0.127	6	6	11	12	937	104.5	5.38
O95202	LETM1 and EF-hand domain-containing protein 1, mitochondrial OS=Homo sapiens GN=LETM1 PE=1 SV=1 - [LETM1_HUMAN]	26.13	0.1894	1	4	12	13	739	83.3	6.7
Q5VWC4	Proteasome (Prosome, macropain) 26S subunit, non-ATPase, 4 OS=Homo sapiens GN=PSMD4 PE=2 SV=1 - [Q5VWC4_HUMAN]	26.07	0.2763	8	4	8	8	380	41.1	4.81
P49756	RNA-binding protein 25 OS=Homo sapiens GN=RBM25 PE=1 SV=3 - [RBM25_HUMAN]	26.06	0.1151	1	1	10	12	843	100.1	6.32
A8MQ02	Myeloid/lymphoid or mixed-lineage leukemia (trithorax homolog, Drosophila); translocated to, 4 OS=Homo sapiens GN=MLLT4 PE=4 SV=1 - [A8MQ02_HUMAN]	26.05	0.1305	6	2	19	21	1824	206.7	6.47
B4DK30	Elongation factor Tu GTP binding domain containing 2 OS=Homo sapiens GN=EFTUD2 PE=2 SV=1 - [B4DK30_HUMAN]	26.04	0.1889	2	4	13	14	937	105.3	5.22
P32969	60S ribosomal protein L9 OS=Homo sapiens GN=RPL9 PE=1 SV=1 - [RL9_HUMAN]	26.03	0.2917	5	3	5	7	192	21.8	9.95
Q99460	26S proteasome non-ATPase regulatory subunit 1 OS=Homo sapiens GN=PSMD1 PE=1 SV=2 - [PSMD1_HUMAN]	25.94	0.1249	1	3	13	16	953	105.8	5.39
P14550	Alcohol dehydrogenase [NADP(+)] OS=Homo sapiens GN=AKR1A1 PE=1 SV=3 - [AK1A1_HUMAN]	25.9	0.3385	2	5	11	13	325	36.5	6.79
B4E3E8	DEAD (Asp-Glu-Ala-Asp) box polypeptide 3, X-linked OS=Homo sapiens GN=DDX3X PE=2 SV=1 - [B4E3E8_HUMAN]	25.84	0.1966	6	2	13	13	646	71.3	6.62
F5H7U0	6-phosphogluconate dehydrogenase, decarboxylating OS=Homo sapiens GN=PGD PE=3 SV=1 - [F5H7U0_HUMAN]	25.82	0.2213	5	4	8	9	461	50.8	8.03
B7Z6Z4	Uncharacterized protein OS=Homo sapiens GN=MYL6 PE=2 SV=1 - [B7Z6Z4_HUMAN]	25.77	0.4034	14	4	8	10	238	26.7	5.08
Q16658	Fascin OS=Homo sapiens GN=FSCN1 PE=1 SV=3 - [FSCN1_HUMAN]	25.69	0.2921	4	5	11	11	493	54.5	7.24
O00151	PDZ and LIM domain protein 1 OS=Homo sapiens GN=PDLIM1 PE=1 SV=4 - [PDLI1_HUMAN]	25.63	0.3404	1	5	8	9	329	36	7.02
Q8N163	Protein KIAA1967 OS=Homo sapiens GN=KIAA1967 PE=1 SV=2 - [K1967_HUMAN]	25.52	0.1636	8	5	12	13	923	102.8	5.22
B7Z9F1	Serine hydroxymethyltransferase OS=Homo sapiens GN=SHMT2 PE=2 SV=1 - [B7Z9F1_HUMAN]	25.44	0.2091	16	3	9	12	483	53.4	8.15
Q92878	DNA repair protein RAD50 OS=Homo sapiens GN=RAD50 PE=1 SV=1 - [RAD50_HUMAN]	25.43	0.1471	2	2	20	20	1312	153.8	6.89
F5H4I0	Dihydrolipoyl dehydrogenase OS=Homo sapiens GN=DLD PE=3 SV=1 - [F5H4I0_HUMAN]	25.34	0.1917	5	3	7	8	459	48.9	7.49
B4DDD7	Uncharacterized protein OS=Homo sapiens GN=PDHB PE=2 SV=1 - [B4DDD7_HUMAN]	25.29	0.2727	3	4	8	10	341	37.5	6.44
P22695	Cytochrome b-c1 complex subunit 2, mitochondrial OS=Homo sapiens GN=UQCRC2 PE=1 SV=3 - [QCR2_HUMAN]	25.24	0.2252	1	4	10	12	453	48.4	8.63
P25398	40S ribosomal protein S12 OS=Homo sapiens GN=RPS12 PE=1 SV=3 - [RS12_HUMAN]	25.24	0.3939	1	2	5	8	132	14.5	7.21
Q96I24	Far upstream element-binding protein 3 OS=Homo sapiens GN=FUBP3 PE=1 SV=2 - [FUBP3_HUMAN]	25.22	0.1958	2	3	9	10	572	61.6	8.38
P24534	Elongation factor 1-beta OS=Homo sapiens GN=EEF1B2 PE=1 SV=3 - [EF1B_HUMAN]	25.2	0.5289	4	4	10	11	225	24.7	4.67
H0Y2W2	ATPase family, AAA domain-containing 3A (Fragment) OS=Homo sapiens GN=ATAD3A PE=4 SV=1 - [H0Y2W2_HUMAN]	25.19	0.1608	4	1	10	13	572	64.3	9.44
Q9Y696	Chloride intracellular channel protein 4 OS=Homo sapiens GN=CLIC4 PE=1 SV=4 - [CLIC4_HUMAN]	25.12	0.249	2	4	6	7	253	28.8	5.59
P51858	Hepatoma-derived growth factor OS=Homo sapiens GN=HDGF PE=1 SV=1 - [HDGF_HUMAN]	25.1	0.4333	5	2	9	11	240	26.8	4.73
Q96E39	RNA binding motif protein, X-linked-like-1 OS=Homo sapiens GN=RBMXL1 PE=1 SV=1 - [RMXL1_HUMAN]	25.08	0.3333	5	3	11	12	390	42.1	9.89
Q15424	Scaffold attachment factor B1 OS=Homo sapiens GN=SAFB PE=1 SV=4 - [SAFB1_HUMAN]	25.08	0.2251	10	4	17	23	915	102.6	5.47
G8JLD5	Dynamin 1-like OS=Homo sapiens GN=DNM1L PE=3 SV=1 - [G8JLD5_HUMAN]	25.06	0.2121	12	2	10	11	712	79.6	7.08
P04181	Ornithine aminotransferase, mitochondrial OS=Homo sapiens GN=OAT PE=1 SV=1 - [OAT_HUMAN]	24.93	0.1754	2	3	6	8	439	48.5	7.03
Q14789	Golgin subfamily B member 1 OS=Homo sapiens GN=GOLGB1 PE=1 SV=2 - [GOGB1_HUMAN]	24.92	0.0804	5	1	23	25	3259	375.8	5
B4DP21	Prostaglandin E synthase 3 (Cytosolic), isoform CRA_d OS=Homo sapiens GN=PTGES3 PE=2 SV=1 - [B4DP21_HUMAN]	24.91	0.4692	4	2	6	9	130	14.9	4.77
Q8TEQ6	Gem-associated protein 5 OS=Homo sapiens GN=GEMIN5 PE=1 SV=3 - [GEMI5_HUMAN]	24.89	0.1008	1	4	12	13	1508	168.5	6.62
P61106	Ras-related protein Rab-14 OS=Homo sapiens GN=RAB14 PE=1 SV=4 - [RAB14_HUMAN]	24.86	0.2372	1	4	5	7	215	23.9	6.21
A0AVT1	Ubiquitin-like modifier-activating enzyme 6 OS=Homo sapiens GN=UBA6 PE=1 SV=1 - [UBA6_HUMAN]	24.82	0.115	2	2	10	12	1052	117.9	6.14
E9PD53	Structural maintenance of chromosomes protein OS=Homo sapiens GN=SMC4 PE=3 SV=1 - [E9PD53_HUMAN]	24.8	0.1029	3	3	12	13	1263	144.4	7.12
F5GZI1	Uncharacterized protein OS=Homo sapiens GN=SMARCA5 PE=4 SV=1 - [F5GZI1_HUMAN]	24.8	0.1779	2	1	16	16	995	116.7	8.34
P05114	Non-histone chromosomal protein HMG-14 OS=Homo sapiens GN=HMGN1 PE=1 SV=3 - [HMGN1_HUMAN]	24.8	0.61	4	4	7	8	100	10.7	9.6
P62191	26S protease regulatory subunit 4 OS=Homo sapiens GN=PSMC1 PE=1 SV=1 - [PRS4_HUMAN]	24.79	0.3045	2	3	11	11	440	49.2	6.21
B4DJ66	Proteasome (Prosome, macropain) 26S subunit, non-ATPase, 13, isoform CRA_d OS=Homo sapiens GN=PSMD13 PE=2 SV=1 - [B4DJ66_HUMAN]	24.76	0.3055	4	3	8	11	311	35.3	6.01
E5KLJ5	Mitochondrial dynamin-like 120 kDa protein OS=Homo sapiens GN=OPA1 PE=3 SV=1 - [E5KLJ5_HUMAN]	24.65	0.1438	5	4	12	15	1015	117.7	7.77
A5YVE9	Mitochondrial PDHA1 OS=Homo sapiens GN=PDHA1 PE=2 SV=1 - [A5YVE9_HUMAN]	24.52	0.2991	5	2	13	19	428	47.5	8.54
Q13442	28 kDa heat- and acid-stable phosphoprotein OS=Homo sapiens GN=PDAP1 PE=1 SV=1 - [HAP28_HUMAN]	24.52	0.547	2	2	9	10	181	20.6	8.87
O14980	Exportin-1 OS=Homo sapiens GN=XPO1 PE=1 SV=1 - [XPO1_HUMAN]	24.47	0.1755	1	3	15	17	1071	123.3	6.06
P48444	Coatomer subunit delta OS=Homo sapiens GN=ARCN1 PE=1 SV=1 - [COPD_HUMAN]	24.45	0.2798	3	1	12	13	511	57.2	6.21
B4DHP6	Sterol carrier protein 2 OS=Homo sapiens GN=SCP2 PE=2 SV=1 - [B4DHP6_HUMAN]	24.44	0.1717	8	3	7	9	466	50.3	7.02
Q96KP4	Cytosolic non-specific dipeptidase OS=Homo sapiens GN=CNDP2 PE=1 SV=2 - [CNDP2_HUMAN]	24.44	0.3095	1	4	10	11	475	52.8	5.97
O76003	Glutaredoxin-3 OS=Homo sapiens GN=GLRX3 PE=1 SV=2 - [GLRX3_HUMAN]	24.43	0.4567	1	2	12	13	335	37.4	5.39
B4DDF7	Uncharacterized protein OS=Homo sapiens GN=PPP2R1A PE=2 SV=1 - [B4DDF7_HUMAN]	24.36	0.1813	13	4	10	13	579	64.1	5.14
O95758	Polypyrimidine tract-binding protein 3 OS=Homo sapiens GN=PTBP3 PE=1 SV=2 - [PTBP3_HUMAN]	24.34	0.1395	7	1	8	9	552	59.7	9.04
G3V0E8	Poly(RC) binding protein 2, isoform CRA_f OS=Homo sapiens GN=PCBP2 PE=4 SV=1 - [G3V0E8_HUMAN]	24.25	0.2862	20	2	9	10	318	33.5	8.24
E9PPJ0	Splicing factor 3b, subunit 2, 145kDa OS=Homo sapiens GN=SF3B2 PE=4 SV=1 - [E9PPJ0_HUMAN]	24.19	0.1503	7	3	13	13	878	98.1	5.62
F5H877	Serine peptidase inhibitor, Kunitz type 1 OS=Homo sapiens GN=SPINT1 PE=4 SV=1 - [F5H877_HUMAN]	24.18	0.2339	2	3	11	11	496	55.3	6.29
P43034	Platelet-activating factor acetylhydrolase IB subunit alpha OS=Homo sapiens GN=PAFAH1B1 PE=1 SV=2 - [LIS1_HUMAN]	24.08	0.2805	4	4	12	12	410	46.6	7.37
P26232	Catenin alpha-2 OS=Homo sapiens GN=CTNNA2 PE=1 SV=5 - [CTNA2_HUMAN]	24.02	0.1438	1	1	10	12	953	105.2	5.71
P50502	Hsc70-interacting protein OS=Homo sapiens GN=ST13 PE=1 SV=2 - [F10A1_HUMAN]	23.95	0.2602	7	5	8	9	369	41.3	5.27
E9PB90	Hexokinase 2 OS=Homo sapiens GN=HK2 PE=3 SV=1 - [E9PB90_HUMAN]	23.93	0.1777	2	2	14	15	889	98.9	6.04
E7EW20	Myosin VI OS=Homo sapiens GN=MYO6 PE=4 SV=1 - [E7EW20_HUMAN]	23.89	0.1143	2	2	15	16	1286	148.7	8.56
P61158	Actin-related protein 3 OS=Homo sapiens GN=ACTR3 PE=1 SV=3 - [ARP3_HUMAN]	23.83	0.201	1	1	7	9	418	47.3	5.88
B4E241	Splicing factor, arginine/serine-rich 3, isoform CRA_a OS=Homo sapiens GN=SFRS3 PE=2 SV=1 - [B4E241_HUMAN]	23.69	0.3387	2	3	5	8	124	14.2	10.08
Q15417	Calponin-3 OS=Homo sapiens GN=CNN3 PE=1 SV=1 - [CNN3_HUMAN]	23.63	0.3921	4	2	11	13	329	36.4	6.05
O43776	Asparagine--tRNA ligase, cytoplasmic OS=Homo sapiens GN=NARS PE=1 SV=1 - [SYNC_HUMAN]	23.63	0.2099	2	4	11	12	548	62.9	6.25
Q9NYL9	Tropomodulin-3 OS=Homo sapiens GN=TMOD3 PE=1 SV=1 - [TMOD3_HUMAN]	23.56	0.2756	3	2	8	10	352	39.6	5.19
B4DF96	Uncharacterized protein OS=Homo sapiens GN=EIF2A PE=2 SV=1 - [B4DF96_HUMAN]	23.48	0.2137	5	3	9	10	524	58	9.09
F5H6E2	Myosin IC OS=Homo sapiens GN=MYO1C PE=4 SV=1 - [F5H6E2_HUMAN]	23.39	0.1405	3	2	12	18	1039	118.9	9.41
F8WD26	LIM domain 7 OS=Homo sapiens GN=LMO7 PE=4 SV=1 - [F8WD26_HUMAN]	23.33	0.1183	10	1	16	20	1614	185	7.97
Q9BXJ9	N-alpha-acetyltransferase 15, NatA auxiliary subunit OS=Homo sapiens GN=NAA15 PE=1 SV=1 - [NAA15_HUMAN]	23.33	0.1339	2	2	12	13	866	101.2	7.42
P18583	Protein SON OS=Homo sapiens GN=SON PE=1 SV=4 - [SON_HUMAN]	23.28	0.0775	1	2	16	18	2426	263.7	5.64
Q8ND23	Leucine-rich repeat-containing protein 16B OS=Homo sapiens GN=LRRC16B PE=2 SV=2 - [LR16B_HUMAN]	23.21	0.1181	1	1	11	13	1372	150.1	7.44
P55010	Eukaryotic translation initiation factor 5 OS=Homo sapiens GN=EIF5 PE=1 SV=2 - [IF5_HUMAN]	23.18	0.2274	5	5	10	11	431	49.2	5.58
P20618	Proteasome subunit beta type-1 OS=Homo sapiens GN=PSMB1 PE=1 SV=2 - [PSB1_HUMAN]	23.18	0.3776	2	4	7	8	241	26.5	8.13
P29966	Myristoylated alanine-rich C-kinase substrate OS=Homo sapiens GN=MARCKS PE=1 SV=4 - [MARCS_HUMAN]	23.16	0.2319	1	3	7	10	332	31.5	4.45
F5H6N3	Clathrin, light chain A OS=Homo sapiens GN=CLTA PE=4 SV=1 - [F5H6N3_HUMAN]	23.16	0.3494	5	2	5	7	166	17.7	4.64
E7EQ04	Cytoplasmic FMR1-interacting protein 1 OS=Homo sapiens GN=CYFIP1 PE=4 SV=1 - [E7EQ04_HUMAN]	23.13	0.1211	9	3	11	12	1255	145.3	7.53
Q63HN8	E3 ubiquitin-protein ligase RNF213 OS=Homo sapiens GN=RNF213 PE=1 SV=3 - [RN213_HUMAN]	22.84	0.0761	1	1	33	36	5207	591	6.48
B4DJB1	Adaptor-related protein complex 2, mu 1 subunit OS=Homo sapiens GN=AP2M1 PE=2 SV=1 - [B4DJB1_HUMAN]	22.77	0.2827	5	2	9	11	375	42.7	9.39
Q9Y2Z0	Suppressor of G2 allele of SKP1 homolog OS=Homo sapiens GN=SUGT1 PE=1 SV=3 - [SUGT1_HUMAN]	22.74	0.3041	2	4	9	13	365	41	5.16
P54920	Alpha-soluble NSF attachment protein OS=Homo sapiens GN=NAPA PE=1 SV=3 - [SNAA_HUMAN]	22.68	0.3322	1	3	7	8	295	33.2	5.36
Q9NVI7	ATPase family AAA domain-containing protein 3A OS=Homo sapiens GN=ATAD3A PE=1 SV=2 - [ATD3A_HUMAN]	22.62	0.1577	4	1	10	13	634	71.3	8.98
F5H6Y1	Phenylalanyl-tRNA synthetase, beta subunit OS=Homo sapiens GN=FARSB PE=4 SV=1 - [F5H6Y1_HUMAN]	22.56	0.2163	2	4	10	12	490	54.8	7.5
P31949	Protein S100-A11 OS=Homo sapiens GN=S100A11 PE=1 SV=2 - [S10AB_HUMAN]	22.52	0.5238	1	2	5	8	105	11.7	7.12
Q9P258	Protein RCC2 OS=Homo sapiens GN=RCC2 PE=1 SV=2 - [RCC2_HUMAN]	22.44	0.1877	1	4	7	7	522	56	8.78
Q9H9A6	Leucine-rich repeat-containing protein 40 OS=Homo sapiens GN=LRRC40 PE=1 SV=1 - [LRC40_HUMAN]	22.42	0.1661	1	3	11	15	602	68.2	6.43
P31930	Cytochrome b-c1 complex subunit 1, mitochondrial OS=Homo sapiens GN=UQCRC1 PE=1 SV=3 - [QCR1_HUMAN]	22.41	0.1896	1	5	7	7	480	52.6	6.37
O00193	Small acidic protein OS=Homo sapiens GN=SMAP PE=1 SV=1 - [SMAP_HUMAN]	22.41	0.388	4	3	6	9	183	20.3	4.72
Q9BXP5	Serrate RNA effector molecule homolog OS=Homo sapiens GN=SRRT PE=1 SV=1 - [SRRT_HUMAN]	22.37	0.1221	2	3	12	12	876	100.6	5.96
P08754	Guanine nucleotide-binding protein G(k) subunit alpha OS=Homo sapiens GN=GNAI3 PE=1 SV=3 - [GNAI3_HUMAN]	22.36	0.2401	5	1	8	10	354	40.5	5.69
E9PBJ5	Succinate dehydrogenase complex, subunit A, flavoprotein (Fp) OS=Homo sapiens GN=SDHA PE=4 SV=1 - [E9PBJ5_HUMAN]	22.3	0.1445	4	3	7	8	616	67.3	8.12
B3KNJ4	SUMO-1 activating enzyme subunit 1, isoform CRA_a OS=Homo sapiens GN=SAE1 PE=2 SV=1 - [B3KNJ4_HUMAN]	22.29	0.3278	5	4	10	11	299	33.4	7.72
P13693	Translationally-controlled tumor protein OS=Homo sapiens GN=TPT1 PE=1 SV=1 - [TCTP_HUMAN]	22.29	0.2849	2	3	5	7	172	19.6	4.93
Q32Q12	Nucleoside diphosphate kinase OS=Homo sapiens GN=NME1-NME2 PE=2 SV=1 - [Q32Q12_HUMAN]	22.27	0.4589	5	1	8	12	292	32.6	8.48
F8VYE8	Serine/threonine-protein phosphatase OS=Homo sapiens GN=PPP1CC PE=3 SV=1 - [F8VYE8_HUMAN]	22.2	0.2303	14	4	5	8	304	34.9	5.26
Q27J81	Inverted formin-2 OS=Homo sapiens GN=INF2 PE=1 SV=2 - [INF2_HUMAN]	22.2	0.1041	1	2	11	11	1249	135.5	5.38
P14868	Aspartate--tRNA ligase, cytoplasmic OS=Homo sapiens GN=DARS PE=1 SV=2 - [SYDC_HUMAN]	22.18	0.1377	5	3	6	7	501	57.1	6.55
P55769	NHP2-like protein 1 OS=Homo sapiens GN=NHP2L1 PE=1 SV=3 - [NH2L1_HUMAN]	22.15	0.4844	2	3	5	8	128	14.2	8.46
A8MZ56	Vacuolar protein sorting 26 homolog A (S. pombe) OS=Homo sapiens GN=VPS26A PE=4 SV=1 - [A8MZ56_HUMAN]	22.14	0.2789	4	3	6	7	251	28.9	5.86
P61254	60S ribosomal protein L26 OS=Homo sapiens GN=RPL26 PE=1 SV=1 - [RL26_HUMAN]	22.14	0.3793	4	2	9	13	145	17.2	10.55
E5RJR5	S-phase kinase-associated protein 1 OS=Homo sapiens GN=SKP1 PE=4 SV=1 - [E5RJR5_HUMAN]	22.13	0.3374	5	2	5	7	163	18.7	4.7
Q16822	Phosphoenolpyruvate carboxykinase [GTP], mitochondrial OS=Homo sapiens GN=PCK2 PE=1 SV=3 - [PCKGM_HUMAN]	22.12	0.2203	4	1	11	11	640	70.7	7.62
P61204	ADP-ribosylation factor 3 OS=Homo sapiens GN=ARF3 PE=1 SV=2 - [ARF3_HUMAN]	22.11	0.4033	13	1	7	9	181	20.6	7.43
Q9Y5S2	Serine/threonine-protein kinase MRCK beta OS=Homo sapiens GN=CDC42BPB PE=1 SV=2 - [MRCKB_HUMAN]	22.09	0.0818	1	1	12	14	1711	194.2	6.37
Q9UHX1	Poly(U)-binding-splicing factor PUF60 OS=Homo sapiens GN=PUF60 PE=1 SV=1 - [PUF60_HUMAN]	22.06	0.229	7	4	9	9	559	59.8	5.29
Q6PKG0	La-related protein 1 OS=Homo sapiens GN=LARP1 PE=1 SV=2 - [LARP1_HUMAN]	22.05	0.1141	1	1	11	15	1096	123.4	8.82
B7ZA04	Dynein, cytoplasmic 1, intermediate chain 2 OS=Homo sapiens GN=DYNC1I2 PE=2 SV=1 - [B7ZA04_HUMAN]	22.02	0.1905	14	3	8	8	630	70.4	5.3
P18859	ATP synthase-coupling factor 6, mitochondrial OS=Homo sapiens GN=ATP5J PE=1 SV=1 - [ATP5J_HUMAN]	21.95	0.5463	2	2	5	7	108	12.6	9.52
Q92804	TATA-binding protein-associated factor 2N OS=Homo sapiens GN=TAF15 PE=1 SV=1 - [RBP56_HUMAN]	21.91	0.1588	2	3	8	10	592	61.8	8.02
O00499	Myc box-dependent-interacting protein 1 OS=Homo sapiens GN=BIN1 PE=1 SV=1 - [BIN1_HUMAN]	21.91	0.1771	1	3	8	9	593	64.7	5.06
F5GYL8	Importin subunit alpha OS=Homo sapiens GN=KPNA6 PE=3 SV=1 - [F5GYL8_HUMAN]	21.87	0.2218	6	2	9	9	541	60.6	5.02
P56192	Methionine--tRNA ligase, cytoplasmic OS=Homo sapiens GN=MARS PE=1 SV=2 - [SYMC_HUMAN]	21.86	0.1244	6	4	8	10	900	101.1	6.16
P62873	Guanine nucleotide-binding protein G(I)/G(S)/G(T) subunit beta-1 OS=Homo sapiens GN=GNB1 PE=1 SV=3 - [GBB1_HUMAN]	21.85	0.2176	3	2	5	7	340	37.4	6
F5H2A9	Acyl-CoA dehydrogenase, very long chain OS=Homo sapiens GN=ACADVL PE=3 SV=1 - [F5H2A9_HUMAN]	21.73	0.1844	3	2	11	11	678	72.9	8.75
E9PH93	Uncharacterized protein OS=Homo sapiens GN=TBC1D15 PE=4 SV=1 - [E9PH93_HUMAN]	21.72	0.195	4	1	13	14	682	78.5	5.35
Q14444	Caprin-1 OS=Homo sapiens GN=CAPRIN1 PE=1 SV=2 - [CAPR1_HUMAN]	21.67	0.1171	5	4	8	9	709	78.3	5.25
P46776	60S ribosomal protein L27a OS=Homo sapiens GN=RPL27A PE=1 SV=2 - [RL27A_HUMAN]	21.59	0.4054	4	4	7	8	148	16.6	11
P49189	4-trimethylaminobutyraldehyde dehydrogenase OS=Homo sapiens GN=ALDH9A1 PE=1 SV=3 - [AL9A1_HUMAN]	21.59	0.1721	2	1	8	8	494	53.8	5.87
Q5TA02	Glutathione S-transferase omega 1 (Fragment) OS=Homo sapiens GN=GSTO1 PE=2 SV=1 - [Q5TA02_HUMAN]	21.57	0.37	5	2	7	10	200	23.3	7.21
P09960	Leukotriene A-4 hydrolase OS=Homo sapiens GN=LTA4H PE=1 SV=2 - [LKHA4_HUMAN]	21.56	0.1735	2	2	9	10	611	69.2	6.18
Q13423	NAD(P) transhydrogenase, mitochondrial OS=Homo sapiens GN=NNT PE=1 SV=3 - [NNTM_HUMAN]	21.55	0.116	2	1	11	12	1086	113.8	8.09
P62280	40S ribosomal protein S11 OS=Homo sapiens GN=RPS11 PE=1 SV=3 - [RS11_HUMAN]	21.54	0.4241	1	1	7	9	158	18.4	10.3
E7EX90	Uncharacterized protein OS=Homo sapiens GN=DCTN1 PE=4 SV=1 - [E7EX90_HUMAN]	21.51	0.1354	9	1	14	15	1256	139	5.67
O75475	PC4 and SFRS1-interacting protein OS=Homo sapiens GN=PSIP1 PE=1 SV=1 - [PSIP1_HUMAN]	21.5	0.2075	1	2	13	13	530	60.1	9.13
P21291	Cysteine and glycine-rich protein 1 OS=Homo sapiens GN=CSRP1 PE=1 SV=3 - [CSRP1_HUMAN]	21.49	0.4767	5	4	6	9	193	20.6	8.57
O14979	Heterogeneous nuclear ribonucleoprotein D-like OS=Homo sapiens GN=HNRPDL PE=1 SV=3 - [HNRDL_HUMAN]	21.49	0.1571	3	1	7	9	420	46.4	9.57
P62834	Ras-related protein Rap-1A OS=Homo sapiens GN=RAP1A PE=1 SV=1 - [RAP1A_HUMAN]	21.46	0.2337	1	1	5	7	184	21	6.67
P47897	Glutamine--tRNA ligase OS=Homo sapiens GN=QARS PE=1 SV=1 - [SYQ_HUMAN]	21.39	0.1277	6	3	9	11	775	87.7	7.15
E7EMY5	Glyoxalase domain-containing 4 OS=Homo sapiens GN=GLOD4 PE=4 SV=1 - [E7EMY5_HUMAN]	21.38	0.2335	3	2	13	14	501	54.7	8.7
D6REN6	Histidyl-tRNA synthetase OS=Homo sapiens GN=HARS PE=4 SV=1 - [D6REN6_HUMAN]	21.32	0.2761	10	2	16	18	489	54.8	5.54
P61160	Actin-related protein 2 OS=Homo sapiens GN=ACTR2 PE=1 SV=1 - [ARP2_HUMAN]	21.29	0.2386	4	3	11	11	394	44.7	6.74
Q9HCE1	Putative helicase MOV-10 OS=Homo sapiens GN=MOV10 PE=1 SV=2 - [MOV10_HUMAN]	21.24	0.1436	2	3	10	10	1003	113.6	8.82
Q9Y295	Developmentally-regulated GTP-binding protein 1 OS=Homo sapiens GN=DRG1 PE=1 SV=1 - [DRG1_HUMAN]	21.21	0.2888	2	2	9	10	367	40.5	8.9
P23634	Plasma membrane calcium-transporting ATPase 4 OS=Homo sapiens GN=ATP2B4 PE=1 SV=2 - [AT2B4_HUMAN]	21.2	0.1152	8	3	10	10	1241	137.8	6.6
H0Y7G4	DEAD (Asp-Glu-Ala-Asp) box polypeptide 39B (Fragment) OS=Homo sapiens GN=DDX39B PE=4 SV=1 - [H0Y7G4_HUMAN]	21.2	0.253	22	2	9	11	328	38.2	7.2
Q86XP3	ATP-dependent RNA helicase DDX42 OS=Homo sapiens GN=DDX42 PE=1 SV=1 - [DDX42_HUMAN]	21.17	0.1674	1	3	14	20	938	102.9	7.02
P49419	Alpha-aminoadipic semialdehyde dehydrogenase OS=Homo sapiens GN=ALDH7A1 PE=1 SV=5 - [AL7A1_HUMAN]	21.15	0.1651	3	3	9	11	539	58.5	7.99
A6NGV1	SET nuclear oncogene OS=Homo sapiens GN=SET PE=2 SV=2 - [A6NGV1_HUMAN]	20.98	0.2782	4	3	6	8	266	31.1	4.23
P52888	Thimet oligopeptidase OS=Homo sapiens GN=THOP1 PE=1 SV=2 - [THOP1_HUMAN]	20.97	0.2046	1	1	14	15	689	78.8	6.05
A6NN60	Crystallin, zeta (quinone reductase) OS=Homo sapiens GN=CRYZ PE=4 SV=1 - [A6NN60_HUMAN]	20.96	0.2441	5	4	5	7	295	31.5	8.47
Q9UIG0	Tyrosine-protein kinase BAZ1B OS=Homo sapiens GN=BAZ1B PE=1 SV=2 - [BAZ1B_HUMAN]	20.95	0.1382	1	1	20	22	1483	170.8	8.48
P22059	Oxysterol-binding protein 1 OS=Homo sapiens GN=OSBP PE=1 SV=1 - [OSBP1_HUMAN]	20.89	0.1822	1	1	13	14	807	89.4	7.3
B4DVY1	Eukaryotic translation initiation factor 3, subunit D OS=Homo sapiens GN=EIF3D PE=2 SV=1 - [B4DVY1_HUMAN]	20.83	0.2064	8	4	7	8	499	58.1	5.71
Q5SSJ5	Heterochromatin protein 1-binding protein 3 OS=Homo sapiens GN=HP1BP3 PE=1 SV=1 - [HP1B3_HUMAN]	20.81	0.2061	3	4	11	12	553	61.2	9.67
E7EW01	Uncharacterized protein OS=Homo sapiens GN=RPL8 PE=4 SV=1 - [E7EW01_HUMAN]	20.76	0.1596	5	1	3	6	188	20.6	10.89
Q6PF09	SLC27A2 protein OS=Homo sapiens GN=SLC27A2 PE=2 SV=1 - [Q6PF09_HUMAN]	20.75	0.2399	3	4	11	12	567	64.6	8.48
Q00688	Peptidyl-prolyl cis-trans isomerase FKBP3 OS=Homo sapiens GN=FKBP3 PE=1 SV=1 - [FKBP3_HUMAN]	20.72	0.4688	2	4	9	9	224	25.2	9.28
O95433	Activator of 90 kDa heat shock protein ATPase homolog 1 OS=Homo sapiens GN=AHSA1 PE=1 SV=1 - [AHSA1_HUMAN]	20.72	0.2337	8	5	7	8	338	38.3	5.53
B5MCW9	Echinoderm microtubule-associated protein-like 4 OS=Homo sapiens GN=EML4 PE=4 SV=2 - [B5MCW9_HUMAN]	20.69	0.1506	3	2	14	17	923	102.4	6.15
Q9NTK5	Obg-like ATPase 1 OS=Homo sapiens GN=OLA1 PE=1 SV=2 - [OLA1_HUMAN]	20.67	0.1641	1	3	5	7	396	44.7	7.81
Q9BS26	Endoplasmic reticulum resident protein 44 OS=Homo sapiens GN=ERP44 PE=1 SV=1 - [ERP44_HUMAN]	20.67	0.2685	1	3	10	15	406	46.9	5.26
B3KXS5	Lon protease homolog OS=Homo sapiens GN=LONP1 PE=2 SV=1 - [B3KXS5_HUMAN]	20.64	0.1473	3	2	14	15	923	103	6.67
Q9UKK9	ADP-sugar pyrophosphatase OS=Homo sapiens GN=NUDT5 PE=1 SV=1 - [NUDT5_HUMAN]	20.64	0.2648	7	2	6	8	219	24.3	4.94
O95394	Phosphoacetylglucosamine mutase OS=Homo sapiens GN=PGM3 PE=1 SV=1 - [AGM1_HUMAN]	20.61	0.1273	6	3	8	9	542	59.8	6.25
B7WPG3	Uncharacterized protein OS=Homo sapiens GN=HNRPLL PE=4 SV=1 - [B7WPG3_HUMAN]	20.59	0.1909	4	2	8	9	508	56.4	7.8
Q07955	Serine/arginine-rich splicing factor 1 OS=Homo sapiens GN=SRSF1 PE=1 SV=2 - [SRSF1_HUMAN]	20.55	0.4153	1	1	12	13	248	27.7	10.36
P60866	40S ribosomal protein S20 OS=Homo sapiens GN=RPS20 PE=1 SV=1 - [RS20_HUMAN]	20.5	0.3866	5	2	7	8	119	13.4	9.94
P13798	Acylamino-acid-releasing enzyme OS=Homo sapiens GN=APEH PE=1 SV=4 - [ACPH_HUMAN]	20.47	0.153	4	3	10	10	732	81.2	5.48
P60228	Eukaryotic translation initiation factor 3 subunit E OS=Homo sapiens GN=EIF3E PE=1 SV=1 - [EIF3E_HUMAN]	20.46	0.2247	3	1	8	9	445	52.2	6.04
Q9H910	Hematological and neurological expressed 1-like protein OS=Homo sapiens GN=HN1L PE=1 SV=1 - [HN1L_HUMAN]	20.44	0.4211	4	3	7	7	190	20.1	9.26
P00505	Aspartate aminotransferase, mitochondrial OS=Homo sapiens GN=GOT2 PE=1 SV=3 - [AATM_HUMAN]	20.3	0.1791	3	3	6	7	430	47.5	9.01
B8ZWD7	Diazepam binding inhibitor (GABA receptor modulator, acyl-CoA binding protein) OS=Homo sapiens GN=DBI PE=2 SV=1 - [B8ZWD7_HUMAN]	20.24	0.3953	3	2	5	7	129	14.4	9.42
P61353	60S ribosomal protein L27 OS=Homo sapiens GN=RPL27 PE=1 SV=2 - [RL27_HUMAN]	20.22	0.3088	1	2	4	7	136	15.8	10.56
P13674	Prolyl 4-hydroxylase subunit alpha-1 OS=Homo sapiens GN=P4HA1 PE=1 SV=2 - [P4HA1_HUMAN]	20.19	0.2659	2	2	12	12	534	61	6.01
P51572	B-cell receptor-associated protein 31 OS=Homo sapiens GN=BCAP31 PE=1 SV=3 - [BAP31_HUMAN]	20.17	0.2805	5	2	8	10	246	28	8.44
E7EMJ8	Serine/arginine-rich-splicing factor 4 OS=Homo sapiens GN=SRSF4 PE=4 SV=2 - [E7EMJ8_HUMAN]	20.13	0.1576	2	1	7	12	406	46.7	11.36
P58546	Myotrophin OS=Homo sapiens GN=MTPN PE=1 SV=2 - [MTPN_HUMAN]	20.12	0.5169	2	2	6	7	118	12.9	5.52
O94905	Erlin-2 OS=Homo sapiens GN=ERLIN2 PE=1 SV=1 - [ERLN2_HUMAN]	20.11	0.2212	3	1	9	11	339	37.8	5.62
O43290	U4/U6.U5 tri-snRNP-associated protein 1 OS=Homo sapiens GN=SART1 PE=1 SV=1 - [SNUT1_HUMAN]	20.08	0.18	2	2	12	13	800	90.2	6.13
Q8IY81	Putative rRNA methyltransferase 3 OS=Homo sapiens GN=FTSJ3 PE=1 SV=2 - [RRMJ3_HUMAN]	20.02	0.0909	1	3	7	8	847	96.5	8.4
E7ET15	U2 snRNP-associated SURP domain-containing OS=Homo sapiens GN=U2SURP PE=4 SV=1 - [E7ET15_HUMAN]	20.02	0.1187	4	1	12	15	1028	118.2	8.54
P48739	Phosphatidylinositol transfer protein beta isoform OS=Homo sapiens GN=PITPNB PE=1 SV=2 - [PIPNB_HUMAN]	19.98	0.31	5	3	7	8	271	31.5	6.87
E7EQ72	Transmembrane emp24 domain-trafficking protein 2 (Fragment) OS=Homo sapiens GN=TMED2 PE=3 SV=2 - [E7EQ72_HUMAN]	19.97	0.3012	5	2	5	7	166	18.5	4.79
P46778	60S ribosomal protein L21 OS=Homo sapiens GN=RPL21 PE=1 SV=2 - [RL21_HUMAN]	19.95	0.45	2	2	8	9	160	18.6	10.49
P61163	Alpha-centractin OS=Homo sapiens GN=ACTR1A PE=1 SV=1 - [ACTZ_HUMAN]	19.92	0.2207	3	2	6	8	376	42.6	6.64
H0YJ97	Thyroid hormone receptor interactor 11 (Fragment) OS=Homo sapiens GN=TRIP11 PE=4 SV=1 - [H0YJ97_HUMAN]	19.91	0.1162	3	2	18	19	1695	195.7	5.22
P18085	ADP-ribosylation factor 4 OS=Homo sapiens GN=ARF4 PE=1 SV=3 - [ARF4_HUMAN]	19.87	0.4167	11	1	8	9	180	20.5	7.14
O75534	Cold shock domain-containing protein E1 OS=Homo sapiens GN=CSDE1 PE=1 SV=2 - [CSDE1_HUMAN]	19.85	0.1479	4	1	10	11	798	88.8	6.25
A8MVQ3	Cysteinyl-tRNA synthetase, isoform CRA_b OS=Homo sapiens GN=CARS PE=2 SV=1 - [A8MVQ3_HUMAN]	19.84	0.1274	4	2	8	9	738	84.4	6.37
Q99543	DnaJ homolog subfamily C member 2 OS=Homo sapiens GN=DNAJC2 PE=1 SV=4 - [DNJC2_HUMAN]	19.84	0.2786	4	3	14	14	621	72	8.7
Q9H9B4	Sideroflexin-1 OS=Homo sapiens GN=SFXN1 PE=1 SV=4 - [SFXN1_HUMAN]	19.83	0.2795	4	3	7	8	322	35.6	9.07
B4DFL2	Isocitrate dehydrogenase [NADP] OS=Homo sapiens GN=IDH2 PE=2 SV=1 - [B4DFL2_HUMAN]	19.83	0.2725	4	3	10	11	400	45.2	7.75
Q9UBT2	SUMO-activating enzyme subunit 2 OS=Homo sapiens GN=UBA2 PE=1 SV=2 - [SAE2_HUMAN]	19.74	0.1453	3	2	9	9	640	71.2	5.29
B4DS13	Uncharacterized protein OS=Homo sapiens GN=EIF4B PE=2 SV=1 - [B4DS13_HUMAN]	19.69	0.2343	5	1	13	16	572	64.8	6.13
Q8WVM8	Sec1 family domain-containing protein 1 OS=Homo sapiens GN=SCFD1 PE=1 SV=4 - [SCFD1_HUMAN]	19.67	0.1636	6	2	8	9	642	72.3	6.27
P50453	Serpin B9 OS=Homo sapiens GN=SERPINB9 PE=1 SV=1 - [SPB9_HUMAN]	19.65	0.1888	1	4	7	9	376	42.4	5.86
O96019	Actin-like protein 6A OS=Homo sapiens GN=ACTL6A PE=1 SV=1 - [ACL6A_HUMAN]	19.62	0.2238	2	3	7	8	429	47.4	5.6
A8K1R6	Uncharacterized protein OS=Homo sapiens GN=ATXN2L PE=2 SV=1 - [A8K1R6_HUMAN]	19.6	0.1102	3	3	10	11	1044	110.1	8.85
O75223	Gamma-glutamylcyclotransferase OS=Homo sapiens GN=GGCT PE=1 SV=1 - [GGCT_HUMAN]	19.51	0.6011	4	4	9	9	188	21	5.14
P54727	UV excision repair protein RAD23 homolog B OS=Homo sapiens GN=RAD23B PE=1 SV=1 - [RD23B_HUMAN]	19.45	0.1565	4	2	7	9	409	43.1	4.84
H0YHC3	Nucleosome assembly protein 1-like 1 (Fragment) OS=Homo sapiens GN=NAP1L1 PE=3 SV=1 - [H0YHC3_HUMAN]	19.4	0.3232	19	2	5	7	198	23.4	4.81
H0YHG0	Uncharacterized protein (Fragment) OS=Homo sapiens PE=4 SV=1 - [H0YHG0_HUMAN]	19.37	0.1797	3	2	9	9	523	59.1	8.59
Q9NXV6	CDKN2A-interacting protein OS=Homo sapiens GN=CDKN2AIP PE=1 SV=3 - [CARF_HUMAN]	19.36	0.3017	1	2	11	11	580	61.1	9.01
P13489	Ribonuclease inhibitor OS=Homo sapiens GN=RNH1 PE=1 SV=2 - [RINI_HUMAN]	19.33	0.2581	5	3	11	11	461	49.9	4.82
Q7Z417	Nuclear fragile X mental retardation-interacting protein 2 OS=Homo sapiens GN=NUFIP2 PE=1 SV=1 - [NUFP2_HUMAN]	19.33	0.2101	1	4	11	13	695	76.1	8.7
O95373	Importin-7 OS=Homo sapiens GN=IPO7 PE=1 SV=1 - [IPO7_HUMAN]	19.3	0.1031	1	3	7	8	1038	119.4	4.82
Q13247	Serine/arginine-rich splicing factor 6 OS=Homo sapiens GN=SRSF6 PE=1 SV=2 - [SRSF6_HUMAN]	19.21	0.3459	1	1	11	13	344	39.6	11.43
G3V1U4	Signal recognition particle 68kDa, isoform CRA_e OS=Homo sapiens GN=SRP68 PE=4 SV=1 - [G3V1U4_HUMAN]	19.21	0.3396	7	4	16	17	589	66.1	7.2
Q9UII2	ATPase inhibitor, mitochondrial OS=Homo sapiens GN=ATPIF1 PE=1 SV=1 - [ATIF1_HUMAN]	19.19	0.3868	1	2	6	7	106	12.2	9.35
O94906	Pre-mRNA-processing factor 6 OS=Homo sapiens GN=PRPF6 PE=1 SV=1 - [PRP6_HUMAN]	19.16	0.1456	1	1	12	12	941	106.9	8.25
B0V109	Flotillin 1 (Fragment) OS=Homo sapiens GN=FLOT1 PE=4 SV=1 - [B0V109_HUMAN]	19.15	0.2689	5	1	8	8	357	39.8	6.37
P52565	Rho GDP-dissociation inhibitor 1 OS=Homo sapiens GN=ARHGDIA PE=1 SV=3 - [GDIR1_HUMAN]	19.12	0.3431	2	3	7	8	204	23.2	5.11
Q01085	Nucleolysin TIAR OS=Homo sapiens GN=TIAL1 PE=1 SV=1 - [TIAR_HUMAN]	19.11	0.3067	7	1	9	9	375	41.6	7.74
P62333	26S protease regulatory subunit 10B OS=Homo sapiens GN=PSMC6 PE=1 SV=1 - [PRS10_HUMAN]	19.1	0.2596	3	3	9	9	389	44.1	7.49
E7EMJ6	Uncharacterized protein OS=Homo sapiens GN=SGTA PE=4 SV=1 - [E7EMJ6_HUMAN]	19.07	0.268	2	4	7	8	291	31.4	5.36
P09661	U2 small nuclear ribonucleoprotein A' OS=Homo sapiens GN=SNRPA1 PE=1 SV=2 - [RU2A_HUMAN]	19.07	0.2	6	3	5	6	255	28.4	8.62
F8VS81	Twinfilin, actin-binding protein, homolog 1 (Drosophila) (Fragment) OS=Homo sapiens GN=TWF1 PE=4 SV=1 - [F8VS81_HUMAN]	19.07	0.3162	2	4	8	8	291	33.4	6.46
P30837	Aldehyde dehydrogenase X, mitochondrial OS=Homo sapiens GN=ALDH1B1 PE=1 SV=3 - [AL1B1_HUMAN]	19.04	0.1644	2	3	6	8	517	57.2	6.8
P62913	60S ribosomal protein L11 OS=Homo sapiens GN=RPL11 PE=1 SV=2 - [RL11_HUMAN]	19.01	0.4438	3	1	7	8	178	20.2	9.6
F8VWB4	Protein phosphatase 1, regulatory subunit 12A OS=Homo sapiens GN=PPP1R12A PE=4 SV=1 - [F8VWB4_HUMAN]	19.01	0.1527	11	2	13	14	943	105.6	5.38
Q5T5H1	Endosulfine alpha OS=Homo sapiens GN=ENSA PE=2 SV=1 - [Q5T5H1_HUMAN]	18.99	0.4385	5	1	9	11	187	21	7.87
G3V279	Enhancer of rudimentary homolog (Drosophila) OS=Homo sapiens GN=ERH PE=4 SV=1 - [G3V279_HUMAN]	18.98	0.3521	2	1	3	5	71	8.2	4.7
E7EQT4	Apoptotic chromatin condensation inducer 1 OS=Homo sapiens GN=ACIN1 PE=4 SV=2 - [E7EQT4_HUMAN]	18.96	0.1161	4	3	15	15	1301	147.3	6.73
B1AMS2	Septin 6 OS=Homo sapiens GN=SEPT6 PE=3 SV=1 - [B1AMS2_HUMAN]	18.9	0.2622	6	1	9	11	431	49.3	6.81
O00425	Insulin-like growth factor 2 mRNA-binding protein 3 OS=Homo sapiens GN=IGF2BP3 PE=1 SV=2 - [IF2B3_HUMAN]	18.9	0.1641	2	4	7	7	579	63.7	8.87
P46063	ATP-dependent DNA helicase Q1 OS=Homo sapiens GN=RECQL PE=1 SV=3 - [RECQ1_HUMAN]	18.9	0.2142	1	3	13	13	649	73.4	7.88
Q96ST3	Paired amphipathic helix protein Sin3a OS=Homo sapiens GN=SIN3A PE=1 SV=2 - [SIN3A_HUMAN]	18.85	0.139	1	1	15	19	1273	145.1	7.25
Q13464	Rho-associated protein kinase 1 OS=Homo sapiens GN=ROCK1 PE=1 SV=1 - [ROCK1_HUMAN]	18.85	0.1189	1	1	16	18	1354	158.1	5.9
B5MCX3	Septin 2 OS=Homo sapiens GN=SEPT2 PE=3 SV=1 - [B5MCX3_HUMAN]	18.85	0.2243	13	2	8	11	321	36.9	6.18
P35659	Protein DEK OS=Homo sapiens GN=DEK PE=1 SV=1 - [DEK_HUMAN]	18.82	0.2907	5	3	9	9	375	42.6	8.56
Q9NW13	RNA-binding protein 28 OS=Homo sapiens GN=RBM28 PE=1 SV=3 - [RBM28_HUMAN]	18.81	0.1238	4	2	7	10	759	85.7	9.22
Q13347	Eukaryotic translation initiation factor 3 subunit I OS=Homo sapiens GN=EIF3I PE=1 SV=1 - [EIF3I_HUMAN]	18.81	0.2031	2	2	6	9	325	36.5	5.64
P08621	U1 small nuclear ribonucleoprotein 70 kDa OS=Homo sapiens GN=SNRNP70 PE=1 SV=2 - [RU17_HUMAN]	18.8	0.2059	1	2	10	12	437	51.5	9.94
Q9NP72	Ras-related protein Rab-18 OS=Homo sapiens GN=RAB18 PE=1 SV=1 - [RAB18_HUMAN]	18.78	0.3592	5	2	6	8	206	23	5.24
H0YNW5	Deoxyuridine triphosphatase OS=Homo sapiens GN=DUT PE=4 SV=1 - [H0YNW5_HUMAN]	18.78	0.4731	8	3	6	8	167	17.8	7.28
Q9UN86	Ras GTPase-activating protein-binding protein 2 OS=Homo sapiens GN=G3BP2 PE=1 SV=2 - [G3BP2_HUMAN]	18.71	0.1784	4	1	8	9	482	54.1	5.55
P0C0S5	Histone H2A.Z OS=Homo sapiens GN=H2AFZ PE=1 SV=2 - [H2AZ_HUMAN]	18.7	0.3906	7	2	5	7	128	13.5	10.58
B7Z5W8	Dihydrolipoamide S-succinyltransferase (E2 component of 2-oxo-glutarate complex) OS=Homo sapiens GN=DLST PE=2 SV=1 - [B7Z5W8_HUMAN]	18.68	0.1853	2	1	7	9	367	39.5	9.55
P15531	Nucleoside diphosphate kinase A OS=Homo sapiens GN=NME1 PE=1 SV=1 - [NDKA_HUMAN]	18.67	0.4276	3	1	5	8	152	17.1	6.19
P62899	60S ribosomal protein L31 OS=Homo sapiens GN=RPL31 PE=1 SV=1 - [RL31_HUMAN]	18.65	0.464	5	1	6	8	125	14.5	10.54
O60925	Prefoldin subunit 1 OS=Homo sapiens GN=PFDN1 PE=1 SV=2 - [PFD1_HUMAN]	18.62	0.6803	2	2	8	10	122	14.2	6.81
F8W031	Uncharacterized protein (Fragment) OS=Homo sapiens PE=4 SV=1 - [F8W031_HUMAN]	18.58	0.2281	14	2	5	9	263	29.2	7.01
Q9Y3A5	Ribosome maturation protein SBDS OS=Homo sapiens GN=SBDS PE=1 SV=4 - [SBDS_HUMAN]	18.49	0.424	2	2	8	10	250	28.7	8.75
O14561	Acyl carrier protein, mitochondrial OS=Homo sapiens GN=NDUFAB1 PE=1 SV=3 - [ACPM_HUMAN]	18.47	0.1923	1	2	4	10	156	17.4	4.93
P16152	Carbonyl reductase [NADPH] 1 OS=Homo sapiens GN=CBR1 PE=1 SV=3 - [CBR1_HUMAN]	18.45	0.2888	4	3	7	8	277	30.4	8.32
C9K025	Ribosomal protein L35a (Fragment) OS=Homo sapiens GN=RPL35A PE=4 SV=1 - [C9K025_HUMAN]	18.42	0.7021	2	1	9	10	94	10.6	10.71
Q96QK1	Vacuolar protein sorting-associated protein 35 OS=Homo sapiens GN=VPS35 PE=1 SV=2 - [VPS35_HUMAN]	18.4	0.1947	2	3	13	13	796	91.6	5.49
A2A3N8	Adducin 1 (Alpha) OS=Homo sapiens GN=ADD1 PE=4 SV=1 - [A2A3N8_HUMAN]	18.38	0.1254	7	1	8	8	662	73.3	6.55
Q13308	Inactive tyrosine-protein kinase 7 OS=Homo sapiens GN=PTK7 PE=1 SV=2 - [PTK7_HUMAN]	18.33	0.0879	5	1	10	13	1070	118.3	7.09
E7ERW8	Diaphanous homolog 1 (Drosophila) OS=Homo sapiens GN=DIAPH1 PE=4 SV=1 - [E7ERW8_HUMAN]	18.31	0.0807	8	2	8	10	1215	135.3	5.27
F8VPD4	Carbamoyl-phosphate synthetase 2, aspartate transcarbamylase, and dihydroorotase OS=Homo sapiens GN=CAD PE=3 SV=1 - [F8VPD4_HUMAN]	18.23	0.1041	2	2	22	23	2162	235.9	6.55
Q13151	Heterogeneous nuclear ribonucleoprotein A0 OS=Homo sapiens GN=HNRNPA0 PE=1 SV=1 - [ROA0_HUMAN]	18.2	0.1639	1	1	5	10	305	30.8	9.29
Q9BT78	COP9 signalosome complex subunit 4 OS=Homo sapiens GN=COPS4 PE=1 SV=1 - [CSN4_HUMAN]	18.18	0.1921	5	3	7	9	406	46.2	5.83
P39019	40S ribosomal protein S19 OS=Homo sapiens GN=RPS19 PE=1 SV=2 - [RS19_HUMAN]	18.16	0.2552	1	2	3	6	145	16.1	10.32
B4DFA2	N-ethylmaleimide-sensitive factor OS=Homo sapiens GN=NSF PE=2 SV=1 - [B4DFA2_HUMAN]	18.06	0.1724	3	2	11	12	644	71.5	6.65
Q96C01	Protein FAM136A OS=Homo sapiens GN=FAM136A PE=1 SV=1 - [F136A_HUMAN]	18.06	0.4783	3	2	6	6	138	15.6	7.61
Q9P2M7	Cingulin OS=Homo sapiens GN=CGN PE=1 SV=2 - [CING_HUMAN]	18.06	0.137	3	1	15	18	1197	136.3	5.54
A7UNU7	Mutant UDP-N-acetylglucosamine 2-epimerase/N-acetylmannosamine kinase OS=Homo sapiens GN=GNE PE=2 SV=1 - [A7UNU7_HUMAN]	18.05	0.1605	4	1	8	9	648	71.2	6.81
F5H8K4	Proteasome (prosome, macropain) 26S subunit, non-ATPase, 3 OS=Homo sapiens GN=PSMD3 PE=4 SV=1 - [F5H8K4_HUMAN]	18.04	0.2322	3	2	11	11	521	59.7	8.6
P46087	Putative ribosomal RNA methyltransferase NOP2 OS=Homo sapiens GN=NOP2 PE=1 SV=2 - [NOP2_HUMAN]	18.01	0.1835	3	2	13	13	812	89.2	9.23
Q96TA1	Niban-like protein 1 OS=Homo sapiens GN=FAM129B PE=1 SV=3 - [NIBL1_HUMAN]	17.98	0.1635	1	3	11	12	746	84.1	6.19
P30041	Peroxiredoxin-6 OS=Homo sapiens GN=PRDX6 PE=1 SV=3 - [PRDX6_HUMAN]	17.95	0.4509	1	2	9	10	224	25	6.38
Q14157	Ubiquitin-associated protein 2-like OS=Homo sapiens GN=UBAP2L PE=1 SV=2 - [UBP2L_HUMAN]	17.92	0.0911	10	3	7	8	1087	114.5	7.11
P28072	Proteasome subunit beta type-6 OS=Homo sapiens GN=PSMB6 PE=1 SV=4 - [PSB6_HUMAN]	17.91	0.1841	1	2	6	8	239	25.3	4.92
Q9UG63	ATP-binding cassette sub-family F member 2 OS=Homo sapiens GN=ABCF2 PE=1 SV=2 - [ABCF2_HUMAN]	17.89	0.1605	1	1	8	10	623	71.2	7.37
O60343	TBC1 domain family member 4 OS=Homo sapiens GN=TBC1D4 PE=1 SV=2 - [TBCD4_HUMAN]	17.86	0.1733	1	2	18	20	1298	146.5	7.01
P22087	rRNA 2'-O-methyltransferase fibrillarin OS=Homo sapiens GN=FBL PE=1 SV=2 - [FBRL_HUMAN]	17.85	0.2773	1	2	7	8	321	33.8	10.18
P05386	60S acidic ribosomal protein P1 OS=Homo sapiens GN=RPLP1 PE=1 SV=1 - [RLA1_HUMAN]	17.84	0.2895	2	1	2	5	114	11.5	4.32
O14737	Programmed cell death protein 5 OS=Homo sapiens GN=PDCD5 PE=1 SV=3 - [PDCD5_HUMAN]	17.8	0.48	2	3	7	7	125	14.3	6.04
Q9UIQ6	Leucyl-cystinyl aminopeptidase OS=Homo sapiens GN=LNPEP PE=1 SV=3 - [LCAP_HUMAN]	17.8	0.1093	1	2	8	9	1025	117.3	5.73
Q02218	2-oxoglutarate dehydrogenase, mitochondrial OS=Homo sapiens GN=OGDH PE=1 SV=3 - [ODO1_HUMAN]	17.76	0.1515	8	2	13	13	1023	115.9	6.86
B4DJ10	Uncharacterized protein OS=Homo sapiens GN=LARS PE=2 SV=1 - [B4DJ10_HUMAN]	17.71	0.0891	7	2	9	10	1122	128	7.03
Q15819	Ubiquitin-conjugating enzyme E2 variant 2 OS=Homo sapiens GN=UBE2V2 PE=1 SV=4 - [UB2V2_HUMAN]	17.71	0.4621	8	4	5	6	145	16.4	8.09
P30405	Peptidyl-prolyl cis-trans isomerase F, mitochondrial OS=Homo sapiens GN=PPIF PE=1 SV=1 - [PPIF_HUMAN]	17.69	0.4686	2	1	9	9	207	22	9.38
F8W6Z6	Prosaposin OS=Homo sapiens GN=PSAP PE=4 SV=1 - [F8W6Z6_HUMAN]	17.68	0.2144	5	1	9	10	527	58.4	5.14
P43487	Ran-specific GTPase-activating protein OS=Homo sapiens GN=RANBP1 PE=1 SV=1 - [RANG_HUMAN]	17.68	0.4577	7	3	8	10	201	23.3	5.29
E9PCD3	CDK5 regulatory subunit-associated protein 2 OS=Homo sapiens GN=CDK5RAP2 PE=4 SV=1 - [E9PCD3_HUMAN]	17.65	0.1058	7	2	14	16	1607	183.2	5.53
Q9BRP8	Partner of Y14 and mago OS=Homo sapiens GN=WIBG PE=1 SV=1 - [WIBG_HUMAN]	17.59	0.3186	1	3	5	5	204	22.6	9.45
E7EVH7	Uncharacterized protein OS=Homo sapiens PE=4 SV=1 - [E7EVH7_HUMAN]	17.56	0.1749	14	4	10	10	732	83.6	7.31
Q13011	Delta(3,5)-Delta(2,4)-dienoyl-CoA isomerase, mitochondrial OS=Homo sapiens GN=ECH1 PE=1 SV=2 - [ECH1_HUMAN]	17.56	0.2713	1	3	7	8	328	35.8	8
F5H656	Paraspeckle component 1 OS=Homo sapiens GN=PSPC1 PE=4 SV=1 - [F5H656_HUMAN]	17.55	0.1685	2	2	6	6	463	52.5	7.61
F8WJN3	Uncharacterized protein OS=Homo sapiens GN=CPSF6 PE=4 SV=1 - [F8WJN3_HUMAN]	17.49	0.1485	3	3	5	6	478	52.2	6.43
O15143	Actin-related protein 2/3 complex subunit 1B OS=Homo sapiens GN=ARPC1B PE=1 SV=3 - [ARC1B_HUMAN]	17.48	0.2016	1	3	8	9	372	40.9	8.35
Q04837	Single-stranded DNA-binding protein, mitochondrial OS=Homo sapiens GN=SSBP1 PE=1 SV=1 - [SSBP_HUMAN]	17.4	0.3446	3	2	4	6	148	17.2	9.6
Q8WXX5	DnaJ homolog subfamily C member 9 OS=Homo sapiens GN=DNAJC9 PE=1 SV=1 - [DNJC9_HUMAN]	17.4	0.2538	1	4	5	6	260	29.9	5.73
B4DJ96	Uncharacterized protein OS=Homo sapiens GN=LUC7L3 PE=2 SV=1 - [B4DJ96_HUMAN]	17.29	0.1376	3	1	6	8	356	42.5	10.13
C9J1I8	B double prime 1, subunit of RNA polymerase III transcription initiation factor IIIB OS=Homo sapiens GN=BDP1 PE=4 SV=2 - [C9J1I8_HUMAN]	17.29	0.1248	3	1	20	20	2132	238.2	5
P11171	Protein 4.1 OS=Homo sapiens GN=EPB41 PE=1 SV=4 - [41_HUMAN]	17.24	0.1007	2	1	9	12	864	97	5.58
Q9BUQ8	Probable ATP-dependent RNA helicase DDX23 OS=Homo sapiens GN=DDX23 PE=1 SV=3 - [DDX23_HUMAN]	17.23	0.1463	2	3	11	11	820	95.5	9.55
B4DZP4	Uncharacterized protein OS=Homo sapiens GN=DYNC1LI2 PE=2 SV=1 - [B4DZP4_HUMAN]	17.23	0.2602	3	3	8	9	415	45	6.14
P61586	Transforming protein RhoA OS=Homo sapiens GN=RHOA PE=1 SV=1 - [RHOA_HUMAN]	17.17	0.2902	13	4	5	6	193	21.8	6.1
O00154	Cytosolic acyl coenzyme A thioester hydrolase OS=Homo sapiens GN=ACOT7 PE=1 SV=3 - [BACH_HUMAN]	17.17	0.2	3	3	7	9	380	41.8	8.54
P48047	ATP synthase subunit O, mitochondrial OS=Homo sapiens GN=ATP5O PE=1 SV=1 - [ATPO_HUMAN]	17.15	0.2911	1	3	7	9	213	23.3	9.96
F5H819	Epidermal growth factor receptor pathway substrate 8 OS=Homo sapiens GN=EPS8 PE=4 SV=1 - [F5H819_HUMAN]	17.13	0.0984	3	1	6	9	691	77	7.85
D6RD18	Heterogeneous nuclear ribonucleoprotein A/B OS=Homo sapiens GN=HNRNPAB PE=4 SV=1 - [D6RD18_HUMAN]	17.05	0.2332	5	1	6	8	283	30.5	7.91
Q13177	Serine/threonine-protein kinase PAK 2 OS=Homo sapiens GN=PAK2 PE=1 SV=3 - [PAK2_HUMAN]	17.04	0.0954	4	2	5	6	524	58	5.96
O15372	Eukaryotic translation initiation factor 3 subunit H OS=Homo sapiens GN=EIF3H PE=1 SV=1 - [EIF3H_HUMAN]	17.02	0.2898	6	2	11	11	352	39.9	6.54
P52732	Kinesin-like protein KIF11 OS=Homo sapiens GN=KIF11 PE=1 SV=2 - [KIF11_HUMAN]	16.91	0.1222	1	2	10	10	1056	119.1	5.64
B4E2W0	Hydroxyacyl-CoA dehydrogenase/3-ketoacyl-CoA thiolase/enoyl-CoA hydratase (trifunctional protein), beta subunit OS=Homo sapiens GN=HADHB PE=2 SV=1 - [B4E2W0_HUMAN]	16.86	0.1681	4	2	8	8	452	48.8	9.17
P30519	Heme oxygenase 2 OS=Homo sapiens GN=HMOX2 PE=1 SV=2 - [HMOX2_HUMAN]	16.86	0.1551	1	3	5	7	316	36	5.41
B4DMY4	Cathepsin B OS=Homo sapiens GN=CTSB PE=2 SV=1 - [B4DMY4_HUMAN]	16.83	0.2122	4	2	4	5	245	26.8	5.71
P98161	Polycystin-1 OS=Homo sapiens GN=PKD1 PE=1 SV=3 - [PKD1_HUMAN]	16.83	0.0349	3	1	13	15	4303	462.2	6.73
F5GXC8	Succinate-CoA ligase, ADP-forming, beta subunit OS=Homo sapiens GN=SUCLA2 PE=3 SV=1 - [F5GXC8_HUMAN]	16.82	0.158	6	3	8	9	405	43.8	5.87
Q06124	Tyrosine-protein phosphatase non-receptor type 11 OS=Homo sapiens GN=PTPN11 PE=1 SV=2 - [PTN11_HUMAN]	16.73	0.1256	1	2	7	8	597	68.4	7.3
C9J2Y9	DNA-directed RNA polymerase OS=Homo sapiens GN=POLR2B PE=3 SV=2 - [C9J2Y9_HUMAN]	16.72	0.1354	3	1	13	17	1167	133	7.15
E9PHY5	Erythrocyte membrane protein band 4.1-like 2 OS=Homo sapiens GN=EPB41L2 PE=4 SV=1 - [E9PHY5_HUMAN]	16.69	0.1818	7	1	15	16	935	104.3	5.39
P0CW22	40S ribosomal protein S17-like OS=Homo sapiens GN=RPS17L PE=3 SV=1 - [RS17L_HUMAN]	16.68	0.4222	3	2	4	5	135	15.5	9.85
Q7Z3T8	Zinc finger FYVE domain-containing protein 16 OS=Homo sapiens GN=ZFYVE16 PE=1 SV=3 - [ZFY16_HUMAN]	16.65	0.0994	1	1	8	10	1539	168.8	4.82
F5GY37	Prohibitin 2 OS=Homo sapiens GN=PHB2 PE=4 SV=1 - [F5GY37_HUMAN]	16.64	0.3146	3	3	9	9	267	29.7	9.88
Q6YN16	Hydroxysteroid dehydrogenase-like protein 2 OS=Homo sapiens GN=HSDL2 PE=1 SV=1 - [HSDL2_HUMAN]	16.63	0.1316	1	1	4	7	418	45.4	7.99
P50552	Vasodilator-stimulated phosphoprotein OS=Homo sapiens GN=VASP PE=1 SV=3 - [VASP_HUMAN]	16.58	0.2026	1	2	7	8	380	39.8	8.94
E7EWG5	Uncharacterized protein OS=Homo sapiens GN=ARPC2 PE=4 SV=1 - [E7EWG5_HUMAN]	16.57	0.16	4	2	3	5	200	22.6	6.21
E7ETZ4	Basic leucine zipper and W2 domains 2 (Fragment) OS=Homo sapiens GN=BZW2 PE=4 SV=1 - [E7ETZ4_HUMAN]	16.53	0.2034	11	2	6	9	408	46.9	8.44
Q8NBF2	NHL repeat-containing protein 2 OS=Homo sapiens GN=NHLRC2 PE=1 SV=1 - [NHLC2_HUMAN]	16.51	0.1322	1	1	7	7	726	79.4	5.55
E9PRI4	Ribosomal protein S6 kinase OS=Homo sapiens GN=RPS6KA1 PE=3 SV=1 - [E9PRI4_HUMAN]	16.49	0.1071	3	1	8	9	719	81.1	8.41
C9JZI7	Nucleosome assembly protein 1-like 4 (Fragment) OS=Homo sapiens GN=NAP1L4 PE=3 SV=1 - [C9JZI7_HUMAN]	16.48	0.259	15	2	6	8	278	31.8	5.01
C9J6P4	Zinc finger CCCH-type, antiviral 1 OS=Homo sapiens GN=ZC3HAV1 PE=4 SV=1 - [C9J6P4_HUMAN]	16.48	0.0898	3	2	8	8	1024	114	8.56
P78344	Eukaryotic translation initiation factor 4 gamma 2 OS=Homo sapiens GN=EIF4G2 PE=1 SV=1 - [IF4G2_HUMAN]	16.46	0.1643	4	2	11	11	907	102.3	7.14
F5H4S7	Succinate-CoA ligase, GDP-forming, beta subunit OS=Homo sapiens GN=SUCLG2 PE=4 SV=1 - [F5H4S7_HUMAN]	16.45	0.296	4	3	6	9	250	26.6	8.22
E7EPB3	Ribosomal protein L14 OS=Homo sapiens GN=RPL14 PE=4 SV=1 - [E7EPB3_HUMAN]	16.42	0.5323	3	1	8	11	124	14.5	10.21
O76031	ATP-dependent Clp protease ATP-binding subunit clpX-like, mitochondrial OS=Homo sapiens GN=CLPX PE=1 SV=2 - [CLPX_HUMAN]	16.41	0.207	3	1	10	13	633	69.2	7.58
G3V5W5	Protein arginine methyltransferase 5 OS=Homo sapiens GN=PRMT5 PE=4 SV=1 - [G3V5W5_HUMAN]	16.4	0.1366	10	2	8	9	593	67.6	6.2
Q9BWD1	Acetyl-CoA acetyltransferase, cytosolic OS=Homo sapiens GN=ACAT2 PE=1 SV=2 - [THIC_HUMAN]	16.4	0.2166	2	2	6	7	397	41.3	6.92
P17812	CTP synthase 1 OS=Homo sapiens GN=CTPS PE=1 SV=2 - [PYRG1_HUMAN]	16.39	0.1049	3	3	6	7	591	66.6	6.46
Q15691	Microtubule-associated protein RP/EB family member 1 OS=Homo sapiens GN=MAPRE1 PE=1 SV=3 - [MARE1_HUMAN]	16.33	0.2799	1	2	6	8	268	30	5.14
Q9H845	Acyl-CoA dehydrogenase family member 9, mitochondrial OS=Homo sapiens GN=ACAD9 PE=1 SV=1 - [ACAD9_HUMAN]	16.33	0.19	3	2	10	12	621	68.7	7.96
Q9Y5M8	Signal recognition particle receptor subunit beta OS=Homo sapiens GN=SRPRB PE=1 SV=3 - [SRPRB_HUMAN]	16.29	0.2583	1	2	6	6	271	29.7	9.04
Q04760	Lactoylglutathione lyase OS=Homo sapiens GN=GLO1 PE=1 SV=4 - [LGUL_HUMAN]	16.26	0.4185	1	1	8	8	184	20.8	5.31
D3YTH2	Dedicator of cytokinesis 9 OS=Homo sapiens GN=DOCK9 PE=4 SV=1 - [D3YTH2_HUMAN]	16.2	0.0928	7	1	18	19	2101	240.2	7.62
Q68DL3	Putative uncharacterized protein DKFZp781P1719 OS=Homo sapiens GN=DKFZp781P1719 PE=2 SV=1 - [Q68DL3_HUMAN]	16.18	0.0804	2	1	7	13	1094	122.2	6.1
P30042	ES1 protein homolog, mitochondrial OS=Homo sapiens GN=C21orf33 PE=1 SV=3 - [ES1_HUMAN]	16.18	0.1791	2	1	6	9	268	28.2	8.27
P18031	Tyrosine-protein phosphatase non-receptor type 1 OS=Homo sapiens GN=PTPN1 PE=1 SV=1 - [PTN1_HUMAN]	16.16	0.1747	2	3	7	10	435	49.9	6.27
B4DZ87	Translocase of outer mitochondrial membrane 70 homolog A (S. cerevisiae) OS=Homo sapiens GN=TOMM70A PE=2 SV=1 - [B4DZ87_HUMAN]	16.16	0.1916	2	3	10	12	501	56.9	5.91
P37802	Transgelin-2 OS=Homo sapiens GN=TAGLN2 PE=1 SV=3 - [TAGL2_HUMAN]	16.16	0.2814	3	3	6	6	199	22.4	8.25
Q9BZE4	Nucleolar GTP-binding protein 1 OS=Homo sapiens GN=GTPBP4 PE=1 SV=3 - [NOG1_HUMAN]	16.15	0.123	4	2	9	9	634	73.9	9.5
Q14573	Inositol 1,4,5-trisphosphate receptor type 3 OS=Homo sapiens GN=ITPR3 PE=1 SV=2 - [ITPR3_HUMAN]	16.15	0.088	1	1	19	20	2671	303.9	6.48
F5GYW3	CAP-GLY domain-containing linker protein 2 OS=Homo sapiens GN=CLIP2 PE=4 SV=1 - [F5GYW3_HUMAN]	16.13	0.086	4	1	9	9	1046	115.7	6.73
Q9H307	Pinin OS=Homo sapiens GN=PNN PE=1 SV=4 - [PININ_HUMAN]	16.12	0.1478	1	3	10	10	717	81.6	7.14
Q9NR45	Sialic acid synthase OS=Homo sapiens GN=NANS PE=1 SV=2 - [SIAS_HUMAN]	16.09	0.2312	4	2	7	8	359	40.3	6.74
F5H6C4	Sec23 homolog A (S. cerevisiae) OS=Homo sapiens GN=SEC23A PE=4 SV=1 - [F5H6C4_HUMAN]	16.07	0.1282	6	3	9	10	663	74.3	7.36
Q9C0C2	182 kDa tankyrase-1-binding protein OS=Homo sapiens GN=TNKS1BP1 PE=1 SV=4 - [TB182_HUMAN]	16.06	0.0659	2	3	7	7	1729	181.7	4.86
Q9H7B2	Ribosome production factor 2 homolog OS=Homo sapiens GN=RPF2 PE=1 SV=2 - [RPF2_HUMAN]	16.06	0.3431	3	2	10	12	306	35.6	9.99
E7EQR5	Peptidylprolyl cis/trans isomerase, NIMA-interacting 1 OS=Homo sapiens GN=PIN1 PE=4 SV=1 - [E7EQR5_HUMAN]	16.06	0.2276	2	2	2	4	145	16.1	9.1
Q14258	E3 ubiquitin/ISG15 ligase TRIM25 OS=Homo sapiens GN=TRIM25 PE=1 SV=2 - [TRI25_HUMAN]	16.05	0.1587	1	3	6	6	630	70.9	8.09
P60891	Ribose-phosphate pyrophosphokinase 1 OS=Homo sapiens GN=PRPS1 PE=1 SV=2 - [PRPS1_HUMAN]	16.04	0.2673	3	1	8	9	318	34.8	6.98
Q15637	Splicing factor 1 OS=Homo sapiens GN=SF1 PE=1 SV=4 - [SF01_HUMAN]	16.03	0.0642	3	2	4	5	639	68.3	8.98
P10768	S-formylglutathione hydrolase OS=Homo sapiens GN=ESD PE=1 SV=2 - [ESTD_HUMAN]	15.98	0.1596	1	3	3	4	282	31.4	7.02
P62330	ADP-ribosylation factor 6 OS=Homo sapiens GN=ARF6 PE=1 SV=2 - [ARF6_HUMAN]	15.97	0.3657	1	1	5	6	175	20.1	8.95
F5H871	Family with sequence similarity 21, member C OS=Homo sapiens GN=FAM21C PE=4 SV=1 - [F5H871_HUMAN]	15.97	0.1133	8	1	11	11	1245	136.5	4.74
Q08J23	tRNA (cytosine(34)-C(5))-methyltransferase OS=Homo sapiens GN=NSUN2 PE=1 SV=2 - [NSUN2_HUMAN]	15.96	0.1799	3	1	10	11	767	86.4	6.77
F5H8L6	Dipeptidyl-peptidase 3 OS=Homo sapiens GN=DPP3 PE=4 SV=1 - [F5H8L6_HUMAN]	15.95	0.1174	9	2	7	7	707	79.3	5.03
Q99471	Prefoldin subunit 5 OS=Homo sapiens GN=PFDN5 PE=1 SV=2 - [PFD5_HUMAN]	15.87	0.5649	3	3	7	8	154	17.3	6.33
C9J9K3	Ribosomal protein SA (Fragment) OS=Homo sapiens GN=RPSA PE=3 SV=1 - [C9J9K3_HUMAN]	15.81	0.25	3	2	6	6	264	29.5	5.25
E9PCB6	Neurolysin (metallopeptidase M3 family) OS=Homo sapiens GN=NLN PE=3 SV=1 - [E9PCB6_HUMAN]	15.8	0.1267	4	2	8	9	600	68.8	6.46
P14927	Cytochrome b-c1 complex subunit 7 OS=Homo sapiens GN=UQCRB PE=1 SV=2 - [QCR7_HUMAN]	15.75	0.5856	1	2	7	7	111	13.5	8.78
B4DHX4	Uncharacterized protein OS=Homo sapiens GN=GDI1 PE=2 SV=1 - [B4DHX4_HUMAN]	15.69	0.1894	4	1	6	8	417	46.9	5.05
E7EVD7	Leucine-rich repeat (in FLII)-interacting protein 1 OS=Homo sapiens GN=LRRFIP1 PE=4 SV=2 - [E7EVD7_HUMAN]	15.68	0.1349	6	1	9	10	630	71.6	5.68
P62249	40S ribosomal protein S16 OS=Homo sapiens GN=RPS16 PE=1 SV=2 - [RS16_HUMAN]	15.67	0.3082	2	3	6	7	146	16.4	10.21
P30085	UMP-CMP kinase OS=Homo sapiens GN=CMPK1 PE=1 SV=3 - [KCY_HUMAN]	15.65	0.3878	4	2	9	9	196	22.2	5.57
Q16513	Serine/threonine-protein kinase N2 OS=Homo sapiens GN=PKN2 PE=1 SV=1 - [PKN2_HUMAN]	15.62	0.1148	4	2	9	10	984	112	6.3
P21281	V-type proton ATPase subunit B, brain isoform OS=Homo sapiens GN=ATP6V1B2 PE=1 SV=3 - [VATB2_HUMAN]	15.61	0.1487	7	3	8	8	511	56.5	5.81
C9JFR7	Cytochrome c, somatic (Fragment) OS=Homo sapiens GN=CYCS PE=3 SV=1 - [C9JFR7_HUMAN]	15.59	0.6535	2	2	8	12	101	11.3	9.66
F5H223	Dynactin 2 (p50) OS=Homo sapiens GN=DCTN2 PE=4 SV=1 - [F5H223_HUMAN]	15.54	0.1772	8	2	6	6	378	41.7	5.91
Q9HBB2	Iron regulatory protein 1 OS=Homo sapiens GN=IRP1 PE=2 SV=1 - [Q9HBB2_HUMAN]	15.53	0.1038	3	1	6	7	790	87	6.55
Q9UBS4	DnaJ homolog subfamily B member 11 OS=Homo sapiens GN=DNAJB11 PE=1 SV=1 - [DJB11_HUMAN]	15.51	0.1927	1	2	6	7	358	40.5	6.18
Q13045	Protein flightless-1 homolog OS=Homo sapiens GN=FLII PE=1 SV=2 - [FLII_HUMAN]	15.48	0.0859	3	2	10	10	1269	144.7	6.05
P05556	Integrin beta-1 OS=Homo sapiens GN=ITGB1 PE=1 SV=2 - [ITB1_HUMAN]	15.48	0.0952	7	1	7	8	798	88.4	5.39
Q9BZZ5	Apoptosis inhibitor 5 OS=Homo sapiens GN=API5 PE=1 SV=3 - [API5_HUMAN]	15.46	0.1889	4	2	9	9	524	59	7.34
Q9HCN8	Stromal cell-derived factor 2-like protein 1 OS=Homo sapiens GN=SDF2L1 PE=1 SV=2 - [SDF2L_HUMAN]	15.46	0.1674	1	2	2	4	221	23.6	7.03
Q9Y5X3	Sorting nexin-5 OS=Homo sapiens GN=SNX5 PE=1 SV=1 - [SNX5_HUMAN]	15.42	0.2475	2	1	10	11	404	46.8	6.76
C9JW69	Regulator of chromosome condensation 1 (Fragment) OS=Homo sapiens GN=RCC1 PE=4 SV=1 - [C9JW69_HUMAN]	15.4	0.1317	7	2	5	6	372	39.6	8.37
Q6YP21	Kynurenine--oxoglutarate transaminase 3 OS=Homo sapiens GN=CCBL2 PE=1 SV=1 - [KAT3_HUMAN]	15.4	0.2115	2	2	7	8	454	51.4	8.19
Q96A33	Coiled-coil domain-containing protein 47 OS=Homo sapiens GN=CCDC47 PE=1 SV=1 - [CCD47_HUMAN]	15.38	0.1698	1	2	7	9	483	55.8	4.87
E7EV42	Uncharacterized protein OS=Homo sapiens GN=NUCB2 PE=4 SV=1 - [E7EV42_HUMAN]	15.35	0.1615	6	3	6	7	390	46.6	5.22
Q9UMS4	Pre-mRNA-processing factor 19 OS=Homo sapiens GN=PRPF19 PE=1 SV=1 - [PRP19_HUMAN]	15.34	0.1032	3	3	5	6	504	55.1	6.61
F5H157	RAB35, member RAS oncogene family (Fragment) OS=Homo sapiens GN=RAB35 PE=3 SV=1 - [F5H157_HUMAN]	15.28	0.3405	2	1	6	8	185	21.2	8.31
P14735	Insulin-degrading enzyme OS=Homo sapiens GN=IDE PE=1 SV=4 - [IDE_HUMAN]	15.28	0.103	2	2	10	11	1019	117.9	6.61
P11055	Myosin-3 OS=Homo sapiens GN=MYH3 PE=1 SV=3 - [MYH3_HUMAN]	15.26	0.116	1	1	19	20	1940	223.8	5.81
P49790	Nuclear pore complex protein Nup153 OS=Homo sapiens GN=NUP153 PE=1 SV=2 - [NU153_HUMAN]	15.23	0.101	3	2	12	12	1475	153.8	8.73
Q9BTT0	Acidic leucine-rich nuclear phosphoprotein 32 family member E OS=Homo sapiens GN=ANP32E PE=1 SV=1 - [AN32E_HUMAN]	15.18	0.1866	7	2	5	5	268	30.7	3.85
A8MW06	Thymosin beta-4-like protein 3 OS=Homo sapiens GN=TMSL3 PE=2 SV=1 - [TMSL3_HUMAN]	15.16	0.4318	2	2	3	5	44	5.1	5.06
O60281	Zinc finger protein 292 OS=Homo sapiens GN=ZNF292 PE=1 SV=3 - [ZN292_HUMAN]	15.09	0.0775	1	1	16	18	2723	304.6	7.39
P37108	Signal recognition particle 14 kDa protein OS=Homo sapiens GN=SRP14 PE=1 SV=2 - [SRP14_HUMAN]	15.08	0.2574	2	2	5	5	136	14.6	10.04
Q15056	Eukaryotic translation initiation factor 4H OS=Homo sapiens GN=EIF4H PE=1 SV=5 - [IF4H_HUMAN]	15.05	0.3508	1	3	8	8	248	27.4	7.23
F2Z2Y4	Pyridoxal (pyridoxine, vitamin B6) kinase OS=Homo sapiens GN=PDXK PE=4 SV=1 - [F2Z2Y4_HUMAN]	15.03	0.2022	3	3	5	5	272	30.6	6.65
P63000	Ras-related C3 botulinum toxin substrate 1 OS=Homo sapiens GN=RAC1 PE=1 SV=1 - [RAC1_HUMAN]	15.02	0.3438	14	2	6	9	192	21.4	8.5
B4DG62	Hexokinase 1 OS=Homo sapiens GN=HK1 PE=2 SV=1 - [B4DG62_HUMAN]	14.99	0.0984	4	2	9	10	915	102.2	6.8
P31146	Coronin-1A OS=Homo sapiens GN=CORO1A PE=1 SV=4 - [COR1A_HUMAN]	14.99	0.2473	1	1	11	13	461	51	6.68
Q02750	Dual specificity mitogen-activated protein kinase kinase 1 OS=Homo sapiens GN=MAP2K1 PE=1 SV=2 - [MP2K1_HUMAN]	14.94	0.1527	2	4	8	8	393	43.4	6.62
P62269	40S ribosomal protein S18 OS=Homo sapiens GN=RPS18 PE=1 SV=3 - [RS18_HUMAN]	14.94	0.3618	1	2	5	6	152	17.7	10.99
F8W9S8	L(3)mbt-like 4 (Drosophila) OS=Homo sapiens GN=L3MBTL4 PE=4 SV=1 - [F8W9S8_HUMAN]	14.91	0.1612	2	1	8	9	614	70.1	7.31
A6NHR9	Structural maintenance of chromosomes flexible hinge domain-containing protein 1 OS=Homo sapiens GN=SMCHD1 PE=1 SV=2 - [SMHD1_HUMAN]	14.91	0.0818	1	1	14	17	2005	226.2	7.3
E7EW69	Septin 10 OS=Homo sapiens GN=SEPT10 PE=3 SV=1 - [E7EW69_HUMAN]	14.91	0.2067	7	2	7	8	450	52.1	6.92
Q9UBQ5	Eukaryotic translation initiation factor 3 subunit K OS=Homo sapiens GN=EIF3K PE=1 SV=1 - [EIF3K_HUMAN]	14.9	0.2798	2	1	5	6	218	25	4.93
Q6MZV4	Putative uncharacterized protein DKFZp686F20250 OS=Homo sapiens GN=DKFZp686F20250 PE=2 SV=1 - [Q6MZV4_HUMAN]	14.89	0.2388	2	3	7	8	356	40	4.98
Q9BVJ6	U3 small nucleolar RNA-associated protein 14 homolog A OS=Homo sapiens GN=UTP14A PE=1 SV=1 - [UT14A_HUMAN]	14.89	0.1025	2	1	8	8	771	87.9	7.87
A8MW68	Uncharacterized protein OS=Homo sapiens GN=CAPZA2 PE=4 SV=1 - [A8MW68_HUMAN]	14.88	0.2098	4	3	4	4	286	33	6.95
O75717	WD repeat and HMG-box DNA-binding protein 1 OS=Homo sapiens GN=WDHD1 PE=1 SV=1 - [WDHD1_HUMAN]	14.87	0.1205	3	1	11	12	1129	125.9	5.62
P43686	26S protease regulatory subunit 6B OS=Homo sapiens GN=PSMC4 PE=1 SV=2 - [PRS6B_HUMAN]	14.85	0.2416	1	3	8	9	418	47.3	5.21
B5AK60	ATP-binding cassette, sub-family B (MDR/TAP), member 1 OS=Homo sapiens GN=ABCB1 PE=2 SV=1 - [B5AK60_HUMAN]	14.84	0.1143	3	1	9	10	1216	133.9	8.97
P35613	Basigin OS=Homo sapiens GN=BSG PE=1 SV=2 - [BASI_HUMAN]	14.84	0.1844	3	2	6	7	385	42.2	5.66
P23786	Carnitine O-palmitoyltransferase 2, mitochondrial OS=Homo sapiens GN=CPT2 PE=1 SV=2 - [CPT2_HUMAN]	14.83	0.1459	1	2	10	12	658	73.7	8.18
Q8TEM1	Nuclear pore membrane glycoprotein 210 OS=Homo sapiens GN=NUP210 PE=1 SV=3 - [PO210_HUMAN]	14.8	0.07	1	1	11	14	1887	205	6.81
B7ZKM0	SART3 protein OS=Homo sapiens GN=SART3 PE=2 SV=1 - [B7ZKM0_HUMAN]	14.78	0.1251	6	2	10	10	927	105.5	5.55
E9PH29	Peroxiredoxin 3 OS=Homo sapiens GN=PRDX3 PE=4 SV=1 - [E9PH29_HUMAN]	14.78	0.2017	2	2	5	6	238	25.8	7.46
Q15717	ELAV-like protein 1 OS=Homo sapiens GN=ELAVL1 PE=1 SV=2 - [ELAV1_HUMAN]	14.74	0.1503	1	2	5	8	326	36.1	9.17
P04179	Superoxide dismutase [Mn], mitochondrial OS=Homo sapiens GN=SOD2 PE=1 SV=2 - [SODM_HUMAN]	14.69	0.2613	9	1	5	6	222	24.7	8.25
F5H3I5	CDK5 regulatory subunit-associated protein 3 OS=Homo sapiens GN=CDK5RAP3 PE=4 SV=1 - [F5H3I5_HUMAN]	14.66	0.1488	2	1	8	8	531	59.6	4.92
Q5JTV8	Torsin-1A-interacting protein 1 OS=Homo sapiens GN=TOR1AIP1 PE=1 SV=2 - [TOIP1_HUMAN]	14.66	0.1407	5	2	7	7	583	66.2	8.18
O43615	Mitochondrial import inner membrane translocase subunit TIM44 OS=Homo sapiens GN=TIMM44 PE=1 SV=2 - [TIM44_HUMAN]	14.66	0.1062	1	2	4	5	452	51.3	8.32
Q5T1M5	FK506-binding protein 15 OS=Homo sapiens GN=FKBP15 PE=1 SV=2 - [FKB15_HUMAN]	14.64	0.1411	1	1	11	13	1219	133.5	5.2
Q9Y5L4	Mitochondrial import inner membrane translocase subunit Tim13 OS=Homo sapiens GN=TIMM13 PE=1 SV=1 - [TIM13_HUMAN]	14.62	0.6842	1	2	5	5	95	10.5	8.18
P23193	Transcription elongation factor A protein 1 OS=Homo sapiens GN=TCEA1 PE=1 SV=2 - [TCEA1_HUMAN]	14.62	0.2658	7	3	10	12	301	33.9	8.38
Q9NQG5	Regulation of nuclear pre-mRNA domain-containing protein 1B OS=Homo sapiens GN=RPRD1B PE=1 SV=1 - [RPR1B_HUMAN]	14.6	0.2055	2	2	5	6	326	36.9	5.97
F8WB06	Ataxin 2 OS=Homo sapiens GN=ATXN2 PE=4 SV=1 - [F8WB06_HUMAN]	14.6	0.1048	8	3	10	10	1050	113.8	8.84
P11310	Medium-chain specific acyl-CoA dehydrogenase, mitochondrial OS=Homo sapiens GN=ACADM PE=1 SV=1 - [ACADM_HUMAN]	14.6	0.1306	6	3	5	5	421	46.6	8.37
Q13148	TAR DNA-binding protein 43 OS=Homo sapiens GN=TARDBP PE=1 SV=1 - [TADBP_HUMAN]	14.58	0.2005	3	1	7	8	414	44.7	6.19
E5RHG8	Transcription elongation factor B (SIII), polypeptide 1 (15kDa, elongin C) (Fragment) OS=Homo sapiens GN=TCEB1 PE=4 SV=1 - [E5RHG8_HUMAN]	14.56	0.5056	4	2	4	5	89	10	5.39
O14976	Cyclin-G-associated kinase OS=Homo sapiens GN=GAK PE=1 SV=2 - [GAK_HUMAN]	14.55	0.0892	3	2	8	9	1311	143.1	5.73
P25685	DnaJ homolog subfamily B member 1 OS=Homo sapiens GN=DNAJB1 PE=1 SV=4 - [DNJB1_HUMAN]	14.55	0.2	3	2	6	7	340	38	8.63
Q9UHD1	Cysteine and histidine-rich domain-containing protein 1 OS=Homo sapiens GN=CHORDC1 PE=1 SV=2 - [CHRD1_HUMAN]	14.54	0.2018	2	2	6	6	332	37.5	7.87
Q93009	Ubiquitin carboxyl-terminal hydrolase 7 OS=Homo sapiens GN=USP7 PE=1 SV=2 - [UBP7_HUMAN]	14.54	0.0762	1	1	7	8	1102	128.2	5.55
P42766	60S ribosomal protein L35 OS=Homo sapiens GN=RPL35 PE=1 SV=2 - [RL35_HUMAN]	14.52	0.374	3	1	8	10	123	14.5	11.05
O94855	Protein transport protein Sec24D OS=Homo sapiens GN=SEC24D PE=1 SV=2 - [SC24D_HUMAN]	14.52	0.0707	3	2	6	6	1032	112.9	7.25
A8MU28	NEDD8-activating enzyme E1 subunit 1 OS=Homo sapiens GN=NAE1 PE=4 SV=1 - [A8MU28_HUMAN]	14.49	0.1348	4	3	5	5	445	50.6	5.27
D6RCP9	Deoxycytidine kinase OS=Homo sapiens GN=DCK PE=4 SV=1 - [D6RCP9_HUMAN]	14.48	0.191	3	1	3	4	199	22.9	5.12
P46060	Ran GTPase-activating protein 1 OS=Homo sapiens GN=RANGAP1 PE=1 SV=1 - [RAGP1_HUMAN]	14.48	0.1363	2	1	7	7	587	63.5	4.68
Q9BY89	Uncharacterized protein KIAA1671 OS=Homo sapiens GN=KIAA1671 PE=1 SV=2 - [K1671_HUMAN]	14.47	0.1146	1	1	15	15	1806	196.6	8.47
Q92688	Acidic leucine-rich nuclear phosphoprotein 32 family member B OS=Homo sapiens GN=ANP32B PE=1 SV=1 - [AN32B_HUMAN]	14.47	0.1793	2	1	5	6	251	28.8	4.06
P28331	NADH-ubiquinone oxidoreductase 75 kDa subunit, mitochondrial OS=Homo sapiens GN=NDUFS1 PE=1 SV=3 - [NDUS1_HUMAN]	14.46	0.1279	5	1	7	7	727	79.4	6.23
Q69YN4	Protein virilizer homolog OS=Homo sapiens GN=KIAA1429 PE=1 SV=2 - [VIR_HUMAN]	14.46	0.0723	3	2	9	10	1812	201.9	5.01
Q9NZB2	Constitutive coactivator of PPAR-gamma-like protein 1 OS=Homo sapiens GN=FAM120A PE=1 SV=2 - [F120A_HUMAN]	14.42	0.1145	2	1	9	9	1118	121.8	8.88
A8MUT5	Uncharacterized protein OS=Homo sapiens GN=DKC1 PE=4 SV=1 - [A8MUT5_HUMAN]	14.39	0.1304	2	3	5	6	514	57.6	9.48
P46779	60S ribosomal protein L28 OS=Homo sapiens GN=RPL28 PE=1 SV=3 - [RL28_HUMAN]	14.39	0.3139	8	1	5	6	137	15.7	12.02
P61289	Proteasome activator complex subunit 3 OS=Homo sapiens GN=PSME3 PE=1 SV=1 - [PSME3_HUMAN]	14.36	0.311	3	3	7	11	254	29.5	5.95
P61313	60S ribosomal protein L15 OS=Homo sapiens GN=RPL15 PE=1 SV=2 - [RL15_HUMAN]	14.34	0.3431	5	2	8	8	204	24.1	11.62
Q9NXL9	DNA replication licensing factor MCM9 OS=Homo sapiens GN=MCM9 PE=1 SV=3 - [MCM9_HUMAN]	14.34	0.0674	1	1	6	10	1143	127.3	7.81
Q5T3Q7	HEAT repeat containing 1 OS=Homo sapiens GN=HEATR1 PE=2 SV=1 - [Q5T3Q7_HUMAN]	14.32	0.0931	2	2	13	15	2063	233.1	6.6
Q9NR31	GTP-binding protein SAR1a OS=Homo sapiens GN=SAR1A PE=1 SV=1 - [SAR1A_HUMAN]	14.31	0.303	4	2	5	5	198	22.4	6.68
P19784	Casein kinase II subunit alpha' OS=Homo sapiens GN=CSNK2A2 PE=1 SV=1 - [CSK22_HUMAN]	14.31	0.18	1	1	6	8	350	41.2	8.56
H0YIZ1	Niemann-Pick disease, type C2 (Fragment) OS=Homo sapiens GN=NPC2 PE=4 SV=1 - [H0YIZ1_HUMAN]	14.28	0.3642	7	2	5	6	173	19.2	8.66
G5E9W3	Cleavage and polyadenylation specific factor 3, 73kDa, isoform CRA_b OS=Homo sapiens GN=CPSF3 PE=4 SV=1 - [G5E9W3_HUMAN]	14.27	0.1577	4	1	7	7	647	73.4	5.58
B1AH89	Tubulin tyrosine ligase-like family, member 12 OS=Homo sapiens GN=TTLL12 PE=4 SV=1 - [B1AH89_HUMAN]	14.27	0.1431	3	3	7	8	636	73.5	5.54
P28070	Proteasome subunit beta type-4 OS=Homo sapiens GN=PSMB4 PE=1 SV=4 - [PSB4_HUMAN]	14.25	0.2273	1	2	4	5	264	29.2	5.97
Q14435	Polypeptide N-acetylgalactosaminyltransferase 3 OS=Homo sapiens GN=GALNT3 PE=2 SV=2 - [GALT3_HUMAN]	14.24	0.1406	2	1	7	8	633	72.6	7.99
P05091	Aldehyde dehydrogenase, mitochondrial OS=Homo sapiens GN=ALDH2 PE=1 SV=2 - [ALDH2_HUMAN]	14.23	0.1412	4	1	6	7	517	56.3	7.05
B0QYK1	Ewing sarcoma breakpoint region 1 OS=Homo sapiens GN=EWSR1 PE=4 SV=1 - [B0QYK1_HUMAN]	14.23	0.14	6	2	7	8	600	62.5	9.39
E9PR17	CD59 molecule, complement regulatory protein OS=Homo sapiens GN=CD59 PE=4 SV=1 - [E9PR17_HUMAN]	14.22	0.2692	4	2	3	13	130	14.5	7.77
F5GXT8	Diablo, IAP-binding mitochondrial protein (Fragment) OS=Homo sapiens GN=DIABLO PE=4 SV=1 - [F5GXT8_HUMAN]	14.21	0.4135	6	2	3	4	133	15.2	4.86
O95573	Long-chain-fatty-acid--CoA ligase 3 OS=Homo sapiens GN=ACSL3 PE=1 SV=3 - [ACSL3_HUMAN]	14.21	0.1361	1	2	7	7	720	80.4	8.38
Q9Y2A7	Nck-associated protein 1 OS=Homo sapiens GN=NCKAP1 PE=1 SV=1 - [NCKP1_HUMAN]	14.2	0.0931	1	1	9	10	1128	128.7	6.62
O14828	Secretory carrier-associated membrane protein 3 OS=Homo sapiens GN=SCAMP3 PE=1 SV=3 - [SCAM3_HUMAN]	14.18	0.1095	1	1	2	3	347	38.3	7.64
B4DWS4	Uncharacterized protein OS=Homo sapiens GN=SLC1A5 PE=2 SV=1 - [B4DWS4_HUMAN]	14.17	0.1757	3	2	4	5	313	33.7	5.41
Q9UFN0	Protein NipSnap homolog 3A OS=Homo sapiens GN=NIPSNAP3A PE=1 SV=2 - [NPS3A_HUMAN]	14.14	0.1498	1	2	3	6	247	28.4	9.16
H0Y512	Chromosome 20 open reading frame 3 (Fragment) OS=Homo sapiens GN=C20orf3 PE=4 SV=1 - [H0Y512_HUMAN]	14.11	0.1565	2	2	5	6	409	45.4	5.66
F5H667	Aspartate beta-hydroxylase OS=Homo sapiens GN=ASPH PE=4 SV=1 - [F5H667_HUMAN]	14.11	0.1235	13	1	8	10	729	83.2	4.92
P09758	Tumor-associated calcium signal transducer 2 OS=Homo sapiens GN=TACSTD2 PE=1 SV=3 - [TACD2_HUMAN]	14.1	0.1579	1	2	4	4	323	35.7	8.87
B5ME91	Programmed cell death 4 (neoplastic transformation inhibitor) OS=Homo sapiens GN=PDCD4 PE=4 SV=2 - [B5ME91_HUMAN]	14.08	0.1419	3	3	4	4	458	50.5	5.48
P35251	Replication factor C subunit 1 OS=Homo sapiens GN=RFC1 PE=1 SV=4 - [RFC1_HUMAN]	14.08	0.0775	2	1	9	9	1148	128.2	9.36
E9PGE6	Uncharacterized protein OS=Homo sapiens GN=ATP6V1H PE=4 SV=1 - [E9PGE6_HUMAN]	14.07	0.2026	3	1	8	8	459	52.9	6.61
Q9NP79	Vacuolar protein sorting-associated protein VTA1 homolog OS=Homo sapiens GN=VTA1 PE=1 SV=1 - [VTA1_HUMAN]	14.05	0.1205	3	1	3	4	307	33.9	6.29
Q92522	Histone H1x OS=Homo sapiens GN=H1FX PE=1 SV=1 - [H1X_HUMAN]	14.03	0.2723	1	3	6	8	213	22.5	10.76
P00568	Adenylate kinase isoenzyme 1 OS=Homo sapiens GN=AK1 PE=1 SV=3 - [KAD1_HUMAN]	13.97	0.2732	3	2	4	4	194	21.6	8.63
P42677	40S ribosomal protein S27 OS=Homo sapiens GN=RPS27 PE=1 SV=3 - [RS27_HUMAN]	13.95	0.25	5	2	3	5	84	9.5	9.45
E9PCE8	Peptidase D OS=Homo sapiens GN=PEPD PE=3 SV=1 - [E9PCE8_HUMAN]	13.94	0.2191	2	2	6	7	429	47.2	6.07
G8JLH9	Signal transducer and activator of transcription 3 (acute-phase response factor) OS=Homo sapiens GN=STAT3 PE=4 SV=1 - [G8JLH9_HUMAN]	13.93	0.0714	2	3	5	5	672	76.1	6.21
P13797	Plastin-3 OS=Homo sapiens GN=PLS3 PE=1 SV=4 - [PLST_HUMAN]	13.9	0.0905	8	2	5	7	630	70.8	5.6
C9JKD6	Uncharacterized protein OS=Homo sapiens GN=UGP2 PE=4 SV=1 - [C9JKD6_HUMAN]	13.87	0.2618	7	1	11	11	508	56.9	7.88
P09543	2',3'-cyclic-nucleotide 3'-phosphodiesterase OS=Homo sapiens GN=CNP PE=1 SV=2 - [CN37_HUMAN]	13.86	0.1306	1	2	6	6	421	47.5	9.07
Q96NY7	Chloride intracellular channel protein 6 OS=Homo sapiens GN=CLIC6 PE=2 SV=3 - [CLIC6_HUMAN]	13.81	0.0682	3	1	4	8	704	73	4.37
E9PKF6	Protein phosphatase 6, regulatory subunit 3 OS=Homo sapiens GN=PPP6R3 PE=4 SV=1 - [E9PKF6_HUMAN]	13.8	0.1098	5	1	7	7	838	93.7	4.63
P61956	Small ubiquitin-related modifier 2 OS=Homo sapiens GN=SUMO2 PE=1 SV=3 - [SUMO2_HUMAN]	13.8	0.3789	6	2	5	7	95	10.9	5.5
Q9UL25	Ras-related protein Rab-21 OS=Homo sapiens GN=RAB21 PE=1 SV=3 - [RAB21_HUMAN]	13.79	0.3378	1	1	5	6	225	24.3	7.94
B4DJP7	Uncharacterized protein OS=Homo sapiens GN=SNRPD3 PE=2 SV=1 - [B4DJP7_HUMAN]	13.77	0.375	2	2	3	3	120	13.3	8.91
Q6NUK1	Calcium-binding mitochondrial carrier protein SCaMC-1 OS=Homo sapiens GN=SLC25A24 PE=1 SV=2 - [SCMC1_HUMAN]	13.77	0.2579	1	1	14	15	477	53.3	6.33
P19623	Spermidine synthase OS=Homo sapiens GN=SRM PE=1 SV=1 - [SPEE_HUMAN]	13.76	0.2947	1	1	7	10	302	33.8	5.49
O76071	Probable cytosolic iron-sulfur protein assembly protein CIAO1 OS=Homo sapiens GN=CIAO1 PE=1 SV=1 - [CIAO1_HUMAN]	13.73	0.1622	1	2	4	5	339	37.8	4.97
Q9H444	Charged multivesicular body protein 4b OS=Homo sapiens GN=CHMP4B PE=1 SV=1 - [CHM4B_HUMAN]	13.72	0.2813	1	1	7	7	224	24.9	4.82
Q6FI81	Anamorsin OS=Homo sapiens GN=CIAPIN1 PE=1 SV=2 - [CPIN1_HUMAN]	13.68	0.1859	1	2	5	5	312	33.6	5.62
P02461	Collagen alpha-1(III) chain OS=Homo sapiens GN=COL3A1 PE=1 SV=4 - [CO3A1_HUMAN]	13.67	0.1323	2	1	11	11	1466	138.5	6.61
P28838	Cytosol aminopeptidase OS=Homo sapiens GN=LAP3 PE=1 SV=3 - [AMPL_HUMAN]	13.59	0.1464	2	3	6	6	519	56.1	7.93
P49023	Paxillin OS=Homo sapiens GN=PXN PE=1 SV=3 - [PAXI_HUMAN]	13.57	0.0981	5	2	5	6	591	64.5	6.19
Q5SZL2	Centrosomal protein of 85 kDa-like OS=Homo sapiens GN=CEP85L PE=1 SV=1 - [CE85L_HUMAN]	13.57	0.1143	2	1	10	11	805	91.8	6.33
O94992	Protein HEXIM1 OS=Homo sapiens GN=HEXIM1 PE=1 SV=1 - [HEXI1_HUMAN]	13.55	0.195	1	1	5	6	359	40.6	4.89
H0Y858	Uncharacterized protein (Fragment) OS=Homo sapiens PE=4 SV=1 - [H0Y858_HUMAN]	13.54	0.0734	2	1	7	7	1186	133.5	8.09
Q15907	Ras-related protein Rab-11B OS=Homo sapiens GN=RAB11B PE=1 SV=4 - [RB11B_HUMAN]	13.49	0.3028	1	1	7	7	218	24.5	5.94
O95292	Vesicle-associated membrane protein-associated protein B/C OS=Homo sapiens GN=VAPB PE=1 SV=3 - [VAPB_HUMAN]	13.44	0.1564	3	2	3	4	243	27.2	7.3
F8W1H5	RAB5C, member RAS oncogene family OS=Homo sapiens GN=RAB5C PE=3 SV=1 - [F8W1H5_HUMAN]	13.43	0.2972	10	2	5	6	249	27	8.66
P06396	Gelsolin OS=Homo sapiens GN=GSN PE=1 SV=1 - [GELS_HUMAN]	13.41	0.1445	6	1	10	10	782	85.6	6.28
A2RUB6	Coiled-coil domain-containing protein 66 OS=Homo sapiens GN=CCDC66 PE=1 SV=4 - [CCD66_HUMAN]	13.37	0.1371	6	1	11	11	948	109.3	8.25
B7Z6B8	Uncharacterized protein OS=Homo sapiens GN=DECR1 PE=2 SV=1 - [B7Z6B8_HUMAN]	13.36	0.1687	5	2	5	5	326	35	8.9
B4E189	Uncharacterized protein OS=Homo sapiens GN=NCAPH PE=2 SV=1 - [B4E189_HUMAN]	13.34	0.0975	4	2	7	7	605	67.5	4.87
F5H7E2	Superkiller viralicidic activity 2-like 2 (S. cerevisiae) OS=Homo sapiens GN=SKIV2L2 PE=4 SV=1 - [F5H7E2_HUMAN]	13.32	0.1328	2	1	11	12	941	106.7	7.03
B3KTM8	Uncharacterized protein OS=Homo sapiens GN=MORF4L1 PE=2 SV=1 - [B3KTM8_HUMAN]	13.3	0.2615	8	1	7	9	348	40	9.11
P51610	Host cell factor 1 OS=Homo sapiens GN=HCFC1 PE=1 SV=2 - [HCFC1_HUMAN]	13.27	0.0737	2	1	11	13	2035	208.6	7.46
F5H4J5	DEAD (Asp-Glu-Ala-Asp) box polypeptide 24 OS=Homo sapiens GN=DDX24 PE=3 SV=1 - [F5H4J5_HUMAN]	13.26	0.1429	7	1	10	10	763	85.6	8.34
Q5QJE6	Deoxynucleotidyltransferase terminal-interacting protein 2 OS=Homo sapiens GN=DNTTIP2 PE=1 SV=2 - [TDIF2_HUMAN]	13.24	0.0648	2	2	3	4	756	84.4	6.16
E7ER68	Family with sequence similarity 91, member A1 OS=Homo sapiens GN=FAM91A1 PE=4 SV=1 - [E7ER68_HUMAN]	13.23	0.1483	2	2	7	7	789	88.9	6.76
A6NKA3	Coatomer protein complex, subunit epsilon, isoform CRA_b OS=Homo sapiens GN=COPE PE=2 SV=1 - [A6NKA3_HUMAN]	13.17	0.2724	4	2	5	5	257	28.8	5.29
P26196	Probable ATP-dependent RNA helicase DDX6 OS=Homo sapiens GN=DDX6 PE=1 SV=2 - [DDX6_HUMAN]	13.17	0.147	2	1	6	7	483	54.4	8.66
P63151	Serine/threonine-protein phosphatase 2A 55 kDa regulatory subunit B alpha isoform OS=Homo sapiens GN=PPP2R2A PE=1 SV=1 - [2ABA_HUMAN]	13.16	0.123	11	3	3	3	447	51.7	6.2
E9PGE8	TATA element modulatory factor 1 OS=Homo sapiens GN=TMF1 PE=4 SV=1 - [E9PGE8_HUMAN]	13.15	0.0981	2	1	7	7	1009	113.7	4.88
Q0VDF9	Heat shock 70 kDa protein 14 OS=Homo sapiens GN=HSPA14 PE=1 SV=1 - [HSP7E_HUMAN]	13.13	0.1591	1	1	8	9	509	54.8	5.59
Q93008	Probable ubiquitin carboxyl-terminal hydrolase FAF-X OS=Homo sapiens GN=USP9X PE=1 SV=3 - [USP9X_HUMAN]	13.11	0.0568	1	1	14	15	2570	292.1	5.8
Q96PZ0	Pseudouridylate synthase 7 homolog OS=Homo sapiens GN=PUS7 PE=1 SV=2 - [PUS7_HUMAN]	13.1	0.0832	1	1	4	7	661	75	6.37
B7Z2A7	Uncharacterized protein OS=Homo sapiens GN=ACBD5 PE=2 SV=1 - [B7Z2A7_HUMAN]	13.09	0.2213	1	1	7	8	348	38.7	4.92
O94964	Uncharacterized protein KIAA0889 OS=Homo sapiens GN=KIAA0889 PE=1 SV=2 - [K0889_HUMAN]	13.06	0.0731	2	1	11	13	1423	159.7	6.46
H0YL72	Isocitrate dehydrogenase 3 (NAD+) alpha OS=Homo sapiens GN=IDH3A PE=3 SV=1 - [H0YL72_HUMAN]	13.01	0.1873	5	1	7	8	331	35.8	6.44
B4DDT7	Uncharacterized protein OS=Homo sapiens GN=PRKAG1 PE=2 SV=1 - [B4DDT7_HUMAN]	12.99	0.2642	10	2	6	7	299	34.1	8.46
Q9NYV4	Cyclin-dependent kinase 12 OS=Homo sapiens GN=CDK12 PE=1 SV=2 - [CDK12_HUMAN]	12.98	0.0866	2	1	11	11	1490	164.1	9.44
P62829	60S ribosomal protein L23 OS=Homo sapiens GN=RPL23 PE=1 SV=1 - [RL23_HUMAN]	12.96	0.5214	3	1	6	9	140	14.9	10.51
Q13242	Serine/arginine-rich splicing factor 9 OS=Homo sapiens GN=SRSF9 PE=1 SV=1 - [SRSF9_HUMAN]	12.94	0.2489	1	1	6	6	221	25.5	8.65
Q8NCA5	Protein FAM98A OS=Homo sapiens GN=FAM98A PE=1 SV=1 - [FA98A_HUMAN]	12.94	0.2582	3	1	8	9	519	55.4	9.03
P04040	Catalase OS=Homo sapiens GN=CAT PE=1 SV=3 - [CATA_HUMAN]	12.93	0.1575	1	3	6	6	527	59.7	7.39
Q9Y5K6	CD2-associated protein OS=Homo sapiens GN=CD2AP PE=1 SV=1 - [CD2AP_HUMAN]	12.92	0.1878	1	1	11	12	639	71.4	6.4
Q99436	Proteasome subunit beta type-7 OS=Homo sapiens GN=PSMB7 PE=1 SV=1 - [PSB7_HUMAN]	12.88	0.2563	1	1	7	9	277	29.9	7.68
P83731	60S ribosomal protein L24 OS=Homo sapiens GN=RPL24 PE=1 SV=1 - [RL24_HUMAN]	12.87	0.3376	3	1	6	9	157	17.8	11.25
E7EM48	Minichromosome maintenance complex component 4 OS=Homo sapiens GN=MCM4 PE=3 SV=1 - [E7EM48_HUMAN]	12.86	0.0996	4	2	5	5	823	92.7	7.06
Q03701	CCAAT/enhancer-binding protein zeta OS=Homo sapiens GN=CEBPZ PE=1 SV=3 - [CEBPZ_HUMAN]	12.85	0.0617	2	1	6	6	1054	120.9	5.94
P31153	S-adenosylmethionine synthase isoform type-2 OS=Homo sapiens GN=MAT2A PE=1 SV=1 - [METK2_HUMAN]	12.81	0.1443	2	2	5	5	395	43.6	6.48
P62910	60S ribosomal protein L32 OS=Homo sapiens GN=RPL32 PE=1 SV=2 - [RL32_HUMAN]	12.81	0.4815	3	2	5	7	135	15.8	11.33
F5H5Y5	Uncharacterized protein OS=Homo sapiens GN=HGS PE=4 SV=1 - [F5H5Y5_HUMAN]	12.79	0.0696	3	1	4	5	661	74.8	7.99
D6RBW1	Eukaryotic translation initiation factor 4E OS=Homo sapiens GN=EIF4E PE=3 SV=1 - [D6RBW1_HUMAN]	12.78	0.2163	3	1	4	5	245	28.5	8.12
P31689	DnaJ homolog subfamily A member 1 OS=Homo sapiens GN=DNAJA1 PE=1 SV=2 - [DNJA1_HUMAN]	12.78	0.1436	1	1	7	8	397	44.8	7.08
B7Z653	Erythrocyte membrane protein band 4.1-like 1 OS=Homo sapiens GN=EPB41L1 PE=2 SV=1 - [B7Z653_HUMAN]	12.78	0.1222	6	1	9	12	794	89.5	6.28
P31942	Heterogeneous nuclear ribonucleoprotein H3 OS=Homo sapiens GN=HNRNPH3 PE=1 SV=2 - [HNRH3_HUMAN]	12.78	0.2688	2	2	8	8	346	36.9	6.87
Q8IYB3	Serine/arginine repetitive matrix protein 1 OS=Homo sapiens GN=SRRM1 PE=1 SV=2 - [SRRM1_HUMAN]	12.77	0.0907	3	2	9	10	904	102.3	11.84
Q8WWY3	U4/U6 small nuclear ribonucleoprotein Prp31 OS=Homo sapiens GN=PRPF31 PE=1 SV=2 - [PRP31_HUMAN]	12.75	0.1904	6	2	9	10	499	55.4	5.78
E9PCI7	Uncharacterized protein OS=Homo sapiens GN=WDR44 PE=4 SV=1 - [E9PCI7_HUMAN]	12.75	0.1545	3	1	11	13	906	100.7	5.43
Q7RTV0	PHD finger-like domain-containing protein 5A OS=Homo sapiens GN=PHF5A PE=1 SV=1 - [PHF5A_HUMAN]	12.75	0.5273	1	2	5	5	110	12.4	8.41
B4DXE2	Uncharacterized protein OS=Homo sapiens GN=BAG2 PE=2 SV=1 - [B4DXE2_HUMAN]	12.74	0.3652	3	3	6	7	178	20.2	6.29
Q5QPL9	RNA binding protein, autoantigenic (HnRNP-associated with lethal yellow homolog (Mouse)) (Fragment) OS=Homo sapiens GN=RALY PE=2 SV=1 - [Q5QPL9_HUMAN]	12.73	0.2363	11	2	6	6	237	24.7	10.49
E9PF10	Nucleoporin 155kDa OS=Homo sapiens GN=NUP155 PE=4 SV=1 - [E9PF10_HUMAN]	12.7	0.052	3	2	4	4	1327	148	6.3
Q6X734	NIF3L1 isoform gamma OS=Homo sapiens GN=NIF3L1 PE=2 SV=1 - [Q6X734_HUMAN]	12.65	0.2381	4	2	5	6	252	28.4	8.32
P78406	mRNA export factor OS=Homo sapiens GN=RAE1 PE=1 SV=1 - [RAE1L_HUMAN]	12.65	0.1522	5	2	6	6	368	40.9	7.83
O00148	ATP-dependent RNA helicase DDX39A OS=Homo sapiens GN=DDX39A PE=1 SV=2 - [DX39A_HUMAN]	12.64	0.1944	5	1	8	9	427	49.1	5.68
Q8N183	Mimitin, mitochondrial OS=Homo sapiens GN=NDUFAF2 PE=1 SV=1 - [MIMIT_HUMAN]	12.64	0.2781	1	1	5	6	169	19.8	8.97
P62995	Transformer-2 protein homolog beta OS=Homo sapiens GN=TRA2B PE=1 SV=1 - [TRA2B_HUMAN]	12.64	0.2292	2	1	7	9	288	33.6	11.25
B7Z972	Protein-L-isoaspartate O-methyltransferase OS=Homo sapiens GN=PCMT1 PE=2 SV=1 - [B7Z972_HUMAN]	12.63	0.3229	3	1	5	6	192	20.7	6.87
Q9UNF0	Protein kinase C and casein kinase substrate in neurons protein 2 OS=Homo sapiens GN=PACSIN2 PE=1 SV=2 - [PACN2_HUMAN]	12.63	0.1811	3	2	7	7	486	55.7	5.2
B4DGR0	Uncharacterized protein OS=Homo sapiens GN=API5 PE=2 SV=1 - [B4DGR0_HUMAN]	12.59	0.1689	2	1	7	7	450	50.7	6.18
G5E964	Ankyrin repeat domain 17 OS=Homo sapiens GN=ANKRD17 PE=4 SV=1 - [G5E964_HUMAN]	12.57	0.0383	6	1	7	10	2352	246.6	6.68
O96008	Mitochondrial import receptor subunit TOM40 homolog OS=Homo sapiens GN=TOMM40 PE=1 SV=1 - [TOM40_HUMAN]	12.56	0.1911	1	2	7	7	361	37.9	7.25
B4DM74	Uncharacterized protein OS=Homo sapiens GN=RPL18A PE=2 SV=1 - [B4DM74_HUMAN]	12.56	0.3701	2	1	7	8	154	18.1	10.48
P40429	60S ribosomal protein L13a OS=Homo sapiens GN=RPL13A PE=1 SV=2 - [RL13A_HUMAN]	12.55	0.2611	2	2	6	8	203	23.6	10.93
P59998	Actin-related protein 2/3 complex subunit 4 OS=Homo sapiens GN=ARPC4 PE=1 SV=3 - [ARPC4_HUMAN]	12.55	0.3571	6	2	6	8	168	19.7	8.43
P49720	Proteasome subunit beta type-3 OS=Homo sapiens GN=PSMB3 PE=1 SV=2 - [PSB3_HUMAN]	12.55	0.2829	1	2	4	4	205	22.9	6.55
P00966	Argininosuccinate synthase OS=Homo sapiens GN=ASS1 PE=1 SV=2 - [ASSY_HUMAN]	12.51	0.1772	4	2	6	7	412	46.5	8.02
P11717	Cation-independent mannose-6-phosphate receptor OS=Homo sapiens GN=IGF2R PE=1 SV=3 - [MPRI_HUMAN]	12.51	0.0562	1	2	12	13	2491	274.2	5.94
Q00169	Phosphatidylinositol transfer protein alpha isoform OS=Homo sapiens GN=PITPNA PE=1 SV=2 - [PIPNA_HUMAN]	12.5	0.2519	3	1	6	6	270	31.8	6.55
Q8N766	Uncharacterized protein KIAA0090 OS=Homo sapiens GN=KIAA0090 PE=1 SV=1 - [K0090_HUMAN]	12.42	0.0856	1	1	7	8	993	111.7	7.66
E5RJU9	Metadherin OS=Homo sapiens GN=MTDH PE=4 SV=1 - [E5RJU9_HUMAN]	12.41	0.1445	4	3	6	6	526	57.5	9.54
E7EMK4	DEAD (Asp-Glu-Ala-As) box polypeptide 19B OS=Homo sapiens GN=DDX19B PE=4 SV=1 - [E7EMK4_HUMAN]	12.4	0.1435	5	3	6	6	453	51	7.65
Q92900	Regulator of nonsense transcripts 1 OS=Homo sapiens GN=UPF1 PE=1 SV=2 - [RENT1_HUMAN]	12.4	0.1019	1	1	10	12	1129	124.3	6.61
Q9BR76	Coronin-1B OS=Homo sapiens GN=CORO1B PE=1 SV=1 - [COR1B_HUMAN]	12.4	0.1391	5	1	7	7	489	54.2	5.88
Q9H3U1	Protein unc-45 homolog A OS=Homo sapiens GN=UNC45A PE=1 SV=1 - [UN45A_HUMAN]	12.38	0.1748	1	1	14	15	944	103	6.07
Q7Z6E9	E3 ubiquitin-protein ligase RBBP6 OS=Homo sapiens GN=RBBP6 PE=1 SV=1 - [RBBP6_HUMAN]	12.37	0.0993	1	1	14	15	1792	201.4	9.64
Q99961	Endophilin-A2 OS=Homo sapiens GN=SH3GL1 PE=1 SV=1 - [SH3G1_HUMAN]	12.37	0.2609	2	1	7	9	368	41.5	5.43
Q6P452	Annexin OS=Homo sapiens GN=ANXA4 PE=2 SV=1 - [Q6P452_HUMAN]	12.37	0.1672	3	2	4	4	299	33.5	5.86
Q53GQ0	Estradiol 17-beta-dehydrogenase 12 OS=Homo sapiens GN=HSD17B12 PE=1 SV=2 - [DHB12_HUMAN]	12.35	0.2756	2	2	8	8	312	34.3	9.32
Q93034	Cullin-5 OS=Homo sapiens GN=CUL5 PE=1 SV=4 - [CUL5_HUMAN]	12.33	0.1205	1	1	8	9	780	90.9	7.94
Q9NQ88	Probable fructose-2,6-bisphosphatase TIGAR OS=Homo sapiens GN=TIGAR PE=1 SV=1 - [TIGAR_HUMAN]	12.32	0.1296	1	1	3	6	270	30	7.69
F5H425	Eukaryotic translation initiation factor 3, subunit J OS=Homo sapiens GN=EIF3J PE=4 SV=1 - [F5H425_HUMAN]	12.32	0.3254	4	2	4	4	209	23	4.64
P50748	Kinetochore-associated protein 1 OS=Homo sapiens GN=KNTC1 PE=1 SV=1 - [KNTC1_HUMAN]	12.31	0.091	1	1	16	18	2209	250.6	5.97
B8ZZT7	Hematological and neurological-expressed 1 OS=Homo sapiens GN=HN1 PE=4 SV=1 - [B8ZZT7_HUMAN]	12.31	0.3738	3	1	2	4	107	11.6	8.47
Q9Y6G9	Cytoplasmic dynein 1 light intermediate chain 1 OS=Homo sapiens GN=DYNC1LI1 PE=1 SV=3 - [DC1L1_HUMAN]	12.27	0.1625	2	2	7	7	523	56.5	6.42
Q9NR99	Matrix-remodeling-associated protein 5 OS=Homo sapiens GN=MXRA5 PE=2 SV=3 - [MXRA5_HUMAN]	12.26	0.075	1	1	15	16	2828	312	8.32
E9PCX6	Uncharacterized protein OS=Homo sapiens GN=ASNS PE=4 SV=1 - [E9PCX6_HUMAN]	12.24	0.1339	6	1	5	5	478	54.8	6.49
P30419	Glycylpeptide N-tetradecanoyltransferase 1 OS=Homo sapiens GN=NMT1 PE=1 SV=2 - [NMT1_HUMAN]	12.23	0.1331	2	2	5	5	496	56.8	7.8
B4DPP0	CD9 molecule OS=Homo sapiens GN=CD9 PE=2 SV=1 - [B4DPP0_HUMAN]	12.22	0.3121	4	1	5	6	141	15.9	6.74
Q05048	Cleavage stimulation factor subunit 1 OS=Homo sapiens GN=CSTF1 PE=1 SV=1 - [CSTF1_HUMAN]	12.19	0.1694	2	2	6	6	431	48.3	6.58
P45974	Ubiquitin carboxyl-terminal hydrolase 5 OS=Homo sapiens GN=USP5 PE=1 SV=2 - [UBP5_HUMAN]	12.18	0.1294	1	1	9	9	858	95.7	5.03
P36915	Guanine nucleotide-binding protein-like 1 OS=Homo sapiens GN=GNL1 PE=1 SV=2 - [GNL1_HUMAN]	12.17	0.1285	6	1	7	11	607	68.6	5.8
Q96PN6	Adenylate cyclase type 10 OS=Homo sapiens GN=ADCY10 PE=1 SV=3 - [ADCYA_HUMAN]	12.17	0.105	2	1	14	15	1610	187	7.31
O00170	AH receptor-interacting protein OS=Homo sapiens GN=AIP PE=1 SV=2 - [AIP_HUMAN]	12.14	0.2758	1	1	7	7	330	37.6	6.29
Q9H4M9	EH domain-containing protein 1 OS=Homo sapiens GN=EHD1 PE=1 SV=2 - [EHD1_HUMAN]	12.13	0.1273	5	1	6	8	534	60.6	6.83
P36551	Coproporphyrinogen-III oxidase, mitochondrial OS=Homo sapiens GN=CPOX PE=1 SV=3 - [HEM6_HUMAN]	12.13	0.1718	1	1	6	6	454	50.1	8.25
Q9UHV9	Prefoldin subunit 2 OS=Homo sapiens GN=PFDN2 PE=1 SV=1 - [PFD2_HUMAN]	12.09	0.2403	1	2	3	4	154	16.6	6.58
G3V1D4	Lin-7 homolog C (C. elegans) OS=Homo sapiens GN=LIN7C PE=4 SV=1 - [G3V1D4_HUMAN]	12.09	0.2486	2	2	4	4	173	19.2	9.07
B4DM51	Uncharacterized protein OS=Homo sapiens GN=MSI2 PE=2 SV=1 - [B4DM51_HUMAN]	12.08	0.2322	3	1	6	7	267	28.8	9.04
D6RDG3	Basic transcription factor 3 (Fragment) OS=Homo sapiens GN=BTF3 PE=4 SV=1 - [D6RDG3_HUMAN]	12.07	0.367	3	1	4	8	109	11.8	5.9
P51114	Fragile X mental retardation syndrome-related protein 1 OS=Homo sapiens GN=FXR1 PE=1 SV=3 - [FXR1_HUMAN]	12.03	0.087	3	1	5	6	621	69.7	6.15
B4DU58	Uncharacterized protein OS=Homo sapiens GN=CAPG PE=2 SV=1 - [B4DU58_HUMAN]	12.02	0.156	3	1	3	5	327	36.2	6.25
P43304	Glycerol-3-phosphate dehydrogenase, mitochondrial OS=Homo sapiens GN=GPD2 PE=1 SV=3 - [GPDM_HUMAN]	11.98	0.0977	2	1	7	8	727	80.8	7.69
Q96P70	Importin-9 OS=Homo sapiens GN=IPO9 PE=1 SV=3 - [IPO9_HUMAN]	11.95	0.0874	1	1	7	8	1041	115.9	4.81
E9PDR0	Propionyl CoA carboxylase, beta polypeptide OS=Homo sapiens GN=PCCB PE=4 SV=1 - [E9PDR0_HUMAN]	11.95	0.2055	11	1	8	8	550	59.4	7.46
Q2TAY7	WD40 repeat-containing protein SMU1 OS=Homo sapiens GN=SMU1 PE=1 SV=2 - [SMU1_HUMAN]	11.91	0.1267	2	1	5	6	513	57.5	7.18
O60488	Long-chain-fatty-acid--CoA ligase 4 OS=Homo sapiens GN=ACSL4 PE=1 SV=2 - [ACSL4_HUMAN]	11.89	0.128	1	1	7	8	711	79.1	8.38
Q8WW12	PEST proteolytic signal-containing nuclear protein OS=Homo sapiens GN=PCNP PE=1 SV=2 - [PCNP_HUMAN]	11.88	0.309	1	1	4	4	178	18.9	7.49
Q12874	Splicing factor 3A subunit 3 OS=Homo sapiens GN=SF3A3 PE=1 SV=1 - [SF3A3_HUMAN]	11.88	0.1537	1	1	7	7	501	58.8	5.38
C9J808	MKI67 (FHA domain)-interacting nucleolar phosphoprotein (Fragment) OS=Homo sapiens GN=MKI67IP PE=4 SV=1 - [C9J808_HUMAN]	11.88	0.2667	3	1	5	5	165	19.5	9.79
P61019	Ras-related protein Rab-2A OS=Homo sapiens GN=RAB2A PE=1 SV=1 - [RAB2A_HUMAN]	11.87	0.2264	3	1	4	5	212	23.5	6.54
Q96MW1	Coiled-coil domain-containing protein 43 OS=Homo sapiens GN=CCDC43 PE=1 SV=2 - [CCD43_HUMAN]	11.86	0.1607	1	1	4	6	224	25.2	4.92
Q99536	Synaptic vesicle membrane protein VAT-1 homolog OS=Homo sapiens GN=VAT1 PE=1 SV=2 - [VAT1_HUMAN]	11.86	0.1374	4	2	5	8	393	41.9	6.29
P48147	Prolyl endopeptidase OS=Homo sapiens GN=PREP PE=1 SV=2 - [PPCE_HUMAN]	11.85	0.1394	1	2	7	7	710	80.6	5.86
Q9Y333	U6 snRNA-associated Sm-like protein LSm2 OS=Homo sapiens GN=LSM2 PE=1 SV=1 - [LSM2_HUMAN]	11.85	0.2737	1	1	2	4	95	10.8	6.52
P35813	Protein phosphatase 1A OS=Homo sapiens GN=PPM1A PE=1 SV=1 - [PPM1A_HUMAN]	11.84	0.1675	7	2	6	6	382	42.4	5.36
Q9P2E3	NFX1-type zinc finger-containing protein 1 OS=Homo sapiens GN=ZNFX1 PE=1 SV=2 - [ZNFX1_HUMAN]	11.83	0.0834	1	1	12	13	1918	220.1	7.3
Q9Y4W6	AFG3-like protein 2 OS=Homo sapiens GN=AFG3L2 PE=1 SV=2 - [AFG32_HUMAN]	11.82	0.1355	2	1	11	12	797	88.5	8.66
C9JQ41	Coiled-coil domain-containing 58 OS=Homo sapiens GN=CCDC58 PE=4 SV=1 - [C9JQ41_HUMAN]	11.81	0.3231	2	1	3	3	130	15.3	8.88
Q9H4A4	Aminopeptidase B OS=Homo sapiens GN=RNPEP PE=1 SV=2 - [AMPB_HUMAN]	11.81	0.1538	3	2	7	7	650	72.5	5.74
O75607	Nucleoplasmin-3 OS=Homo sapiens GN=NPM3 PE=1 SV=3 - [NPM3_HUMAN]	11.81	0.264	1	3	3	5	178	19.3	4.63
Q8IWX8	Calcium homeostasis endoplasmic reticulum protein OS=Homo sapiens GN=CHERP PE=1 SV=3 - [CHERP_HUMAN]	11.8	0.1201	1	1	8	8	916	103.6	9.04
Q5JWF2	Guanine nucleotide-binding protein G(s) subunit alpha isoforms XLas OS=Homo sapiens GN=GNAS PE=1 SV=2 - [GNAS1_HUMAN]	11.8	0.055	4	1	5	5	1037	111	5.03
P09382	Galectin-1 OS=Homo sapiens GN=LGALS1 PE=1 SV=2 - [LEG1_HUMAN]	11.76	0.2593	1	2	3	3	135	14.7	5.5
E9PC15	Acylglycerol kinase OS=Homo sapiens GN=AGK PE=4 SV=1 - [E9PC15_HUMAN]	11.72	0.1142	2	1	4	5	394	43.8	6.34
A0AUZ9	Uncharacterized protein C2orf67 OS=Homo sapiens GN=C2orf67 PE=1 SV=2 - [CB067_HUMAN]	11.72	0.0983	1	1	10	11	987	112.2	8.44
B6F210	Glutathione synthetase OS=Homo sapiens GN=GSS PE=2 SV=1 - [B6F210_HUMAN]	11.72	0.1983	3	2	5	5	363	40.3	5.11
H0Y3R8	Tight junction protein 1 (zona occludens 1) OS=Homo sapiens GN=TJP1 PE=4 SV=1 - [H0Y3R8_HUMAN]	11.71	0.0752	4	1	13	13	1675	187.5	6.76
P08758	Annexin A5 OS=Homo sapiens GN=ANXA5 PE=1 SV=2 - [ANXA5_HUMAN]	11.71	0.175	4	1	6	6	320	35.9	5.05
Q9NRX4	14 kDa phosphohistidine phosphatase OS=Homo sapiens GN=PHPT1 PE=1 SV=1 - [PHP14_HUMAN]	11.7	0.376	1	2	4	5	125	13.8	6.07
E9PRJ3	CD151 molecule (Raph blood group) (Fragment) OS=Homo sapiens GN=CD151 PE=4 SV=1 - [E9PRJ3_HUMAN]	11.65	0.2247	4	1	4	7	178	19.8	7.77
Q14566	DNA replication licensing factor MCM6 OS=Homo sapiens GN=MCM6 PE=1 SV=1 - [MCM6_HUMAN]	11.65	0.0792	1	2	5	5	821	92.8	5.41
Q9NWH9	SAFB-like transcription modulator OS=Homo sapiens GN=SLTM PE=1 SV=2 - [SLTM_HUMAN]	11.62	0.1402	1	1	12	12	1034	117.1	7.87
Q01081	Splicing factor U2AF 35 kDa subunit OS=Homo sapiens GN=U2AF1 PE=1 SV=3 - [U2AF1_HUMAN]	11.6	0.2792	3	1	5	5	240	27.9	8.81
Q9BVP2	Guanine nucleotide-binding protein-like 3 OS=Homo sapiens GN=GNL3 PE=1 SV=2 - [GNL3_HUMAN]	11.6	0.1348	1	1	7	7	549	62	9.16
Q86SX6	Glutaredoxin-related protein 5, mitochondrial OS=Homo sapiens GN=GLRX5 PE=1 SV=2 - [GLRX5_HUMAN]	11.55	0.3503	1	1	5	6	157	16.6	6.79
P05362	Intercellular adhesion molecule 1 OS=Homo sapiens GN=ICAM1 PE=1 SV=2 - [ICAM1_HUMAN]	11.53	0.0996	3	2	4	5	532	57.8	7.99
Q9H8H0	Nucleolar protein 11 OS=Homo sapiens GN=NOL11 PE=1 SV=1 - [NOL11_HUMAN]	11.53	0.0946	2	2	7	7	719	81.1	6.07
Q9H3K6	BolA-like protein 2 OS=Homo sapiens GN=BOLA2 PE=1 SV=1 - [BOLA2_HUMAN]	11.5	0.5	1	1	5	6	86	10.1	6.52
P52788	Spermine synthase OS=Homo sapiens GN=SMS PE=1 SV=2 - [SPSY_HUMAN]	11.48	0.2322	2	1	7	8	366	41.2	5.02
E9PNK6	Tumor protein D52-like 1 OS=Homo sapiens GN=TPD52L1 PE=4 SV=1 - [E9PNK6_HUMAN]	11.47	0.1928	5	2	4	6	166	18.6	5.83
B1A8Z4	SMARCA4 isoform 3 OS=Homo sapiens GN=SMARCA4 PE=2 SV=1 - [B1A8Z4_HUMAN]	11.43	0.0949	7	1	13	13	1613	181.1	7.99
Q05193	Dynamin-1 OS=Homo sapiens GN=DNM1 PE=1 SV=2 - [DYN1_HUMAN]	11.42	0.1389	11	1	9	11	864	97.3	7.17
E9PPB5	Chromosome 11 open reading frame 54 (Fragment) OS=Homo sapiens GN=C11orf54 PE=4 SV=1 - [E9PPB5_HUMAN]	11.41	0.2486	9	2	3	3	185	20.4	8.31
Q9NQT5	Exosome complex component RRP40 OS=Homo sapiens GN=EXOSC3 PE=1 SV=3 - [EXOS3_HUMAN]	11.4	0.1818	2	1	3	3	275	29.6	8.1
P11279	Lysosome-associated membrane glycoprotein 1 OS=Homo sapiens GN=LAMP1 PE=1 SV=3 - [LAMP1_HUMAN]	11.4	0.1295	2	2	4	5	417	44.9	8.75
Q969S3	Zinc finger protein 622 OS=Homo sapiens GN=ZNF622 PE=1 SV=1 - [ZN622_HUMAN]	11.38	0.1782	1	2	7	8	477	54.2	6.15
Q9UNH7	Sorting nexin-6 OS=Homo sapiens GN=SNX6 PE=1 SV=1 - [SNX6_HUMAN]	11.38	0.1453	3	2	5	5	406	46.6	6.16
Q9GZS1	DNA-directed RNA polymerase I subunit RPA49 OS=Homo sapiens GN=POLR1E PE=1 SV=2 - [RPA49_HUMAN]	11.37	0.1642	2	1	7	9	481	53.9	8.56
Q6ICB4	Sesquipedalian-2 OS=Homo sapiens GN=FAM109B PE=1 SV=1 - [SESQ2_HUMAN]	11.35	0.1699	1	1	4	5	259	28.3	7.11
E7ES17	Huntingtin-interacting protein 1 OS=Homo sapiens GN=HIP1 PE=4 SV=1 - [E7ES17_HUMAN]	11.35	0.1227	2	1	11	11	986	110.6	5.27
F5H3K3	Spermatogenesis-associated 2 OS=Homo sapiens GN=SPATA2 PE=4 SV=1 - [F5H3K3_HUMAN]	11.32	0.2089	2	1	7	9	383	42.5	8.54
P49736	DNA replication licensing factor MCM2 OS=Homo sapiens GN=MCM2 PE=1 SV=4 - [MCM2_HUMAN]	11.32	0.0929	4	1	8	9	904	101.8	5.52
O00116	Alkyldihydroxyacetonephosphate synthase, peroxisomal OS=Homo sapiens GN=AGPS PE=1 SV=1 - [ADAS_HUMAN]	11.3	0.1094	2	2	7	8	658	72.9	7.34
Q969H8	UPF0556 protein C19orf10 OS=Homo sapiens GN=C19orf10 PE=1 SV=1 - [CS010_HUMAN]	11.28	0.2139	1	1	4	5	173	18.8	6.68
Q8N5K1	CDGSH iron-sulfur domain-containing protein 2 OS=Homo sapiens GN=CISD2 PE=1 SV=1 - [CISD2_HUMAN]	11.26	0.2667	2	2	3	3	135	15.3	9.61
O75477	Erlin-1 OS=Homo sapiens GN=ERLIN1 PE=1 SV=1 - [ERLN1_HUMAN]	11.25	0.2457	3	1	8	8	346	38.9	7.87
Q00325	Phosphate carrier protein, mitochondrial OS=Homo sapiens GN=SLC25A3 PE=1 SV=2 - [MPCP_HUMAN]	11.23	0.1906	2	2	6	8	362	40.1	9.38
Q5T8D3	Acyl-CoA-binding domain-containing protein 5 OS=Homo sapiens GN=ACBD5 PE=1 SV=1 - [ACBD5_HUMAN]	11.23	0.1536	2	1	8	9	534	60.1	5.33
P50895	Basal cell adhesion molecule OS=Homo sapiens GN=BCAM PE=1 SV=2 - [BCAM_HUMAN]	11.19	0.1688	1	2	7	9	628	67.4	5.81
Q99614	Tetratricopeptide repeat protein 1 OS=Homo sapiens GN=TTC1 PE=1 SV=1 - [TTC1_HUMAN]	11.16	0.1575	1	1	5	5	292	33.5	4.84
Q6JUT2	HCG37564, isoform CRA_c OS=Homo sapiens GN=TIRAP3 PE=2 SV=1 - [Q6JUT2_HUMAN]	11.14	0.1114	4	3	4	4	404	46.1	5.12
Q70UQ0	Inhibitor of nuclear factor kappa-B kinase-interacting protein OS=Homo sapiens GN=IKBIP PE=1 SV=1 - [IKIP_HUMAN]	11.09	0.24	1	1	7	10	350	39.3	9.17
P07339	Cathepsin D OS=Homo sapiens GN=CTSD PE=1 SV=1 - [CATD_HUMAN]	11.08	0.2597	1	1	7	7	412	44.5	6.54
O94916	Nuclear factor of activated T-cells 5 OS=Homo sapiens GN=NFAT5 PE=1 SV=1 - [NFAT5_HUMAN]	11.07	0.047	3	1	6	6	1531	165.7	5.24
Q96B58	TIA1 cytotoxic granule-associated RNA binding protein, isoform CRA_d OS=Homo sapiens GN=TIA1 PE=2 SV=1 - [Q96B58_HUMAN]	11.07	0.1822	10	1	4	4	214	24	8.31
Q92747	Actin-related protein 2/3 complex subunit 1A OS=Homo sapiens GN=ARPC1A PE=1 SV=2 - [ARC1A_HUMAN]	11.06	0.1243	3	1	4	5	370	41.5	8.18
P61513	60S ribosomal protein L37a OS=Homo sapiens GN=RPL37A PE=1 SV=2 - [RL37A_HUMAN]	11.05	0.4891	2	1	5	6	92	10.3	10.43
Q13426	DNA repair protein XRCC4 OS=Homo sapiens GN=XRCC4 PE=1 SV=2 - [XRCC4_HUMAN]	11.04	0.1637	1	1	4	5	336	38.3	4.98
P17655	Calpain-2 catalytic subunit OS=Homo sapiens GN=CAPN2 PE=1 SV=6 - [CAN2_HUMAN]	11.04	0.0614	3	2	4	5	700	79.9	4.98
Q15642	Cdc42-interacting protein 4 OS=Homo sapiens GN=TRIP10 PE=1 SV=3 - [CIP4_HUMAN]	11.03	0.0982	1	1	5	5	601	68.3	5.73
P28340	DNA polymerase delta catalytic subunit OS=Homo sapiens GN=POLD1 PE=1 SV=2 - [DPOD1_HUMAN]	11.02	0.1084	3	1	10	10	1107	123.6	7.03
Q96P16	Regulation of nuclear pre-mRNA domain-containing protein 1A OS=Homo sapiens GN=RPRD1A PE=1 SV=1 - [RPR1A_HUMAN]	11.02	0.1987	1	1	4	6	312	35.7	7.55
C0IMW5	SWI/SNF related, matrix associated, actin dependent regulator of chromatin, subfamily e, member 1 OS=Homo sapiens GN=SMARCE1 PE=2 SV=1 - [C0IMW5_HUMAN]	11.01	0.2165	4	1	6	6	328	37.9	5.6
G3V340	Striatin, calmodulin-binding protein 3 OS=Homo sapiens GN=STRN3 PE=4 SV=1 - [G3V340_HUMAN]	11.01	0.2108	3	1	6	7	332	36.2	4.87
Q96SB4	SRSF protein kinase 1 OS=Homo sapiens GN=SRPK1 PE=1 SV=2 - [SRPK1_HUMAN]	10.98	0.0794	8	2	4	4	655	74.3	6.16
C9JLU1	Polymerase (RNA) II (DNA directed) polypeptide H (Fragment) OS=Homo sapiens GN=POLR2H PE=4 SV=1 - [C9JLU1_HUMAN]	10.95	0.302	6	2	4	5	149	17	4.68
B4DT77	Annexin OS=Homo sapiens GN=ANXA7 PE=2 SV=1 - [B4DT77_HUMAN]	10.94	0.1369	3	1	4	5	336	37.8	7.18
Q5HY57	Emerin OS=Homo sapiens GN=EMD PE=2 SV=1 - [Q5HY57_HUMAN]	10.93	0.3836	2	2	6	7	219	24.9	5.02
Q9NUJ1	Abhydrolase domain-containing protein 10, mitochondrial OS=Homo sapiens GN=ABHD10 PE=1 SV=1 - [ABHDA_HUMAN]	10.9	0.2092	3	1	5	5	306	33.9	8.57
Q13123	Protein Red OS=Homo sapiens GN=IK PE=1 SV=3 - [RED_HUMAN]	10.9	0.1472	5	1	8	8	557	65.6	6.64
Q9H582	Zinc finger protein 644 OS=Homo sapiens GN=ZNF644 PE=1 SV=2 - [ZN644_HUMAN]	10.9	0.0806	1	1	9	13	1327	149.5	8.16
P47914	60S ribosomal protein L29 OS=Homo sapiens GN=RPL29 PE=1 SV=2 - [RL29_HUMAN]	10.87	0.5031	1	1	9	10	159	17.7	11.66
Q9Y446	Plakophilin-3 OS=Homo sapiens GN=PKP3 PE=1 SV=1 - [PKP3_HUMAN]	10.82	0.1343	2	1	8	9	797	87	9.32
Q06203	Amidophosphoribosyltransferase OS=Homo sapiens GN=PPAT PE=1 SV=1 - [PUR1_HUMAN]	10.82	0.2012	2	1	7	7	517	57.4	6.76
P35270	Sepiapterin reductase OS=Homo sapiens GN=SPR PE=1 SV=1 - [SPRE_HUMAN]	10.78	0.1724	1	1	5	5	261	28	8.05
Q9UKY7	Protein CDV3 homolog OS=Homo sapiens GN=CDV3 PE=1 SV=1 - [CDV3_HUMAN]	10.78	0.3256	5	2	6	7	258	27.3	6.4
P52948	Nuclear pore complex protein Nup98-Nup96 OS=Homo sapiens GN=NUP98 PE=1 SV=4 - [NUP98_HUMAN]	10.77	0.049	1	1	9	9	1817	197.5	6.4
E9PL10	Basic transcription factor 3-like 4 OS=Homo sapiens GN=BTF3L4 PE=4 SV=1 - [E9PL10_HUMAN]	10.76	0.2552	2	1	5	6	145	15.8	9.14
Q96G03	Phosphoglucomutase-2 OS=Homo sapiens GN=PGM2 PE=1 SV=4 - [PGM2_HUMAN]	10.74	0.1324	5	3	7	7	612	68.2	6.73
Q00403	Transcription initiation factor IIB OS=Homo sapiens GN=GTF2B PE=1 SV=1 - [TF2B_HUMAN]	10.73	0.1994	3	1	5	5	316	34.8	8.35
O75821	Eukaryotic translation initiation factor 3 subunit G OS=Homo sapiens GN=EIF3G PE=1 SV=2 - [EIF3G_HUMAN]	10.73	0.2	1	1	6	7	320	35.6	6.13
E9PF19	Transducin (beta)-like 2 OS=Homo sapiens GN=TBL2 PE=4 SV=1 - [E9PF19_HUMAN]	10.72	0.1776	3	2	6	6	411	45.9	9.48
O43633	Charged multivesicular body protein 2a OS=Homo sapiens GN=CHMP2A PE=1 SV=1 - [CHM2A_HUMAN]	10.72	0.2477	1	1	6	9	222	25.1	5.97
B7Z4M2	Uncharacterized protein OS=Homo sapiens GN=WBP4 PE=2 SV=1 - [B7Z4M2_HUMAN]	10.71	0.1239	2	1	3	4	355	40	5.33
Q7L0Y3	Mitochondrial ribonuclease P protein 1 OS=Homo sapiens GN=RG9MTD1 PE=1 SV=2 - [MRRP1_HUMAN]	10.7	0.1092	2	2	4	5	403	47.3	9.36
Q9BZK3	Putative nascent polypeptide-associated complex subunit alpha-like protein OS=Homo sapiens GN=NACAP1 PE=5 SV=1 - [NACP1_HUMAN]	10.7	0.2254	1	1	3	4	213	23.3	4.59
Q01650	Large neutral amino acids transporter small subunit 1 OS=Homo sapiens GN=SLC7A5 PE=1 SV=2 - [LAT1_HUMAN]	10.7	0.1183	1	1	4	6	507	55	7.72
Q9BPX3	Condensin complex subunit 3 OS=Homo sapiens GN=NCAPG PE=1 SV=1 - [CND3_HUMAN]	10.68	0.0966	2	1	9	9	1015	114.3	5.59
Q9Y3E5	Peptidyl-tRNA hydrolase 2, mitochondrial OS=Homo sapiens GN=PTRH2 PE=1 SV=1 - [PTH2_HUMAN]	10.67	0.1899	1	1	2	3	179	19.2	8.73
P45973	Chromobox protein homolog 5 OS=Homo sapiens GN=CBX5 PE=1 SV=1 - [CBX5_HUMAN]	10.67	0.2618	1	1	4	4	191	22.2	5.86
B4DTT0	Uncharacterized protein OS=Homo sapiens GN=GNS PE=2 SV=1 - [B4DTT0_HUMAN]	10.67	0.1066	6	2	5	5	469	53.4	7.77
O75312	Zinc finger protein ZPR1 OS=Homo sapiens GN=ZNF259 PE=1 SV=1 - [ZPR1_HUMAN]	10.66	0.1743	1	1	6	7	459	50.9	4.73
P39748	Flap endonuclease 1 OS=Homo sapiens GN=FEN1 PE=1 SV=1 - [FEN1_HUMAN]	10.64	0.1711	2	1	5	5	380	42.6	8.62
Q9Y3D7	Mitochondrial import inner membrane translocase subunit TIM16 OS=Homo sapiens GN=PAM16 PE=1 SV=2 - [TIM16_HUMAN]	10.64	0.4	1	1	4	4	125	13.8	9.7
Q9H6T3	RNA polymerase II-associated protein 3 OS=Homo sapiens GN=RPAP3 PE=1 SV=2 - [RPAP3_HUMAN]	10.63	0.1519	1	1	9	9	665	75.7	6.84
P62277	40S ribosomal protein S13 OS=Homo sapiens GN=RPS13 PE=1 SV=2 - [RS13_HUMAN]	10.61	0.2715	2	1	4	5	151	17.2	10.54
C9JA28	Signal sequence receptor, gamma (translocon-associated protein gamma) OS=Homo sapiens GN=SSR3 PE=4 SV=1 - [C9JA28_HUMAN]	10.61	0.1494	3	1	3	4	174	20.1	9.44
Q8N6H7	ADP-ribosylation factor GTPase-activating protein 2 OS=Homo sapiens GN=ARFGAP2 PE=1 SV=1 - [ARFG2_HUMAN]	10.6	0.1977	6	1	10	10	521	56.7	7.99
Q16186	Proteasomal ubiquitin receptor ADRM1 OS=Homo sapiens GN=ADRM1 PE=1 SV=2 - [ADRM1_HUMAN]	10.59	0.1155	2	1	5	5	407	42.1	5.07
P46783	40S ribosomal protein S10 OS=Homo sapiens GN=RPS10 PE=1 SV=1 - [RS10_HUMAN]	10.59	0.1818	2	1	3	5	165	18.9	10.15
P84098	60S ribosomal protein L19 OS=Homo sapiens GN=RPL19 PE=1 SV=1 - [RL19_HUMAN]	10.54	0.4184	1	1	10	12	196	23.5	11.47
E7EXB7	Uncharacterized protein OS=Homo sapiens GN=NT5C1B PE=4 SV=1 - [E7EXB7_HUMAN]	10.51	0.1298	3	1	7	8	593	66.8	8.69
P28288	ATP-binding cassette sub-family D member 3 OS=Homo sapiens GN=ABCD3 PE=1 SV=1 - [ABCD3_HUMAN]	10.5	0.1153	3	1	8	10	659	75.4	9.36
E7ER97	Acetylserotonin O-methyltransferase-like OS=Homo sapiens GN=ASMTL PE=4 SV=1 - [E7ER97_HUMAN]	10.5	0.0881	3	2	3	3	545	60.7	6
O95782	AP-2 complex subunit alpha-1 OS=Homo sapiens GN=AP2A1 PE=1 SV=3 - [AP2A1_HUMAN]	10.48	0.0839	1	1	7	7	977	107.5	7.03
Q9Y2Z4	Tyrosine--tRNA ligase, mitochondrial OS=Homo sapiens GN=YARS2 PE=1 SV=2 - [SYYM_HUMAN]	10.48	0.1719	2	1	4	5	477	53.2	8.98
Q5JW30	Staufen, RNA binding protein, homolog 1 (Drosophila) OS=Homo sapiens GN=STAU1 PE=2 SV=1 - [Q5JW30_HUMAN]	10.48	0.2024	3	1	7	8	494	54.7	9.51
Q92922	SWI/SNF complex subunit SMARCC1 OS=Homo sapiens GN=SMARCC1 PE=1 SV=3 - [SMRC1_HUMAN]	10.44	0.0941	1	1	8	10	1105	122.8	5.76
O75521	Enoyl-CoA delta isomerase 2, mitochondrial OS=Homo sapiens GN=ECI2 PE=1 SV=4 - [ECI2_HUMAN]	10.44	0.1142	3	2	5	5	394	43.6	9
P25787	Proteasome subunit alpha type-2 OS=Homo sapiens GN=PSMA2 PE=1 SV=2 - [PSA2_HUMAN]	10.42	0.1709	1	2	4	4	234	25.9	7.43
P35268	60S ribosomal protein L22 OS=Homo sapiens GN=RPL22 PE=1 SV=2 - [RL22_HUMAN]	10.36	0.3047	1	3	3	3	128	14.8	9.19
E5RFP0	NudC domain-containing 2 OS=Homo sapiens GN=NUDCD2 PE=4 SV=1 - [E5RFP0_HUMAN]	10.29	0.2955	2	2	3	3	132	14.7	4.68
B7Z1Q2	Uncharacterized protein OS=Homo sapiens GN=GAS7 PE=2 SV=1 - [B7Z1Q2_HUMAN]	10.28	0.2345	5	1	6	7	290	34.2	7.15
P15374	Ubiquitin carboxyl-terminal hydrolase isozyme L3 OS=Homo sapiens GN=UCHL3 PE=1 SV=1 - [UCHL3_HUMAN]	10.24	0.2348	3	3	4	4	230	26.2	4.92
P31937	3-hydroxyisobutyrate dehydrogenase, mitochondrial OS=Homo sapiens GN=HIBADH PE=1 SV=2 - [3HIDH_HUMAN]	10.24	0.1607	1	1	3	3	336	35.3	8.13
Q14232	Translation initiation factor eIF-2B subunit alpha OS=Homo sapiens GN=EIF2B1 PE=1 SV=1 - [EI2BA_HUMAN]	10.2	0.1213	2	2	3	3	305	33.7	7.33
H0YCY6	Dihydroxyacetone kinase 2 homolog (S. cerevisiae) (Fragment) OS=Homo sapiens GN=DAK PE=4 SV=1 - [H0YCY6_HUMAN]	10.19	0.1069	2	1	4	4	533	54.6	7.72
E9PGK1	Annexin OS=Homo sapiens GN=ANXA6 PE=3 SV=1 - [E9PGK1_HUMAN]	10.18	0.1435	6	1	9	9	641	72.4	5.6
P05198	Eukaryotic translation initiation factor 2 subunit 1 OS=Homo sapiens GN=EIF2S1 PE=1 SV=3 - [IF2A_HUMAN]	10.17	0.2063	1	1	7	7	315	36.1	5.08
Q08379	Golgin subfamily A member 2 OS=Homo sapiens GN=GOLGA2 PE=1 SV=3 - [GOGA2_HUMAN]	10.16	0.0888	1	1	7	7	1002	113	5.02
Q15645	Pachytene checkpoint protein 2 homolog OS=Homo sapiens GN=TRIP13 PE=1 SV=2 - [PCH2_HUMAN]	10.15	0.1042	2	2	4	4	432	48.5	6.09
B4DLN1	Solute carrier family 25 (mitochondrial carrier; dicarboxylate transporter), member 10 OS=Homo sapiens GN=SLC25A10 PE=2 SV=1 - [B4DLN1_HUMAN]	10.14	0.2149	2	1	10	15	442	48.1	9.52
P42126	Enoyl-CoA delta isomerase 1, mitochondrial OS=Homo sapiens GN=ECI1 PE=1 SV=1 - [ECI1_HUMAN]	10.12	0.1159	1	2	3	4	302	32.8	8.54
Q9H2W6	39S ribosomal protein L46, mitochondrial OS=Homo sapiens GN=MRPL46 PE=1 SV=1 - [RM46_HUMAN]	10.11	0.276	1	1	6	6	279	31.7	7.05
P28074	Proteasome subunit beta type-5 OS=Homo sapiens GN=PSMB5 PE=1 SV=3 - [PSB5_HUMAN]	10.1	0.1217	3	2	3	4	263	28.5	6.92
G3V256	Zinc finger CCCH-type-containing 14 OS=Homo sapiens GN=ZC3H14 PE=4 SV=1 - [G3V256_HUMAN]	10.08	0.1471	9	1	7	8	605	68.3	7.94
F5H721	WW domain-binding protein 11 OS=Homo sapiens GN=WBP11 PE=4 SV=1 - [F5H721_HUMAN]	10.07	0.1038	2	1	6	6	607	66.8	8.07
P98175	RNA-binding protein 10 OS=Homo sapiens GN=RBM10 PE=1 SV=3 - [RBM10_HUMAN]	10.04	0.1043	1	2	8	8	930	103.5	5.97
Q7L8S5	OTU domain-containing protein 6A OS=Homo sapiens GN=OTUD6A PE=2 SV=1 - [OTU6A_HUMAN]	10.04	0.1771	1	1	3	5	288	33.3	6.74
E7EMN3	Bleomycin hydrolase OS=Homo sapiens GN=BLMH PE=4 SV=1 - [E7EMN3_HUMAN]	10.03	0.2337	2	1	7	7	368	42.5	6.11
C9JGW8	Uncharacterized protein OS=Homo sapiens PE=4 SV=1 - [C9JGW8_HUMAN]	10.01	0.1447	19	1	4	4	380	42.7	5.34
P84095	Rho-related GTP-binding protein RhoG OS=Homo sapiens GN=RHOG PE=1 SV=1 - [RHOG_HUMAN]	10.01	0.3037	10	1	4	4	191	21.3	8.12
P83111	Serine beta-lactamase-like protein LACTB, mitochondrial OS=Homo sapiens GN=LACTB PE=1 SV=2 - [LACTB_HUMAN]	10	0.1938	1	2	7	7	547	60.7	8.53
F5H5V4	Proteasome (prosome, macropain) 26S subunit, non-ATPase, 9 (Fragment) OS=Homo sapiens GN=PSMD9 PE=4 SV=1 - [F5H5V4_HUMAN]	9.89	0.3333	5	1	4	5	153	16.9	6.11
O00505	Importin subunit alpha-3 OS=Homo sapiens GN=KPNA3 PE=1 SV=2 - [IMA3_HUMAN]	9.88	0.0787	3	1	4	4	521	57.8	4.94
Q9NTX5	Ethylmalonyl-CoA decarboxylase OS=Homo sapiens GN=ECHDC1 PE=1 SV=2 - [ECHD1_HUMAN]	9.88	0.1205	1	1	3	4	307	33.7	8.21
Q9BX68	Histidine triad nucleotide-binding protein 2, mitochondrial OS=Homo sapiens GN=HINT2 PE=1 SV=1 - [HINT2_HUMAN]	9.87	0.3129	1	2	3	3	163	17.2	9.16
F5GWI9	Coiled-coil domain-containing 53 OS=Homo sapiens GN=CCDC53 PE=4 SV=1 - [F5GWI9_HUMAN]	9.87	0.2426	5	1	5	5	169	18.5	4.77
Q9NQP4	Prefoldin subunit 4 OS=Homo sapiens GN=PFDN4 PE=1 SV=1 - [PFD4_HUMAN]	9.87	0.2463	2	2	3	3	134	15.3	4.53
Q9BYD6	39S ribosomal protein L1, mitochondrial OS=Homo sapiens GN=MRPL1 PE=1 SV=2 - [RM01_HUMAN]	9.86	0.1785	3	1	5	6	325	36.9	8.78
Q92621	Nuclear pore complex protein Nup205 OS=Homo sapiens GN=NUP205 PE=1 SV=3 - [NU205_HUMAN]	9.85	0.0343	1	1	5	5	2012	227.8	6.19
F5H886	Tight junction protein 2 (zona occludens 2) OS=Homo sapiens GN=TJP2 PE=4 SV=1 - [F5H886_HUMAN]	9.85	0.0916	3	1	10	12	1157	130.4	7.56
Q9NX58	Cell growth-regulating nucleolar protein OS=Homo sapiens GN=LYAR PE=1 SV=2 - [LYAR_HUMAN]	9.84	0.2032	2	1	7	8	379	43.6	9.54
O43252	Bifunctional 3'-phosphoadenosine 5'-phosphosulfate synthase 1 OS=Homo sapiens GN=PAPSS1 PE=1 SV=2 - [PAPS1_HUMAN]	9.79	0.133	1	1	8	9	624	70.8	6.86
F5GYN4	OTU domain, ubiquitin aldehyde-binding 1 OS=Homo sapiens GN=OTUB1 PE=4 SV=1 - [F5GYN4_HUMAN]	9.78	0.1369	5	2	3	3	241	28	5.29
C9J2C7	NT5C1B-RDH14 readthrough (Fragment) OS=Homo sapiens GN=NT5C1B-RDH14 PE=4 SV=2 - [C9J2C7_HUMAN]	9.77	0.1126	2	1	5	6	533	60.1	6.48
G3XAC6	RNA-binding motif protein 39 OS=Homo sapiens GN=RBM39 PE=4 SV=1 - [G3XAC6_HUMAN]	9.77	0.2293	7	1	9	9	423	48	10.56
A8MUW5	Family with sequence similarity 98, member B OS=Homo sapiens GN=FAM98B PE=4 SV=1 - [A8MUW5_HUMAN]	9.74	0.261	2	1	8	8	433	45.5	8.69
Q9NQR4	Omega-amidase NIT2 OS=Homo sapiens GN=NIT2 PE=1 SV=1 - [NIT2_HUMAN]	9.71	0.1703	2	2	3	3	276	30.6	7.21
O43837	Isocitrate dehydrogenase [NAD] subunit beta, mitochondrial OS=Homo sapiens GN=IDH3B PE=1 SV=2 - [IDH3B_HUMAN]	9.7	0.1039	2	1	3	4	385	42.2	8.46
P24666	Low molecular weight phosphotyrosine protein phosphatase OS=Homo sapiens GN=ACP1 PE=1 SV=3 - [PPAC_HUMAN]	9.7	0.3481	5	2	4	4	158	18	6.74
G5E988	HCG2004350, isoform CRA_d OS=Homo sapiens GN=AP3D1 PE=4 SV=1 - [G5E988_HUMAN]	9.7	0.0836	1	1	8	8	1112	125	7.08
E9PES6	High mobility group box 3 (Fragment) OS=Homo sapiens GN=HMGB3 PE=4 SV=1 - [E9PES6_HUMAN]	9.69	0.2484	4	2	3	4	153	17.5	9.79
Q8N335	Glycerol-3-phosphate dehydrogenase 1-like protein OS=Homo sapiens GN=GPD1L PE=1 SV=1 - [GPD1L_HUMAN]	9.67	0.1795	4	1	8	9	351	38.4	7.02
Q15061	WD repeat-containing protein 43 OS=Homo sapiens GN=WDR43 PE=1 SV=3 - [WDR43_HUMAN]	9.66	0.1034	2	2	4	4	677	74.8	5.57
Q6ZRV2	Protein FAM83H OS=Homo sapiens GN=FAM83H PE=1 SV=3 - [FA83H_HUMAN]	9.65	0.1264	1	1	11	12	1179	127	6.98
P29317	Ephrin type-A receptor 2 OS=Homo sapiens GN=EPHA2 PE=1 SV=2 - [EPHA2_HUMAN]	9.61	0.082	1	2	6	6	976	108.2	6.23
O43747	AP-1 complex subunit gamma-1 OS=Homo sapiens GN=AP1G1 PE=1 SV=5 - [AP1G1_HUMAN]	9.6	0.0681	3	1	6	6	822	91.3	6.8
Q9Y566	SH3 and multiple ankyrin repeat domains protein 1 OS=Homo sapiens GN=SHANK1 PE=1 SV=2 - [SHAN1_HUMAN]	9.59	0.0578	1	1	9	9	2161	224.8	8.15
Q9ULC4	Malignant T-cell-amplified sequence 1 OS=Homo sapiens GN=MCTS1 PE=1 SV=1 - [MCTS1_HUMAN]	9.59	0.2762	1	1	4	4	181	20.5	8.82
O43684	Mitotic checkpoint protein BUB3 OS=Homo sapiens GN=BUB3 PE=1 SV=1 - [BUB3_HUMAN]	9.59	0.1128	2	1	3	3	328	37.1	6.84
E9PD56	PX domain-containing serine/threonine kinase OS=Homo sapiens GN=PXK PE=4 SV=1 - [E9PD56_HUMAN]	9.58	0.0747	4	1	3	5	482	54.7	9.22
O14745	Na(+)/H(+) exchange regulatory cofactor NHE-RF1 OS=Homo sapiens GN=SLC9A3R1 PE=1 SV=4 - [NHRF1_HUMAN]	9.58	0.1145	2	1	5	5	358	38.8	5.77
Q14677	Clathrin interactor 1 OS=Homo sapiens GN=CLINT1 PE=1 SV=1 - [EPN4_HUMAN]	9.56	0.1392	2	2	7	8	625	68.2	6.42
Q9UII8	Cadherin 1, type 1, E-cadherin (Epithelial), isoform CRA_c OS=Homo sapiens GN=CDH1 PE=2 SV=1 - [Q9UII8_HUMAN]	9.56	0.0926	3	2	6	7	821	90.9	4.75
P29218	Inositol monophosphatase 1 OS=Homo sapiens GN=IMPA1 PE=1 SV=1 - [IMPA1_HUMAN]	9.56	0.2347	1	1	5	5	277	30.2	5.26
Q13283	Ras GTPase-activating protein-binding protein 1 OS=Homo sapiens GN=G3BP1 PE=1 SV=1 - [G3BP1_HUMAN]	9.55	0.103	7	1	6	7	466	52.1	5.52
Q8TCG1	Protein CIP2A OS=Homo sapiens GN=KIAA1524 PE=1 SV=2 - [CIP2A_HUMAN]	9.55	0.0818	1	1	6	6	905	102.1	6.23
Q9UK45	U6 snRNA-associated Sm-like protein LSm7 OS=Homo sapiens GN=LSM7 PE=1 SV=1 - [LSM7_HUMAN]	9.54	0.3981	1	1	4	4	103	11.6	5.27
P09417	Dihydropteridine reductase OS=Homo sapiens GN=QDPR PE=1 SV=2 - [DHPR_HUMAN]	9.53	0.1844	5	2	3	3	244	25.8	7.37
P61088	Ubiquitin-conjugating enzyme E2 N OS=Homo sapiens GN=UBE2N PE=1 SV=1 - [UBE2N_HUMAN]	9.52	0.2829	6	2	4	5	152	17.1	6.57
F5GWP1	UBX domain protein 4 OS=Homo sapiens GN=UBXN4 PE=4 SV=1 - [F5GWP1_HUMAN]	9.49	0.1633	5	1	7	8	490	55	6.95
Q9Y6M1	Insulin-like growth factor 2 mRNA-binding protein 2 OS=Homo sapiens GN=IGF2BP2 PE=1 SV=2 - [IF2B2_HUMAN]	9.49	0.1436	2	1	8	8	599	66.1	8.46
Q8WWQ0	PH-interacting protein OS=Homo sapiens GN=PHIP PE=1 SV=2 - [PHIP_HUMAN]	9.49	0.073	2	1	10	10	1821	206.6	8.85
Q5U1V4	Occludin OS=Homo sapiens GN=OCLN PE=2 SV=1 - [Q5U1V4_HUMAN]	9.43	0.2222	4	2	8	9	468	52.7	6.11
P07099	Epoxide hydrolase 1 OS=Homo sapiens GN=EPHX1 PE=1 SV=1 - [HYEP_HUMAN]	9.42	0.1385	3	1	5	5	455	52.9	7.25
D6R9D6	RNA-binding motif protein 47 OS=Homo sapiens GN=RBM47 PE=4 SV=1 - [D6R9D6_HUMAN]	9.42	0.0814	3	1	3	4	393	44	6.32
Q7Z4V5	Hepatoma-derived growth factor-related protein 2 OS=Homo sapiens GN=HDGFRP2 PE=1 SV=1 - [HDGR2_HUMAN]	9.41	0.0999	1	1	6	6	671	74.3	7.49
P19105	Myosin regulatory light chain 12A OS=Homo sapiens GN=MYL12A PE=1 SV=2 - [ML12A_HUMAN]	9.4	0.2456	2	1	4	5	171	19.8	4.81
A6NGG8	Uncharacterized protein C2orf71 OS=Homo sapiens GN=C2orf71 PE=1 SV=1 - [CB071_HUMAN]	9.39	0.0474	1	1	6	6	1288	139.6	8.07
F8WBZ6	RCD1-required for cell differentiation1 homolog (S. pombe) OS=Homo sapiens GN=RQCD1 PE=4 SV=1 - [F8WBZ6_HUMAN]	9.38	0.4133	4	1	2	2	75	8.4	5.78
O60884	DnaJ homolog subfamily A member 2 OS=Homo sapiens GN=DNAJA2 PE=1 SV=1 - [DNJA2_HUMAN]	9.37	0.1456	1	2	5	5	412	45.7	6.48
P09327	Villin-1 OS=Homo sapiens GN=VIL1 PE=1 SV=4 - [VILI_HUMAN]	9.36	0.0677	2	1	5	7	827	92.6	6.39
Q9P0L0	Vesicle-associated membrane protein-associated protein A OS=Homo sapiens GN=VAPA PE=1 SV=3 - [VAPA_HUMAN]	9.36	0.2008	1	1	6	8	249	27.9	8.62
Q49A88	Coiled-coil domain-containing protein 14 OS=Homo sapiens GN=CCDC14 PE=2 SV=3 - [CCD14_HUMAN]	9.36	0.1354	2	1	10	12	953	106.2	8.4
P62195	26S protease regulatory subunit 8 OS=Homo sapiens GN=PSMC5 PE=1 SV=1 - [PRS8_HUMAN]	9.3	0.1798	2	1	7	9	406	45.6	7.55
P09132	Signal recognition particle 19 kDa protein OS=Homo sapiens GN=SRP19 PE=1 SV=3 - [SRP19_HUMAN]	9.3	0.2778	2	2	2	2	144	16.1	9.85
Q9BY32	Inosine triphosphate pyrophosphatase OS=Homo sapiens GN=ITPA PE=1 SV=2 - [ITPA_HUMAN]	9.3	0.2835	1	2	4	4	194	21.4	5.66
Q9Y3Y2	Chromatin target of PRMT1 protein OS=Homo sapiens GN=CHTOP PE=1 SV=2 - [CHTOP_HUMAN]	9.27	0.2581	1	2	6	6	248	26.4	12.23
C9JHZ3	Uncharacterized protein OS=Homo sapiens GN=RRP1B PE=4 SV=1 - [C9JHZ3_HUMAN]	9.26	0.0419	2	1	4	4	740	82.1	9.82
C9J5D1	N(alpha)-acetyltransferase 50, NatE catalytic subunit OS=Homo sapiens GN=NAA50 PE=4 SV=1 - [C9J5D1_HUMAN]	9.25	0.2946	7	1	3	3	129	14.9	8.56
F5H3W1	Podocalyxin-like OS=Homo sapiens GN=PODXL PE=4 SV=1 - [F5H3W1_HUMAN]	9.24	0.0795	3	1	4	5	516	54.4	5.58
P13073	Cytochrome c oxidase subunit 4 isoform 1, mitochondrial OS=Homo sapiens GN=COX4I1 PE=1 SV=1 - [COX41_HUMAN]	9.23	0.2249	1	2	5	5	169	19.6	9.51
Q96CT7	Coiled-coil domain-containing protein 124 OS=Homo sapiens GN=CCDC124 PE=1 SV=1 - [CC124_HUMAN]	9.17	0.2556	1	2	6	6	223	25.8	9.54
Q8NBJ5	Procollagen galactosyltransferase 1 OS=Homo sapiens GN=GLT25D1 PE=1 SV=1 - [GT251_HUMAN]	9.17	0.0949	2	2	5	5	622	71.6	7.31
E7EP00	SEC24 family, member C (S. cerevisiae) OS=Homo sapiens GN=SEC24C PE=4 SV=2 - [E7EP00_HUMAN]	9.16	0.0595	3	1	5	7	975	106.6	6.96
P53004	Biliverdin reductase A OS=Homo sapiens GN=BLVRA PE=1 SV=2 - [BIEA_HUMAN]	9.16	0.125	1	1	4	4	296	33.4	6.44
C9IZU8	Ribulose-phosphate 3-epimerase OS=Homo sapiens GN=RPE PE=3 SV=1 - [C9IZU8_HUMAN]	9.15	0.2444	6	1	4	4	225	24.9	5.39
A6NKH4	Sorting nexin 1, isoform CRA_d OS=Homo sapiens GN=SNX1 PE=4 SV=2 - [A6NKH4_HUMAN]	9.14	0.135	4	1	5	5	474	53.3	5.03
Q13547	Histone deacetylase 1 OS=Homo sapiens GN=HDAC1 PE=1 SV=1 - [HDAC1_HUMAN]	9.14	0.1286	5	1	5	6	482	55.1	5.48
B4DDP6	Drebrin-like OS=Homo sapiens GN=DBNL PE=2 SV=1 - [B4DDP6_HUMAN]	9.14	0.1257	7	1	5	5	382	43	5.03
P61970	Nuclear transport factor 2 OS=Homo sapiens GN=NUTF2 PE=1 SV=1 - [NTF2_HUMAN]	9.13	0.3543	1	2	4	5	127	14.5	5.38
E9PL57	NEDD8-MDP1 readthrough (Fragment) OS=Homo sapiens GN=NEDD8-MDP1 PE=4 SV=1 - [E9PL57_HUMAN]	9.12	0.1706	4	2	3	3	170	19.5	7.43
O00515	Ladinin-1 OS=Homo sapiens GN=LAD1 PE=1 SV=2 - [LAD1_HUMAN]	9.12	0.2166	3	1	10	12	517	57.1	9.67
Q9ULH0	Kinase D-interacting substrate of 220 kDa OS=Homo sapiens GN=KIDINS220 PE=1 SV=3 - [KDIS_HUMAN]	9.1	0.0666	1	1	9	9	1771	196.4	6.62
G3V1P4	Hydroxymethylbilane synthase, isoform CRA_c OS=Homo sapiens GN=HMBS PE=4 SV=1 - [G3V1P4_HUMAN]	9.08	0.1513	6	1	4	4	304	33.2	7.97
O75175	CCR4-NOT transcription complex subunit 3 OS=Homo sapiens GN=CNOT3 PE=1 SV=1 - [CNOT3_HUMAN]	9.08	0.0876	1	1	5	5	753	81.8	6.2
C9JZR4	ADP-ribosylation factor GTPase-activating protein 3 OS=Homo sapiens GN=ARFGAP3 PE=4 SV=2 - [C9JZR4_HUMAN]	9.07	0.1284	5	1	8	8	444	48.9	7.23
Q6UX04	Peptidyl-prolyl cis-trans isomerase CWC27 homolog OS=Homo sapiens GN=CWC27 PE=1 SV=1 - [CWC27_HUMAN]	9.06	0.1504	3	1	7	7	472	53.8	5.8
A6NM98	ARD1 homolog A, N-acetyltransferase (S. cerevisiae), isoform CRA_b OS=Homo sapiens GN=NAA10 PE=4 SV=1 - [A6NM98_HUMAN]	9.06	0.2	8	1	4	4	220	24.8	5.52
Q8TF72	Protein Shroom3 OS=Homo sapiens GN=SHROOM3 PE=1 SV=2 - [SHRM3_HUMAN]	9.02	0.0441	1	1	8	8	1996	216.7	7.8
Q9Y3Z3	SAM domain and HD domain-containing protein 1 OS=Homo sapiens GN=SAMHD1 PE=1 SV=2 - [SAMH1_HUMAN]	9.01	0.0591	1	1	3	4	626	72.2	7.14
Q9H2U2	Inorganic pyrophosphatase 2, mitochondrial OS=Homo sapiens GN=PPA2 PE=1 SV=2 - [IPYR2_HUMAN]	9.01	0.2126	6	1	6	6	334	37.9	7.39
Q5VTR2	E3 ubiquitin-protein ligase BRE1A OS=Homo sapiens GN=RNF20 PE=1 SV=2 - [BRE1A_HUMAN]	9	0.1467	1	1	12	12	975	113.6	5.94
Q16836	Hydroxyacyl-coenzyme A dehydrogenase, mitochondrial OS=Homo sapiens GN=HADH PE=1 SV=3 - [HCDH_HUMAN]	9	0.1051	2	1	4	5	314	34.3	8.85
H0YLX2	Regulatory factor X, 7 OS=Homo sapiens GN=RFX7 PE=4 SV=1 - [H0YLX2_HUMAN]	8.97	0.047	4	1	5	8	1276	137.4	7.61
P54709	Sodium/potassium-transporting ATPase subunit beta-3 OS=Homo sapiens GN=ATP1B3 PE=1 SV=1 - [AT1B3_HUMAN]	8.97	0.1219	4	2	2	2	279	31.5	8.35
Q9NQ29	Putative RNA-binding protein Luc7-like 1 OS=Homo sapiens GN=LUC7L PE=1 SV=1 - [LUC7L_HUMAN]	8.96	0.1644	3	1	6	6	371	43.7	9.92
Q9GZL7	Ribosome biogenesis protein WDR12 OS=Homo sapiens GN=WDR12 PE=1 SV=2 - [WDR12_HUMAN]	8.96	0.1513	1	2	6	6	423	47.7	5.9
F5GYF7	COP9 constitutive photomorphogenic homolog subunit 7A (Arabidopsis) (Fragment) OS=Homo sapiens GN=COPS7A PE=4 SV=1 - [F5GYF7_HUMAN]	8.96	0.3146	11	1	4	4	213	23.7	5.3
G3V5Q1	APEX nuclease (multifunctional DNA repair enzyme) 1 (Fragment) OS=Homo sapiens GN=APEX1 PE=4 SV=1 - [G3V5Q1_HUMAN]	8.94	0.219	5	1	6	7	242	27.1	8.76
Q2NL82	Pre-rRNA-processing protein TSR1 homolog OS=Homo sapiens GN=TSR1 PE=1 SV=1 - [TSR1_HUMAN]	8.93	0.0597	1	1	4	5	804	91.8	7.42
F8WDV0	Importin 11 OS=Homo sapiens GN=IPO11 PE=4 SV=1 - [F8WDV0_HUMAN]	8.92	0.1066	5	1	5	5	863	99.6	5.58
P08574	Cytochrome c1, heme protein, mitochondrial OS=Homo sapiens GN=CYC1 PE=1 SV=3 - [CY1_HUMAN]	8.92	0.1169	1	1	3	4	325	35.4	9
G3XAD6	FIP1 like 1 (S. cerevisiae), isoform CRA_d OS=Homo sapiens GN=FIP1L1 PE=4 SV=1 - [G3XAD6_HUMAN]	8.91	0.1139	2	2	5	5	588	65.7	5.59
Q16651	Prostasin OS=Homo sapiens GN=PRSS8 PE=1 SV=1 - [PRSS8_HUMAN]	8.9	0.0612	1	1	2	3	343	36.4	5.85
P55081	Microfibrillar-associated protein 1 OS=Homo sapiens GN=MFAP1 PE=1 SV=2 - [MFAP1_HUMAN]	8.87	0.1435	1	1	4	4	439	51.9	4.98
Q59GT6	Rab geranylgeranyltransferase, beta subunit (Fragment) OS=Homo sapiens GN=RABGGTB PE=2 SV=1 - [Q59GT6_HUMAN]	8.87	0.1625	3	1	5	5	320	35.9	5.41
E9PEW5	Myosin X OS=Homo sapiens GN=MYO10 PE=4 SV=1 - [E9PEW5_HUMAN]	8.87	0.0766	3	1	12	14	1397	161.4	6.25
O75140	DEP domain-containing protein 5 OS=Homo sapiens GN=DEPDC5 PE=2 SV=1 - [DEPD5_HUMAN]	8.84	0.0751	3	1	8	8	1572	177.8	6.73
Q14692	Ribosome biogenesis protein BMS1 homolog OS=Homo sapiens GN=BMS1 PE=1 SV=1 - [BMS1_HUMAN]	8.75	0.0975	1	1	10	12	1282	145.7	6.44
F5H8I7	YTH domain family, member 2 OS=Homo sapiens GN=YTHDF2 PE=4 SV=1 - [F5H8I7_HUMAN]	8.71	0.1125	2	1	6	6	569	61.1	9.03
F8VU39	Bromodomain adjacent to zinc finger domain, 2A OS=Homo sapiens GN=BAZ2A PE=4 SV=1 - [F8VU39_HUMAN]	8.71	0.0399	3	1	6	7	1903	210.8	6.67
Q5W0X3	Peptidyl-prolyl cis-trans isomerase OS=Homo sapiens GN=FKBP1A PE=2 SV=1 - [Q5W0X3_HUMAN]	8.71	0.3495	2	1	3	3	103	11.4	9.11
B4DUW6	Uncharacterized protein OS=Homo sapiens GN=SRP54 PE=2 SV=1 - [B4DUW6_HUMAN]	8.7	0.222	4	2	11	15	455	50.3	8.94
F8W940	CUGBP, Elav-like family member 1 OS=Homo sapiens GN=CELF1 PE=4 SV=1 - [F8W940_HUMAN]	8.65	0.132	6	1	6	7	485	52	8.46
F8VRV5	Uncharacterized protein OS=Homo sapiens GN=DYNLL1 PE=4 SV=1 - [F8VRV5_HUMAN]	8.64	0.7761	4	1	3	4	67	7.2	5.34
F5H328	Aldehyde dehydrogenase 5 family, member A1 OS=Homo sapiens GN=ALDH5A1 PE=3 SV=1 - [F5H328_HUMAN]	8.62	0.1029	4	1	4	4	447	48.3	7.08
B7Z783	Uncharacterized protein OS=Homo sapiens GN=ADK PE=2 SV=1 - [B7Z783_HUMAN]	8.6	0.2033	3	1	6	7	305	34.1	6.73
Q96KB5	Lymphokine-activated killer T-cell-originated protein kinase OS=Homo sapiens GN=PBK PE=1 SV=3 - [TOPK_HUMAN]	8.56	0.0807	2	1	3	3	322	36.1	5.12
Q08380	Galectin-3-binding protein OS=Homo sapiens GN=LGALS3BP PE=1 SV=1 - [LG3BP_HUMAN]	8.53	0.1026	4	2	4	4	585	65.3	5.27
Q7Z7K6	Centromere protein V OS=Homo sapiens GN=CENPV PE=1 SV=1 - [CENPV_HUMAN]	8.53	0.1418	1	2	3	3	275	29.9	9.73
P49711	Transcriptional repressor CTCF OS=Homo sapiens GN=CTCF PE=1 SV=1 - [CTCF_HUMAN]	8.52	0.1032	1	1	5	5	727	82.7	6.96
Q9UBB4	Ataxin-10 OS=Homo sapiens GN=ATXN10 PE=1 SV=1 - [ATX10_HUMAN]	8.51	0.12	2	1	5	5	475	53.5	5.25
P42765	3-ketoacyl-CoA thiolase, mitochondrial OS=Homo sapiens GN=ACAA2 PE=1 SV=2 - [THIM_HUMAN]	8.51	0.1184	1	2	4	4	397	41.9	8.09
Q9C0D2	Centrosomal protein KIAA1731 OS=Homo sapiens GN=KIAA1731 PE=2 SV=4 - [K1731_HUMAN]	8.49	0.0665	2	1	15	23	2601	295	6
E9PGT6	COP9 constitutive photomorphogenic homolog subunit 8 (Arabidopsis) OS=Homo sapiens GN=COPS8 PE=4 SV=1 - [E9PGT6_HUMAN]	8.49	0.2254	3	1	4	4	173	19.3	5.53
Q9BV40	Vesicle-associated membrane protein 8 OS=Homo sapiens GN=VAMP8 PE=1 SV=1 - [VAMP8_HUMAN]	8.49	0.35	2	1	3	3	100	11.4	7.34
P04632	Calpain small subunit 1 OS=Homo sapiens GN=CAPNS1 PE=1 SV=1 - [CPNS1_HUMAN]	8.47	0.1119	1	1	3	3	268	28.3	5.2
Q9UPS6	Histone-lysine N-methyltransferase SETD1B OS=Homo sapiens GN=SETD1B PE=1 SV=2 - [SET1B_HUMAN]	8.41	0.0385	1	1	8	8	1923	208.6	4.96
P26885	Peptidyl-prolyl cis-trans isomerase FKBP2 OS=Homo sapiens GN=FKBP2 PE=1 SV=2 - [FKBP2_HUMAN]	8.39	0.4225	2	2	3	4	142	15.6	9.13
Q9BRA2	Thioredoxin domain-containing protein 17 OS=Homo sapiens GN=TXNDC17 PE=1 SV=1 - [TXD17_HUMAN]	8.39	0.187	1	1	2	3	123	13.9	5.52
P09234	U1 small nuclear ribonucleoprotein C OS=Homo sapiens GN=SNRPC PE=1 SV=1 - [RU1C_HUMAN]	8.38	0.195	1	2	2	2	159	17.4	9.67
E9PI88	GDP-mannose 4,6-dehydratase OS=Homo sapiens GN=GMDS PE=4 SV=1 - [E9PI88_HUMAN]	8.37	0.117	2	1	4	5	342	39	7.08
B3KY56	Extended synaptotagmin-like protein 1 OS=Homo sapiens GN=ESYT1 PE=2 SV=1 - [B3KY56_HUMAN]	8.36	0.034	2	2	3	3	1058	117.3	5.9
Q10571	Probable tumor suppressor protein MN1 OS=Homo sapiens GN=MN1 PE=1 SV=3 - [MN1_HUMAN]	8.35	0.025	1	1	2	3	1320	135.9	6.71
E9PBF5	PDZ and LIM domain 5 OS=Homo sapiens GN=PDLIM5 PE=4 SV=1 - [E9PBF5_HUMAN]	8.34	0.0807	5	1	3	3	483	52.6	7.87
O14929	Histone acetyltransferase type B catalytic subunit OS=Homo sapiens GN=HAT1 PE=1 SV=1 - [HAT1_HUMAN]	8.34	0.1313	1	1	5	5	419	49.5	5.69
P16435	NADPH--cytochrome P450 reductase OS=Homo sapiens GN=POR PE=1 SV=2 - [NCPR_HUMAN]	8.32	0.0827	6	1	5	5	677	76.6	5.58
O95456	Proteasome assembly chaperone 1 OS=Homo sapiens GN=PSMG1 PE=1 SV=1 - [PSMG1_HUMAN]	8.32	0.2917	1	1	7	8	288	32.8	7.17
Q9Y2R4	Probable ATP-dependent RNA helicase DDX52 OS=Homo sapiens GN=DDX52 PE=1 SV=3 - [DDX52_HUMAN]	8.31	0.1119	2	1	6	6	599	67.5	9.67
Q9BY77	Polymerase delta-interacting protein 3 OS=Homo sapiens GN=POLDIP3 PE=1 SV=2 - [PDIP3_HUMAN]	8.31	0.1781	1	1	6	7	421	46.1	9.99
Q9Y2S0	DNA-directed RNA polymerases I and III subunit RPAC2 OS=Homo sapiens GN=POLR1D PE=1 SV=1 - [RPAC2_HUMAN]	8.31	0.3835	1	1	4	4	133	15.2	5.8
Q99598	Translin-associated protein X OS=Homo sapiens GN=TSNAX PE=1 SV=1 - [TSNAX_HUMAN]	8.31	0.2483	2	1	6	6	290	33.1	6.55
B4DMT5	Uncharacterized protein OS=Homo sapiens GN=EIF3F PE=2 SV=1 - [B4DMT5_HUMAN]	8.29	0.101	3	1	3	3	307	33.2	5.59
Q9NZ01	Trans-2,3-enoyl-CoA reductase OS=Homo sapiens GN=TECR PE=1 SV=1 - [TECR_HUMAN]	8.29	0.1136	1	1	4	4	308	36	9.45
H0Y3N3	Epidermal growth factor receptor OS=Homo sapiens GN=EGFR PE=3 SV=1 - [H0Y3N3_HUMAN]	8.27	0.0981	5	1	7	7	1080	119.8	6.76
B7Z5D9	Uncharacterized protein OS=Homo sapiens GN=TSN PE=2 SV=1 - [B7Z5D9_HUMAN]	8.26	0.232	3	1	4	4	194	22.3	6.54
[truncated: 391 more rows]

## Sheet: PepMap 120 min gradient
Accession	Description	Score	Coverage	# Proteins	# Unique Peptides	# Peptides	# PSMs	# AAs	MW [kDa]	calc. pI
[truncated: 1,658 more rows]

[truncated: 1 more sheets: PepMap 120 min gradient 2]
